# Supplementary material for: Spatial transcriptomics reveals antiparasitic targets associated with essential behaviors in the human parasite Brugia malayi
Source: PLoS Pathog. 2022 Apr 7;18(4):e1010399. doi: 10.1371/journal.ppat.1010399 (PMC9017939; doi:10.1371/journal.ppat.1010399)
Supplement: S2 Table — Analysis includes genes that were identified as robustly expressed across all replicates. Gene IDs are associated with clusters shown in Fig 4F. (CSV) [file ppat.1010399.s002.csv]

gene_id	cluster	protein_id	gene_name
WBGene00268418	1	Bm17275	NA
WBGene00268352	2	Bm17209	NA
WBGene00226065	3	Bm5804	Bma-dmsr-2
WBGene00233037	3	Bm12776	NA
WBGene00224343	4	Bm4082	NA
WBGene00226430	3	Bm6169a	Bma-snf-1
WBGene00221963	4	Bm1702a	Bma-xnp-1
WBGene00225012	5	Bm4751	Bma-axl-1
WBGene00268735	6	Bm17592	NA
WBGene00222042	7	Bm1781	NA
WBGene00226981	8	Bm6720	NA
WBGene00226295	9	Bm6034a	Bma-usp-5
WBGene00234299	3	Bm14038a	Bma-hint-1
WBGene00224015	10	Bm3754	Bma-cpz-1
WBGene00223172	8	Bm2911	Bma-ptr-21
WBGene00234610	11	Bm14349	NA
WBGene00231492	8	Bm11231	Bma-hum-7
WBGene00231518	12	Bm11257	NA
WBGene00226851	11	Bm6590	NA
WBGene00225498	8	Bm5237a	NA
WBGene00224449	5	Bm4188	NA
WBGene00226051	6	Bm5790	NA
WBGene00234611	13	Bm14350	NA
WBGene00224132	6	Bm3871a	Bma-rbpl-1
WBGene00233041	8	Bm12780	NA
WBGene00222374	13	Bm2113a	NA
WBGene00226167	4	Bm5906	Bma-pash-1
WBGene00223178	3	Bm2917	NA
WBGene00234322	6	Bm14061	Bma-rpl-27
WBGene00225298	14	Bm5037a	NA
WBGene00224055	14	Bm3794a	Bma-twk-47
WBGene00224891	5	Bm4630	Bma-pdi-3
WBGene00224892	13	Bm4631a	Bma-chd-1
WBGene00223651	12	Bm3390	Bma-ubql-1
WBGene00227514	15	Bm7253	NA
WBGene00226180	16	Bm5919a	NA
WBGene00224482	12	Bm4221	NA
WBGene00226791	5	Bm6530	NA
WBGene00233047	15	Bm12786	NA
WBGene00222104	5	Bm1843a	Bma-mppe-1.1
WBGene00222492	9	Bm2231	Bma-rpoa-12
WBGene00233049	14	Bm12788	NA
WBGene00233050	11	Bm12789	NA
WBGene00233052	12	Bm12791	NA
WBGene00233053	10	Bm12792	NA
WBGene00225067	17	Bm4806a	Bma-bli-4
WBGene00226127	5	Bm5866	Bma-mrrf-1
WBGene00233931	13	Bm13670a	Bma-pbs-4
WBGene00222969	15	Bm2708	Bma-rpl-34
WBGene00228932	5	Bm8671	NA
WBGene00227466	4	Bm7205	Bma-prhg-1
WBGene00225404	3	Bm5143	NA
WBGene00229847	18	Bm9586	NA
WBGene00227125	5	Bm6864	NA
WBGene00225937	5	Bm5676	Bma-mekk-3
WBGene00226247	5	Bm5986	Bma-algn-10
WBGene00224760	9	Bm4499	Bma-ccpp-1
WBGene00227027	19	Bm6766	Bma-nduf-9
WBGene00229849	5	Bm9588	Bma-oxy-5
WBGene00225356	11	Bm5095a	NA
WBGene00224122	11	Bm3861	NA
WBGene00227613	5	Bm7352	NA
WBGene00230461	20	Bm10200	NA
WBGene00234006	12	Bm13745	Bma-tre-1
WBGene00230459	4	Bm10198	NA
WBGene00226161	3	Bm5900	Bma-asd-2
WBGene00222353	15	Bm2092a	Bma-unc-89
WBGene00222658	7	Bm2397a	Bma-glb-8
WBGene00226354	11	Bm6093	Bma-nuo-6
WBGene00234028	19	Bm13767	NA
WBGene00232384	20	Bm12123	Bma-smd-1
WBGene00231666	5	Bm11405	NA
WBGene00234273	10	Bm14012	Bma-cyc-1
WBGene00224392	8	Bm4131a	Bma-mec-8
WBGene00225710	18	Bm5449a	Bma-gcy-28
WBGene00229845	6	Bm9584a	NA
WBGene00221971	12	Bm1710a	Bma-avr-14
WBGene00228559	8	Bm8298	NA
WBGene00224191	11	Bm3930	Bma-rps-26
WBGene00224195	15	Bm3934	Bma-dnj-12
WBGene00227440	10	Bm7179	NA
WBGene00226655	17	Bm6394	Bma-rpb-10
WBGene00235013	1	Bm14678	Bma-pfd-1
WBGene00222336	12	Bm2075a	NA
WBGene00235014	11	Bm14679	NA
WBGene00227372	2	Bm7111	NA
WBGene00221967	9	Bm1706a	Bma-mrpl-9
WBGene00232401	3	Bm12140	Bma-mxt-1
WBGene00227861	15	Bm7600a	Bma-anc-1.1
WBGene00231627	15	Bm11366a	Bma-anc-1.2
WBGene00227221	3	Bm6960	NA
WBGene00223838	8	Bm3577	NA
WBGene00223839	4	Bm3578	Bma-glc-2
WBGene00229940	1	Bm9679	NA
WBGene00234123	15	Bm13862	NA
WBGene00222684	12	Bm2423	NA
WBGene00224786	7	Bm4525	Bma-pdxk-1
WBGene00229134	14	Bm8873	NA
WBGene00222655	15	Bm2394	Bma-nas-36
WBGene00223880	2	Bm3619	NA
WBGene00229133	7	Bm8872	NA
WBGene00224649	6	Bm4388	NA
WBGene00229132	12	Bm8871	NA
WBGene00268742	11	Bm17599	NA
WBGene00222756	8	Bm2495	NA
WBGene00233911	9	Bm13650	Bma-rpl-39
WBGene00224540	13	Bm4279c	Bma-nud-1
WBGene00268743	4	Bm17600	Bma-tnsl-1
WBGene00224847	5	Bm4586	Bma-exos-3
WBGene00225183	3	Bm4922	Bma-hsb-1
WBGene00225182	8	Bm4921a	Bma-eak-7
WBGene00225972	4	Bm5711	Bma-nuo-2
WBGene00227601	5	Bm7340	Bma-mlt-4
WBGene00226578	16	Bm6317a	Bma-pad-1
WBGene00229007	10	Bm8746	NA
WBGene00221959	11	Bm1698	NA
WBGene00224893	9	Bm4632a	Bma-ctg-1
WBGene00234310	9	Bm14049	Bma-rps-7
WBGene00224243	11	Bm3982a	NA
WBGene00226128	1	Bm5867	Bma-wts-1
WBGene00223943	15	Bm3682a	Bma-cpn-3
WBGene00234168	12	Bm13907	Bma-eif-1
WBGene00228921	2	Bm8660a	Bma-asp-4
WBGene00225219	7	Bm4958a	NA
WBGene00225895	3	Bm5634	Bma-rps-24
WBGene00230974	7	Bm10713	NA
WBGene00224138	20	Bm3877	Bma-ent-6
WBGene00228329	20	Bm8068	Bma-pgal-1
WBGene00227297	15	Bm7036	Bma-arx-1
WBGene00227296	5	Bm7035	Bma-dnc-5
WBGene00228328	5	Bm8067	NA
WBGene00229170	4	Bm8909a	NA
WBGene00222956	10	Bm2695	Bma-cmt-1.1
WBGene00223285	5	Bm3024	Bma-cdc-5L
WBGene00223883	5	Bm3622a	Bma-hrdl-1
WBGene00222119	4	Bm1858a	NA
WBGene00223516	17	Bm3255a	Bma-ints-11
WBGene00224204	15	Bm3943	Bma-sig-7
WBGene00228686	3	Bm8425	NA
WBGene00228685	8	Bm8424a	NA
WBGene00223879	5	Bm3618	NA
WBGene00224196	3	Bm3935	Bma-mtx-1
WBGene00224133	13	Bm3872	Bma-syx-7
WBGene00225936	15	Bm5675a	Bma-rps-17
WBGene00227306	2	Bm7045a	NA
WBGene00229180	14	Bm8919	NA
WBGene00221960	6	Bm1699a	Bma-lmd-2
WBGene00221961	10	Bm1700a	Bma-rpl-4
WBGene00223800	5	Bm3539a	Bma-ubxn-1
WBGene00229182	12	Bm8921a	NA
WBGene00227848	9	Bm7587	NA
WBGene00229183	4	Bm8922a	NA
WBGene00221443	12	Bm1182	NA
WBGene00234971	11	Bm14786	Bma-atp-4
WBGene00226600	19	Bm6339	NA
WBGene00220519	3	Bm258a	NA
WBGene00229184	11	Bm8923	Bma-hda-3
WBGene00225178	8	Bm4917a	Bma-spt-5
WBGene00224331	10	Bm4070	Bma-mfap-1
WBGene00227509	5	Bm7248	Bma-riok-2
WBGene00227511	8	Bm7250	Bma-hprt-1
WBGene00226090	11	Bm5829a	Bma-ngp-1
WBGene00229185	5	Bm8924a	NA
WBGene00231732	18	Bm11471a	Bma-tep-1
WBGene00223906	1	Bm3645	NA
WBGene00231736	14	Bm11475a	Bma-pars-1
WBGene00224006	16	Bm3745a	NA
WBGene00222991	9	Bm2730	NA
WBGene00226983	2	Bm6722a	NA
WBGene00224356	3	Bm4095	NA
WBGene00227910	15	Bm7649	NA
WBGene00229287	11	Bm9026	Bma-klu-1
WBGene00226397	17	Bm6136a	NA
WBGene00228290	11	Bm8029	NA
WBGene00225020	16	Bm4759a	NA
WBGene00226472	8	Bm6211	Bma-rad-54.L
WBGene00222976	19	Bm2715a	Bma-acin-1
WBGene00229285	18	Bm9024	NA
WBGene00225439	9	Bm5178	Bma-ints-13
WBGene00255511	10	Bm16926a	NA
WBGene00225027	15	Bm4766	Bma-teg-4
WBGene00229283	20	Bm9022	NA
WBGene00234221	15	Bm13960	Bma-cts-1
WBGene00221083	11	Bm822a	NA
WBGene00229271	11	Bm9010	NA
WBGene00227234	11	Bm6973	NA
WBGene00223846	2	Bm3585	NA
WBGene00226583	12	Bm6322	NA
WBGene00221968	3	Bm1707	NA
WBGene00224624	10	Bm4363	Bma-ept-1
WBGene00223550	5	Bm3289	NA
WBGene00231373	9	Bm11112	NA
WBGene00220980	9	Bm719	NA
WBGene00231375	19	Bm11114	NA
WBGene00226384	4	Bm6123	NA
WBGene00228864	5	Bm8603	Bma-rskn-1
WBGene00226169	5	Bm5908	Bma-lam-3
WBGene00225571	2	Bm5310	Bma-exo-3
WBGene00225509	6	Bm5248a	Bma-fdps-1
WBGene00225110	12	Bm4849	Bma-ile-1
WBGene00225111	16	Bm4850	Bma-ate-1
WBGene00225112	6	Bm4851a	NA
WBGene00224391	11	Bm4130	NA
WBGene00222230	3	Bm1969	NA
WBGene00224584	8	Bm4323	Bma-rpl-7
WBGene00224582	5	Bm4321	Bma-rab-11.1
WBGene00223098	11	Bm2837a	NA
WBGene00227315	16	Bm7054a	Bma-tln-1
WBGene00228084	10	Bm7823c	NA
WBGene00221947	11	Bm1686	Bma-csn-2
WBGene00223842	6	Bm3581a	Bma-tli-1
WBGene00234232	3	Bm13971	Bma-fce-1
WBGene00223023	4	Bm2762a	Bma-ssb-1
WBGene00226457	7	Bm6196a	NA
WBGene00224502	5	Bm4241a	Bma-kbrl-1
WBGene00223709	1	Bm3448	NA
WBGene00223912	11	Bm3651	NA
WBGene00223955	19	Bm3694	Bma-lrp-1
WBGene00228278	5	Bm8017	NA
WBGene00225116	2	Bm4855	NA
WBGene00228279	5	Bm8018	NA
WBGene00221993	13	Bm1732a	Bma-rpia-1
WBGene00228282	8	Bm8021	NA
WBGene00228283	9	Bm8022a	NA
WBGene00225113	1	Bm4852	NA
WBGene00226305	19	Bm6044a	Bma-lrk-1
WBGene00234220	12	Bm13959	NA
WBGene00226349	6	Bm6088a	Bma-aph-1
WBGene00224137	12	Bm3876	NA
WBGene00222152	6	Bm1891a	Bma-let-526
WBGene00227498	11	Bm7237a	Bma-rps-20
WBGene00228286	10	Bm8025	Bma-gon-4
WBGene00222523	20	Bm2262a	NA
WBGene00234320	11	Bm14059	Bma-rps-12
WBGene00227046	13	Bm6785	NA
WBGene00228773	7	Bm8512	NA
WBGene00225014	14	Bm4753a	NA
WBGene00225678	5	Bm5417	NA
WBGene00222380	8	Bm2119a	Bma-lin-10
WBGene00223104	9	Bm2843	NA
WBGene00229074	18	Bm8813	Bma-eya-1
WBGene00220515	17	Bm254	NA
WBGene00225463	11	Bm5202	NA
WBGene00229176	14	Bm8915	NA
WBGene00227864	12	Bm7603	Bma-ceh-45
WBGene00220516	12	Bm255	NA
WBGene00223780	11	Bm3519a	Bma-prpf-4
WBGene00223779	11	Bm3518	Bma-nduf-6
WBGene00226428	8	Bm6167a	Bma-afd-1
WBGene00234498	3	Bm14237	NA
WBGene00230644	10	Bm10383	Bma-lsy-12.1
WBGene00223743	8	Bm3482	Bma-twk-1
WBGene00230643	3	Bm10382	NA
WBGene00223257	14	Bm2996	Bma-ceh-17
WBGene00234270	17	Bm14009	NA
WBGene00227055	12	Bm6794	Bma-dnc-6
WBGene00222594	6	Bm2333a	Bma-frm-4
WBGene00227517	19	Bm7256	NA
WBGene00225835	5	Bm5574	Bma-dnj-19
WBGene00224333	7	Bm4072a	NA
WBGene00230640	20	Bm10379	Bma-tba-5
WBGene00222908	5	Bm2647	NA
WBGene00234169	3	Bm13908	Bma-vha-10
WBGene00230639	16	Bm10378	Bma-exc-4
WBGene00224805	15	Bm4544	NA
WBGene00224806	3	Bm4545	Bma-mars-1
WBGene00230637	20	Bm10376	NA
WBGene00233248	15	Bm12987	Bma-oxa-1.3
WBGene00224038	5	Bm3777	Bma-thoc-3
WBGene00223881	9	Bm3620	Bma-cox-5B
WBGene00227455	17	Bm7194	Bma-mrpl-15
WBGene00233243	5	Bm12982	NA
WBGene00233242	9	Bm12981a	Bma-rpl-22.2
WBGene00233241	14	Bm12980a	NA
WBGene00234179	3	Bm13918	Bma-ufd-1
WBGene00222214	15	Bm1953	Bma-rpl-14
WBGene00229305	16	Bm9044	NA
WBGene00234283	11	Bm14022	NA
WBGene00222619	14	Bm2358a	Bma-dao-5
WBGene00226999	2	Bm6738	NA
WBGene00221454	9	Bm1193	NA
WBGene00229275	14	Bm9014	NA
WBGene00268776	11	Bm17634	NA
WBGene00220619	2	Bm358	NA
WBGene00224787	1	Bm4526	NA
WBGene00222411	15	Bm2150a	Bma-tiam-1.2
WBGene00227217	10	Bm6956	NA
WBGene00234287	10	Bm14026	Bma-emc-3
WBGene00268777	2	Bm17635	NA
WBGene00229589	2	Bm9328	NA
WBGene00229588	12	Bm9327	Bma-mau-8
WBGene00224113	14	Bm3852	Bma-nprl-3
WBGene00234178	8	Bm13917	NA
WBGene00227211	9	Bm6950	NA
WBGene00220615	8	Bm354	Bma-popl-7
WBGene00224320	3	Bm4059a	Bma-haf-2
WBGene00229586	5	Bm9325	NA
WBGene00226751	16	Bm6490a	Bma-sydn-1
WBGene00229584	11	Bm9323	NA
WBGene00226818	12	Bm6557	Bma-edc-4
WBGene00229583	10	Bm9322	NA
WBGene00229582	1	Bm9321	Bma-eme-1
WBGene00226437	19	Bm6176	NA
WBGene00226335	7	Bm6074	Bma-ccb-1
WBGene00226761	12	Bm6500a	NA
WBGene00222309	8	Bm2048	Bma-tol-1
WBGene00229708	20	Bm9447	NA
WBGene00229706	1	Bm9445	NA
WBGene00224088	4	Bm3827	NA
WBGene00229704	9	Bm9443	Bma-mppe-1.2
WBGene00234020	5	Bm13759a	Bma-nsf-1
WBGene00229703	7	Bm9442	NA
WBGene00232399	14	Bm12138a	NA
WBGene00220637	4	Bm376a	NA
WBGene00225456	3	Bm5195a	NA
WBGene00227287	11	Bm7026	Bma-trp-4
WBGene00229702	4	Bm9441	NA
WBGene00228076	13	Bm7815	NA
WBGene00228074	14	Bm7813a	Bma-cfi-1
WBGene00224939	3	Bm4678	Bma-hxk-2
WBGene00222775	8	Bm2514	NA
WBGene00234146	11	Bm13885	Bma-atp-3
WBGene00222935	5	Bm2674	Bma-dli-1
WBGene00226726	12	Bm6465a	NA
WBGene00221464	12	Bm1203	NA
WBGene00227431	15	Bm7170	Bma-atg-4.1
WBGene00229353	4	Bm9092	Bma-col-48
WBGene00234172	6	Bm13911	Bma-rps-27
WBGene00234301	5	Bm14040	Bma-vps-28
WBGene00226513	7	Bm6252	Bma-cox-4
WBGene00234350	5	Bm14089	NA
WBGene00223092	13	Bm2831	Bma-bbs-9
WBGene00222728	7	Bm2467	NA
WBGene00234281	3	Bm14020	NA
WBGene00224516	3	Bm4255a	NA
WBGene00227520	20	Bm7259a	NA
WBGene00221948	16	Bm1687	NA
WBGene00223173	1	Bm2912a	NA
WBGene00220555	14	Bm294a	NA
WBGene00223258	2	Bm2997a	NA
WBGene00233064	3	Bm12803	Bma-cpl-1.1
WBGene00221266	5	Bm1005a	NA
WBGene00221267	5	Bm1006	NA
WBGene00227036	20	Bm6775a	Bma-rsy-1
WBGene00268780	14	Bm17638	NA
WBGene00234321	19	Bm14060	Bma-rps-19.2
WBGene00222813	3	Bm2552	NA
WBGene00222812	15	Bm2551	Bma-ttc-1
WBGene00234190	13	Bm13929	NA
WBGene00222814	9	Bm2553	Bma-spcs-1
WBGene00224207	6	Bm3946	NA
WBGene00227304	5	Bm7043	Bma-yop-1
WBGene00226181	1	Bm5920	Bma-rbg-2
WBGene00224163	4	Bm3902	NA
WBGene00225849	17	Bm5588a	Bma-hsr-9
WBGene00227697	13	Bm7436a	Bma-pmr-1
WBGene00227318	12	Bm7057	Bma-lsm-6
WBGene00227319	10	Bm7058	Bma-ubc-3
WBGene00225093	12	Bm4832a	NA
WBGene00233065	15	Bm12804	NA
WBGene00225121	9	Bm4860a	NA
WBGene00227703	17	Bm7442	Bma-ptr-23
WBGene00233066	12	Bm12805a	NA
WBGene00226427	12	Bm6166a	NA
WBGene00225065	14	Bm4804a	NA
WBGene00233890	8	Bm13629	NA
WBGene00233068	20	Bm12807	NA
WBGene00225303	7	Bm5042	Bma-top-1
WBGene00234069	12	Bm13808	NA
WBGene00227457	11	Bm7196	NA
WBGene00224162	5	Bm3901	NA
WBGene00224476	7	Bm4215a	Bma-src-2
WBGene00234155	15	Bm13894	Bma-rpl-24.2
WBGene00233070	4	Bm12809a	NA
WBGene00226913	5	Bm6652a	NA
WBGene00225525	3	Bm5264	Bma-glo-1
WBGene00233071	20	Bm12810	NA
WBGene00226887	5	Bm6626	Bma-lpd-3.1
WBGene00225677	5	Bm5416	Bma-pqn-59
WBGene00225676	10	Bm5415a	NA
WBGene00225088	20	Bm4827	NA
WBGene00225089	14	Bm4828a	Bma-hmp-2
WBGene00233072	3	Bm12811a	Bma-hxk-1.1
WBGene00234347	7	Bm14086	NA
WBGene00227230	12	Bm6969a	Bma-cus-2
WBGene00227438	5	Bm7177	Bma-soem-1
WBGene00233939	3	Bm13678a	Bma-aars-2
WBGene00224208	2	Bm3947	Bma-tlf-1
WBGene00222889	14	Bm2628	NA
WBGene00227006	15	Bm6745a	NA
WBGene00227005	1	Bm6744a	Bma-rga-2
WBGene00227064	1	Bm6803	NA
WBGene00227063	11	Bm6802	NA
WBGene00226878	19	Bm6617	NA
WBGene00223965	3	Bm3704	NA
WBGene00223967	2	Bm3706a	Bma-stn-1
WBGene00223968	9	Bm3707a	NA
WBGene00227862	15	Bm7601	Bma-lpd-5
WBGene00221274	11	Bm1013	NA
WBGene00226400	2	Bm6139	NA
WBGene00225842	13	Bm5581	NA
WBGene00233074	3	Bm12813	NA
WBGene00223835	11	Bm3574a	Bma-blmp-1
WBGene00227499	12	Bm7238a	Bma-ekl-4
WBGene00222215	6	Bm1954a	NA
WBGene00223322	5	Bm3061	Bma-mctp-1
WBGene00226930	4	Bm6669	NA
WBGene00233076	8	Bm12815	NA
WBGene00233078	17	Bm12817a	NA
WBGene00231432	7	Bm11171a	Bma-chdp-1
WBGene00224811	6	Bm4550a	Bma-hrpr-1
WBGene00234098	2	Bm13837	Bma-atp-1
WBGene00223271	8	Bm3010	Bma-rab-8
WBGene00224418	6	Bm4157a	NA
WBGene00222472	20	Bm2211a	Bma-sol-1
WBGene00234207	14	Bm13946	Bma-gpi-1
WBGene00227435	1	Bm7174	Bma-ubc-14
WBGene00233083	3	Bm12822	NA
WBGene00223567	20	Bm3306	Bma-unc-122
WBGene00228788	12	Bm8527	Bma-ace-2
WBGene00226315	4	Bm6054	Bma-pars-2
WBGene00223971	10	Bm3710	Bma-taf-5
WBGene00223067	19	Bm2806	NA
WBGene00223944	12	Bm3683a	NA
WBGene00222606	9	Bm2345a	NA
WBGene00225270	2	Bm5009	Bma-slc-25A10
WBGene00225358	1	Bm5097	NA
WBGene00221277	20	Bm1016a	NA
WBGene00222776	12	Bm2515a	Bma-ric-19
WBGene00222774	6	Bm2513a	NA
WBGene00222773	11	Bm2512	Bma-tppp-1
WBGene00234304	12	Bm14043	Bma-rpl-13
WBGene00233089	7	Bm12828a	NA
WBGene00226508	11	Bm6247	NA
WBGene00223652	4	Bm3391a	Bma-dys-1
WBGene00268784	1	Bm17642	NA
WBGene00227323	3	Bm7062	NA
WBGene00227314	11	Bm7053	Bma-ddx-27
WBGene00233090	4	Bm12829a	NA
WBGene00233091	12	Bm12830	NA
WBGene00233092	7	Bm12831a	Bma-ptr-12
WBGene00222043	6	Bm1782a	Bma-scpl-1
WBGene00233095	11	Bm12834	NA
WBGene00223269	8	Bm3008a	NA
WBGene00224752	8	Bm4491	Bma-pept-3
WBGene00224503	19	Bm4242	Bma-abts-1
WBGene00226091	5	Bm5830	Bma-nepr-1
WBGene00226089	5	Bm5828a	NA
WBGene00227250	6	Bm6989	Bma-fln-1.2
WBGene00223833	8	Bm3572	Bma-cup-2
WBGene00226522	12	Bm6261a	NA
WBGene00233096	9	Bm12835	NA
WBGene00227900	9	Bm7639a	Bma-vab-10
WBGene00224013	20	Bm3752a	NA
WBGene00224698	1	Bm4437	Bma-cir-1
WBGene00226207	20	Bm5946	Bma-tsp-7
WBGene00226206	14	Bm5945	Bma-mom-5
WBGene00222748	12	Bm2487	Bma-rege-1
WBGene00227513	12	Bm7252a	Bma-ero-1
WBGene00233104	4	Bm12843	Bma-ced-1
WBGene00234970	10	Bm14785	Bma-ctn-1
WBGene00234039	11	Bm13778	NA
WBGene00222100	14	Bm1839	NA
WBGene00233106	1	Bm12845a	NA
WBGene00231434	11	Bm11173	NA
WBGene00223177	13	Bm2916a	NA
WBGene00226356	13	Bm6095a	NA
WBGene00221284	5	Bm1023	Bma-mpc-2.1
WBGene00224577	15	Bm4316a	Bma-mpc-2.2
WBGene00224578	6	Bm4317a	Bma-unc-108
WBGene00227693	19	Bm7432a	Bma-gbb-2
WBGene00223091	14	Bm2830a	Bma-smg-1
WBGene00233110	14	Bm12849a	NA
WBGene00221988	18	Bm1727a	Bma-let-363
WBGene00233111	19	Bm12850	NA
WBGene00233112	13	Bm12851a	NA
WBGene00233113	3	Bm12852a	NA
WBGene00233114	3	Bm12853	NA
WBGene00233968	3	Bm13707	Bma-cct-8
WBGene00232764	11	Bm12503	Bma-ahcy-1
WBGene00227300	11	Bm7039	Bma-nxt-1
WBGene00233115	13	Bm12854	NA
WBGene00223791	4	Bm3530	NA
WBGene00221286	5	Bm1025	NA
WBGene00223580	4	Bm3319	Bma-abt-2
WBGene00234044	11	Bm13783	Bma-rps-15
WBGene00234264	14	Bm14003a	Bma-vha-16
WBGene00222747	13	Bm2486b	Bma-kin-32
WBGene00223744	7	Bm3483	NA
WBGene00227321	4	Bm7060	Bma-mab-20
WBGene00233118	12	Bm12857	NA
WBGene00226213	11	Bm5952a	NA
WBGene00233119	7	Bm12858	Bma-hrpf-1
WBGene00222505	6	Bm2244	NA
WBGene00225109	1	Bm4848	Bma-cri-1
WBGene00227388	12	Bm7127	Bma-eif-3.I
WBGene00222321	11	Bm2060a	Bma-cux-7
WBGene00227293	4	Bm7032	NA
WBGene00233124	8	Bm12863	Bma-hrpk-1.1
WBGene00225363	11	Bm5102	NA
WBGene00227447	12	Bm7186	NA
WBGene00222887	20	Bm2626	Bma-dhfr-1
WBGene00233126	14	Bm12865a	NA
WBGene00233127	11	Bm12866	NA
WBGene00255609	8	Bm16950	NA
WBGene00233938	15	Bm13677	Bma-pbs-7
WBGene00224119	10	Bm3858	NA
WBGene00233131	5	Bm12870	NA
WBGene00226333	9	Bm6072	Bma-cah-6
WBGene00221890	15	Bm1629a	NA
WBGene00221287	5	Bm1026	NA
WBGene00221288	11	Bm1027	NA
WBGene00225594	6	Bm5333a	Bma-alx-1
WBGene00227430	12	Bm7169a	NA
WBGene00224059	3	Bm3798a	Bma-dlk-1
WBGene00233133	15	Bm12872	NA
WBGene00222804	1	Bm2543	NA
WBGene00225600	2	Bm5339	Bma-apb-3
WBGene00223938	13	Bm3677	NA
WBGene00223342	9	Bm3081a	NA
WBGene00234286	3	Bm14025	Bma-eif-6
WBGene00228600	8	Bm8339	Bma-pola-1
WBGene00223024	13	Bm2763a	Bma-ubr-4
WBGene00226225	8	Bm5964	Bma-sec-5
WBGene00233134	6	Bm12873a	NA
WBGene00223446	9	Bm3185a	Bma-calu-2
WBGene00222693	9	Bm2432a	NA
WBGene00227446	12	Bm7185	Bma-ints-3
WBGene00233135	9	Bm12874a	NA
WBGene00226398	14	Bm6137a	Bma-unc-37
WBGene00227065	14	Bm6804	Bma-sec-11
WBGene00227066	6	Bm6805	Bma-rpb-7
WBGene00234163	3	Bm13902	Bma-rps-22
WBGene00227863	3	Bm7602	NA
WBGene00226208	12	Bm5947a	NA
WBGene00221291	9	Bm1030a	NA
WBGene00227060	12	Bm6799	Bma-mek-2.2
WBGene00224715	4	Bm4454a	Bma-gex-2
WBGene00227516	3	Bm7255a	Bma-rbm-12
WBGene00227222	9	Bm6961	Bma-dnj-29
WBGene00227832	20	Bm7571	Bma-mel-26
WBGene00233137	20	Bm12876	Bma-glrx-10.2
WBGene00226629	20	Bm6368a	NA
WBGene00304199	11	Bm18580	Bma-mcrs-1.2
WBGene00224946	11	Bm4685	Bma-mcrs-1.1
WBGene00222503	17	Bm2242a	Bma-eat-16
WBGene00223751	2	Bm3490	Bma-unc-38.1
WBGene00233138	5	Bm12877	NA
WBGene00223850	11	Bm3589a	Bma-lim-9
WBGene00225226	4	Bm4965	NA
WBGene00226532	12	Bm6271	Bma-nduf-7
WBGene00226531	15	Bm6270	Bma-mef-2
WBGene00225878	17	Bm5617	Bma-chaf-1
WBGene00225877	8	Bm5616	NA
WBGene00225504	12	Bm5243a	Bma-gsa-1
WBGene00226625	5	Bm6364a	Bma-npr-23
WBGene00223429	12	Bm3168a	Bma-aat-2
WBGene00222426	3	Bm2165a	NA
WBGene00233143	11	Bm12882a	NA
WBGene00221293	13	Bm1032	NA
WBGene00223416	11	Bm3155	NA
WBGene00224434	12	Bm4173a	NA
WBGene00233144	9	Bm12883a	NA
WBGene00233146	8	Bm12885	NA
WBGene00226632	13	Bm6371d	Bma-ccar-1
WBGene00233147	9	Bm12886	Bma-mrpl-55
WBGene00227248	11	Bm6987	Bma-dpm-1
WBGene00233149	4	Bm12888	NA
WBGene00224604	15	Bm4343a	Bma-pat-10
WBGene00226815	20	Bm6554a	NA
WBGene00221296	8	Bm1035	NA
WBGene00221297	11	Bm1036a	NA
WBGene00225074	4	Bm4813	NA
WBGene00225075	6	Bm4814a	Bma-apr-1
WBGene00226233	8	Bm5972a	Bma-rab-10
WBGene00224618	12	Bm4357	Bma-gtl-2
WBGene00227629	12	Bm7368a	Bma-gld-2
WBGene00225749	19	Bm5488a	Bma-kin-10
WBGene00233153	8	Bm12892a	NA
WBGene00226886	6	Bm6625	NA
WBGene00225967	3	Bm5706	Bma-pcbd-1
WBGene00223610	15	Bm3349	Bma-dylt-1
WBGene00231406	12	Bm11145	Bma-ttx-7
WBGene00233992	5	Bm13731a	Bma-eif-2gamma
WBGene00234120	7	Bm13859	Bma-idh-2
WBGene00226933	12	Bm6672a	Bma-nsun-2
WBGene00233154	3	Bm12893	NA
WBGene00224388	5	Bm4127	Bma-sptf-1
WBGene00224389	8	Bm4128	Bma-ned-8
WBGene00224047	8	Bm3786	Bma-tsp-8
WBGene00233157	8	Bm12896	Bma-nas-13
WBGene00233158	5	Bm12897	NA
WBGene00223354	11	Bm3093a	Bma-mek-5
WBGene00225596	3	Bm5335a	Bma-lpd-8
WBGene00233160	8	Bm12899	NA
WBGene00224014	20	Bm3753	NA
WBGene00224943	9	Bm4682a	Bma-sacy-1
WBGene00233484	3	Bm13223a	NA
WBGene00227630	12	Bm7369	Bma-cuti-1
WBGene00224781	15	Bm4520a	NA
WBGene00233164	11	Bm12903	Bma-apc-11.2
WBGene00224072	5	Bm3811	NA
WBGene00223447	16	Bm3186a	Bma-unc-87
WBGene00225047	18	Bm4786a	Bma-clik-3
WBGene00234935	6	Bm14750a	NA
WBGene00234065	5	Bm13804	Bma-apg-1
WBGene00233166	9	Bm12905	NA
WBGene00233167	8	Bm12906	NA
WBGene00222144	20	Bm1883a	NA
WBGene00223662	8	Bm3401a	NA
WBGene00223878	6	Bm3617	NA
WBGene00235022	9	Bm14687a	NA
WBGene00224071	5	Bm3810	Bma-ncbp-1.2
WBGene00233169	5	Bm12908	NA
WBGene00227463	20	Bm7202	Bma-nas-30
WBGene00235079	2	Bm14744	Bma-timm-23.5
WBGene00233172	2	Bm12911	NA
WBGene00227059	9	Bm6798	Bma-nduf-5
WBGene00233173	8	Bm12912	NA
WBGene00227302	11	Bm7041	NA
WBGene00224782	15	Bm4521a	Bma-spg-20
WBGene00227621	12	Bm7360a	NA
WBGene00221303	17	Bm1042a	NA
WBGene00225300	5	Bm5039a	NA
WBGene00225302	11	Bm5041a	NA
WBGene00268789	12	Bm17647	NA
WBGene00222419	3	Bm2158a	Bma-lin-41
WBGene00223663	11	Bm3402	Bma-rtcb-1
WBGene00227523	5	Bm7262	NA
WBGene00233175	3	Bm12914	NA
WBGene00223325	6	Bm3064a	Bma-maco-1
WBGene00225703	9	Bm5442a	Bma-pro-1
WBGene00227587	8	Bm7326	Bma-mrpl-19
WBGene00234200	11	Bm13939a	Bma-riok-1
WBGene00233180	4	Bm12919	NA
WBGene00225480	19	Bm5219	NA
WBGene00224012	2	Bm3751a	NA
WBGene00225247	12	Bm4986	Bma-unc-14
WBGene00233181	12	Bm12920	NA
WBGene00234319	12	Bm14058a	Bma-rpb-6
WBGene00255602	4	Bm16947	NA
WBGene00225797	4	Bm5536	Bma-let-502
WBGene00222408	10	Bm2147a	Bma-mlst-8
WBGene00227215	16	Bm6954	NA
WBGene00226582	3	Bm6321a	Bma-hgap-1
WBGene00226581	11	Bm6320a	NA
WBGene00223669	19	Bm3408	NA
WBGene00233182	13	Bm12921	NA
WBGene00233183	2	Bm12922a	NA
WBGene00221305	6	Bm1044	NA
WBGene00233188	15	Bm12927	NA
WBGene00227299	12	Bm7038	Bma-cogc-3
WBGene00227301	7	Bm7040	Bma-trap-1
WBGene00223554	4	Bm3293	Bma-kpc-1
WBGene00224415	13	Bm4154	NA
WBGene00233190	7	Bm12929	Bma-rps-19.1
WBGene00226760	12	Bm6499a	Bma-sptf-3
WBGene00234115	11	Bm13854a	Bma-ola-1
WBGene00226496	5	Bm6235a	Bma-snr-2
WBGene00233936	8	Bm13675	Bma-pas-4
WBGene00222782	3	Bm2521a	Bma-sem-2
WBGene00225150	8	Bm4889a	Bma-fecl-1
WBGene00233196	6	Bm12935	NA
WBGene00223133	12	Bm2872	Bma-magu-3
WBGene00233991	9	Bm13730	NA
WBGene00233198	14	Bm12937a	NA
WBGene00224779	3	Bm4518	Bma-tmed-3
WBGene00234216	14	Bm13955a	Bma-nol-58
WBGene00234153	9	Bm13892	NA
WBGene00233200	12	Bm12939a	NA
WBGene00226511	12	Bm6250a	Bma-rpl-31
WBGene00223261	14	Bm3000a	NA
WBGene00226890	13	Bm6629	Bma-dnj-27
WBGene00227508	3	Bm7247a	Bma-exoc-8
WBGene00234329	9	Bm14068	NA
WBGene00224092	9	Bm3831	NA
WBGene00233207	5	Bm12946a	NA
WBGene00224126	12	Bm3865a	Bma-madf-2.2
WBGene00226763	7	Bm6502	Bma-slc-25A46
WBGene00226880	11	Bm6619c	Bma-spg-7
WBGene00222817	17	Bm2556a	Bma-figo-1
WBGene00225481	19	Bm5220	NA
WBGene00222474	3	Bm2213a	Bma-popl-4
WBGene00233208	20	Bm12947a	NA
WBGene00303429	14	Bm18577	Bma-sqv-1
WBGene00226199	4	Bm5938a	Bma-ckr-1
WBGene00227672	9	Bm7411a	Bma-nekl-2
WBGene00223218	9	Bm2957	NA
WBGene00221310	7	Bm1049	NA
WBGene00223937	2	Bm3676a	Bma-rsr-1
WBGene00221311	15	Bm1050	NA
WBGene00223069	15	Bm2808	Bma-efsc-1
WBGene00223068	11	Bm2807	Bma-gale-1
WBGene00232703	3	Bm12442a	NA
WBGene00223305	2	Bm3044a	NA
WBGene00223337	11	Bm3076	Bma-sup-17
WBGene00225256	8	Bm4995a	Bma-mrps-27
WBGene00222959	6	Bm2698	NA
WBGene00233489	20	Bm13228	Bma-mek-2.1
WBGene00224757	12	Bm4496	Bma-png-1
WBGene00269324	9	Bm18184a	NA
WBGene00226574	12	Bm6313a	Bma-nhx-8
WBGene00224667	10	Bm4406	Bma-apm-1
WBGene00226891	14	Bm6630a	Bma-eif-2Bbeta
WBGene00226683	15	Bm6422a	NA
WBGene00222121	9	Bm1860a	Bma-tads-1
WBGene00222622	6	Bm2361	Bma-mrpl-34
WBGene00222620	10	Bm2359a	Bma-aha-1.1
WBGene00233211	12	Bm12950	NA
WBGene00224190	12	Bm3929a	Bma-sur-2
WBGene00233212	3	Bm12951	NA
WBGene00224689	7	Bm4428	NA
WBGene00225297	20	Bm5036	Bma-nlp-12
WBGene00225296	14	Bm5035a	Bma-scm-1
WBGene00221966	9	Bm1705a	Bma-kin-3
WBGene00221917	3	Bm1656a	NA
WBGene00233214	9	Bm12953	Bma-gsk-3
WBGene00226572	5	Bm6311a	NA
WBGene00227965	4	Bm7704b	Bma-xrn-2
WBGene00221312	7	Bm1051a	NA
WBGene00226179	12	Bm5918	Bma-jph-1
WBGene00233216	3	Bm12955	Bma-mdf-1
WBGene00225122	15	Bm4861	Bma-mrps-15
WBGene00222151	12	Bm1890	Bma-erm-1
WBGene00233217	5	Bm12956	NA
WBGene00222701	9	Bm2440	Bma-fust-1
WBGene00223179	11	Bm2918	NA
WBGene00234158	2	Bm13897	Bma-tin-13
WBGene00234194	12	Bm13933a	Bma-nath-10
WBGene00233218	9	Bm12957a	NA
WBGene00225101	14	Bm4840a	Bma-nmtn-1
WBGene00233987	3	Bm13726	Bma-iars-1
WBGene00224576	11	Bm4315	NA
WBGene00223289	1	Bm3028a	NA
WBGene00223414	5	Bm3153a	Bma-sin-3
WBGene00223415	11	Bm3154a	NA
WBGene00225968	8	Bm5707	Bma-cerk-1
WBGene00268794	11	Bm17652	NA
WBGene00226396	11	Bm6135	Bma-dhod-1
WBGene00227370	15	Bm7109	NA
WBGene00233228	11	Bm12967a	NA
WBGene00226512	14	Bm6251	NA
WBGene00225939	12	Bm5678a	NA
WBGene00233229	14	Bm12968	NA
WBGene00227236	16	Bm6975	Bma-wwp-1
WBGene00222522	4	Bm2261a	Bma-dhhc-7
WBGene00225653	5	Bm5392a	Bma-daf-16
WBGene00233905	3	Bm13644	NA
WBGene00224594	14	Bm4333a	Bma-hmbx-1
WBGene00221981	1	Bm1720a	Bma-spe-42
WBGene00223844	7	Bm3583	NA
WBGene00228782	8	Bm8521a	NA
WBGene00233233	15	Bm12972a	NA
WBGene00234042	9	Bm13781a	Bma-ndk-1
WBGene00226461	16	Bm6200a	NA
WBGene00223062	10	Bm2801a	Bma-lfe-2
WBGene00227823	3	Bm7562	Bma-gopc-1
WBGene00232797	15	Bm12536	NA
WBGene00221317	12	Bm1056	NA
WBGene00225650	9	Bm5389a	NA
WBGene00222749	11	Bm2488a	NA
WBGene00222954	3	Bm2693	Bma-eif-3.H
WBGene00225808	20	Bm5547	Bma-pde-1
WBGene00223867	12	Bm3606a	NA
WBGene00222601	11	Bm2340a	NA
WBGene00233234	6	Bm12973	NA
WBGene00222099	7	Bm1838a	NA
WBGene00222998	8	Bm2737a	Bma-mafr-1
WBGene00233235	8	Bm12974a	NA
WBGene00226945	8	Bm6684	NA
WBGene00226254	5	Bm5993	NA
WBGene00268798	13	Bm17656	NA
WBGene00225771	14	Bm5510a	Bma-guk-1
WBGene00225770	4	Bm5509	Bma-tfbm-1
WBGene00221841	2	Bm1580a	NA
WBGene00231870	5	Bm11609	NA
WBGene00228694	19	Bm8433a	Bma-gon-2
WBGene00227232	4	Bm6971	Bma-vps-20
WBGene00229307	6	Bm9046	NA
WBGene00229152	10	Bm8891	Bma-snrp-27
WBGene00223969	13	Bm3708	Bma-usp-48
WBGene00222101	19	Bm1840	Bma-mrps-30
WBGene00221964	17	Bm1703	Bma-rpn-10
WBGene00229151	5	Bm8890	NA
WBGene00225630	5	Bm5369a	Bma-mrps-6
WBGene00231817	12	Bm11556	NA
WBGene00228949	10	Bm8688	Bma-inx-13
WBGene00223695	5	Bm3434	Bma-rme-8
WBGene00230431	13	Bm10170	NA
WBGene00230430	5	Bm10169	NA
WBGene00221335	12	Bm1074	NA
WBGene00223922	3	Bm3661	NA
WBGene00228573	13	Bm8312	Bma-aex-6
WBGene00230531	14	Bm10270	Bma-uri-1
WBGene00224462	8	Bm4201c	NA
WBGene00230532	11	Bm10271	NA
WBGene00225147	5	Bm4886	Bma-crml-1
WBGene00226375	8	Bm6114	Bma-vps-25
WBGene00226374	8	Bm6113	NA
WBGene00223777	19	Bm3516	NA
WBGene00229382	15	Bm9121	NA
WBGene00229381	2	Bm9120	NA
WBGene00228093	20	Bm7832	NA
WBGene00228574	10	Bm8313	Bma-nrd-1
WBGene00234154	9	Bm13893	Bma-rpl-24.1
WBGene00233060	20	Bm12799	NA
WBGene00233058	4	Bm12797a	NA
WBGene00221009	20	Bm748	NA
WBGene00233471	16	Bm13210	NA
WBGene00226352	7	Bm6091a	Bma-plin-1
WBGene00226524	12	Bm6263	NA
WBGene00228666	5	Bm8405	NA
WBGene00268805	4	Bm17663	NA
WBGene00222779	5	Bm2518a	Bma-ubr-1
WBGene00226294	1	Bm6033	Bma-trak-1
WBGene00222941	12	Bm2680a	Bma-acr-11
WBGene00226220	12	Bm5959	NA
WBGene00230154	3	Bm9893	NA
WBGene00231917	15	Bm11656	NA
WBGene00226889	7	Bm6628	Bma-dhhc-2
WBGene00228516	2	Bm8255a	NA
WBGene00226940	6	Bm6679a	Bma-grh-1
WBGene00228445	3	Bm8184	Bma-frm-1
WBGene00225601	5	Bm5340	NA
WBGene00230033	12	Bm9772a	NA
WBGene00227448	8	Bm7187	NA
WBGene00227450	5	Bm7189	NA
WBGene00227062	5	Bm6801b	NA
WBGene00223259	9	Bm2998	Bma-rps-10
WBGene00222901	5	Bm2640	NA
WBGene00234198	19	Bm13937a	Bma-ran-4
WBGene00225483	11	Bm5222	Bma-tmem-208
WBGene00225484	17	Bm5223	Bma-paxt-1
WBGene00230032	8	Bm9771	NA
WBGene00227014	17	Bm6753	Bma-nfyc-1
WBGene00230030	5	Bm9769	NA
WBGene00230028	1	Bm9767	NA
WBGene00222150	11	Bm1889a	Bma-cln-3.2
WBGene00230456	13	Bm10195	NA
WBGene00269283	1	Bm18143	NA
WBGene00228340	19	Bm8079	NA
WBGene00227495	5	Bm7234	Bma-lev-10
WBGene00227048	15	Bm6787a	NA
WBGene00232486	6	Bm12225	Bma-dus-2
WBGene00234063	14	Bm13802	Bma-ltah-1.2
WBGene00235049	12	Bm14714	Bma-lpd-2
WBGene00225072	12	Bm4811	Bma-ath-1
WBGene00227834	14	Bm7573	NA
WBGene00229565	20	Bm9304	NA
WBGene00227054	12	Bm6793	NA
WBGene00227053	1	Bm6792	Bma-cogc-1
WBGene00225954	13	Bm5693	NA
WBGene00230900	10	Bm10639	NA
WBGene00230899	12	Bm10638	NA
WBGene00222685	19	Bm2424	Bma-pigo-1
WBGene00230897	12	Bm10636	Bma-tres-1
WBGene00226587	20	Bm6326	Bma-crtc-1
WBGene00230025	7	Bm9764	NA
WBGene00223135	2	Bm2874a	NA
WBGene00230023	19	Bm9762	NA
WBGene00223664	8	Bm3403a	Bma-ppfr-1
WBGene00222156	12	Bm1895	Bma-mlt-2
WBGene00226656	8	Bm6395	Bma-phb-1
WBGene00234159	3	Bm13898	NA
WBGene00234166	9	Bm13905	Bma-rla-1
WBGene00232606	12	Bm12345	Bma-tns-1
WBGene00223423	15	Bm3162a	Bma-unc-15
WBGene00268821	4	Bm17679	NA
WBGene00234344	11	Bm14083	Bma-nola-3.1
WBGene00268822	11	Bm17680	Bma-nola-3.2
WBGene00225457	3	Bm5196a	NA
WBGene00222498	11	Bm2237a	NA
WBGene00229742	5	Bm9481	NA
WBGene00227631	11	Bm7370	NA
WBGene00221169	11	Bm908a	Bma-vps-51
WBGene00225868	5	Bm5607	NA
WBGene00224595	1	Bm4334	Bma-cutl-20
WBGene00223966	5	Bm3705	Bma-stl-1
WBGene00224818	8	Bm4557a	NA
WBGene00225003	14	Bm4742a	Bma-gfi-2
WBGene00228233	8	Bm7972	Bma-unc-13
WBGene00225087	5	Bm4826	NA
WBGene00225148	11	Bm4887	Bma-xpa-1
WBGene00227505	12	Bm7244a	NA
WBGene00223845	10	Bm3584a	NA
WBGene00226548	19	Bm6287	NA
WBGene00222310	3	Bm2049a	NA
WBGene00228570	12	Bm8309	Bma-fhod-1.1
WBGene00229350	12	Bm9089	Bma-fhod-1.2
WBGene00223262	6	Bm3001	Bma-eaf-1
WBGene00221463	4	Bm1202	NA
WBGene00229348	19	Bm9087a	NA
WBGene00228545	5	Bm8284	Bma-goa-1
WBGene00223731	18	Bm3470	NA
WBGene00227649	3	Bm7388	NA
WBGene00231555	9	Bm11294a	Bma-rad-8
WBGene00223614	5	Bm3353	Bma-mrpl-13
WBGene00224759	10	Bm4498	Bma-rpt-5
WBGene00221125	10	Bm864	NA
WBGene00225369	11	Bm5108	Bma-let-70.2
WBGene00231700	5	Bm11439	Bma-ahr-1
WBGene00229712	4	Bm9451	NA
WBGene00226452	9	Bm6191	NA
WBGene00229713	8	Bm9452a	NA
WBGene00232873	7	Bm12612a	Bma-mfb-1
WBGene00226546	7	Bm6285	NA
WBGene00225026	6	Bm4765a	Bma-dpf-3
WBGene00229714	12	Bm9453a	NA
WBGene00229715	9	Bm9454	Bma-lron-9
WBGene00226229	12	Bm5968a	NA
WBGene00226230	1	Bm5969a	NA
WBGene00226237	3	Bm5976a	NA
WBGene00231502	5	Bm11241	Bma-cpn-1
WBGene00225969	12	Bm5708	Bma-ztf-4
WBGene00229718	5	Bm9457	Bma-oaz-1
WBGene00227303	11	Bm7042a	NA
WBGene00224484	5	Bm4223b	NA
WBGene00233677	17	Bm13416	NA
WBGene00224668	2	Bm4407	Bma-pqn-44
WBGene00224625	4	Bm4364a	Bma-gnrr-1
WBGene00225479	17	Bm5218a	NA
WBGene00222354	8	Bm2093a	NA
WBGene00222996	14	Bm2735	Bma-hlh-15
WBGene00225262	11	Bm5001a	NA
WBGene00234050	10	Bm13789	Bma-unc-101
WBGene00230480	13	Bm10219	NA
WBGene00225066	15	Bm4805a	NA
WBGene00222955	4	Bm2694a	NA
WBGene00227313	20	Bm7052	Bma-pghm-1
WBGene00230481	13	Bm10220	Bma-rde-1
WBGene00227699	11	Bm7438a	NA
WBGene00225941	14	Bm5680	Bma-unc-29
WBGene00228638	9	Bm8377	NA
WBGene00223851	12	Bm3590a	Bma-pyk-1
WBGene00230483	8	Bm10222	Bma-pyk-2.3
WBGene00230484	11	Bm10223	NA
WBGene00230485	16	Bm10224	NA
WBGene00225628	9	Bm5367a	Bma-kel-20
WBGene00223542	11	Bm3281	Bma-lron-5
WBGene00234339	17	Bm14078	Bma-ddp-1
WBGene00222978	8	Bm2717a	Bma-tufm-2
WBGene00222984	8	Bm2723	Bma-cogc-5
WBGene00255608	12	Bm16949a	NA
WBGene00222977	4	Bm2716	NA
WBGene00222982	11	Bm2721a	NA
WBGene00222983	8	Bm2722	Bma-cdc-6
WBGene00226876	3	Bm6615	Bma-scpl-3
WBGene00223303	8	Bm3042a	NA
WBGene00222232	14	Bm1971a	Bma-snx-1
WBGene00224602	3	Bm4341	NA
WBGene00227966	8	Bm7705a	NA
WBGene00232242	5	Bm11981	Bma-vacl-14
WBGene00224777	19	Bm4516	Bma-let-607
WBGene00220787	11	Bm526	NA
WBGene00234131	12	Bm13870	Bma-rpn-8
WBGene00230489	13	Bm10228a	NA
WBGene00223539	1	Bm3278a	NA
WBGene00303418	16	Bm18574	NA
WBGene00230490	15	Bm10229a	NA
WBGene00224665	3	Bm4404a	Bma-ppk-1
WBGene00226232	20	Bm5971	Bma-snt-4
WBGene00234106	10	Bm13845a	NA
WBGene00234269	17	Bm14008	Bma-nubp-1
WBGene00225748	3	Bm5487	Bma-mei-1
WBGene00231418	8	Bm11157a	Bma-rae-1
WBGene00231420	3	Bm11159a	NA
WBGene00224593	9	Bm4332	NA
WBGene00226759	9	Bm6498	NA
WBGene00227879	5	Bm7618	Bma-sym-2
WBGene00222856	15	Bm2595a	Bma-noah-1
WBGene00234009	12	Bm13748	NA
WBGene00225767	8	Bm5506	Bma-uba-5
WBGene00225773	18	Bm5512	NA
WBGene00223899	10	Bm3638a	NA
WBGene00220789	11	Bm528	NA
WBGene00234308	5	Bm14047	Bma-pfd-3
WBGene00230093	20	Bm9832	NA
WBGene00268831	8	Bm17689	Bma-nars-1.5
WBGene00230097	5	Bm9836	Bma-moag-4
WBGene00234941	15	Bm14756a	Bma-smn-1
WBGene00222961	5	Bm2700	NA
WBGene00304249	4	Bm18586	NA
WBGene00226014	16	Bm5753a	Bma-lin-59
WBGene00225651	10	Bm5390	Bma-hmp-1
WBGene00228588	13	Bm8327	NA
WBGene00228589	4	Bm8328	NA
WBGene00228353	1	Bm8092a	NA
WBGene00227507	15	Bm7246a	Bma-lev-11
WBGene00268837	15	Bm17695	NA
WBGene00227502	7	Bm7241	NA
WBGene00232560	11	Bm12299	NA
WBGene00268381	11	Bm17238	NA
WBGene00232630	5	Bm12369	NA
WBGene00226824	5	Bm6563	NA
WBGene00235002	8	Bm14817	NA
WBGene00220981	17	Bm720a	NA
WBGene00224381	6	Bm4120	NA
WBGene00224382	11	Bm4121	NA
WBGene00226643	17	Bm6382	Bma-unc-71
WBGene00226644	14	Bm6383a	Bma-cox-5A
WBGene00228355	14	Bm8094a	NA
WBGene00232585	6	Bm12324	Bma-scav-3
WBGene00223497	1	Bm3236	Bma-rpc-2
WBGene00223057	18	Bm2796	NA
WBGene00227557	15	Bm7296	Bma-sas-1
WBGene00228939	8	Bm8678	NA
WBGene00223311	1	Bm3050	NA
WBGene00223309	13	Bm3048	NA
WBGene00226592	10	Bm6331a	NA
WBGene00224973	5	Bm4712	Bma-sgcb-1
WBGene00227742	20	Bm7481a	Bma-ced-11
WBGene00225290	10	Bm5029a	Bma-clip-1
WBGene00222583	3	Bm2322a	NA
WBGene00221839	11	Bm1578	NA
WBGene00227129	12	Bm6868a	Bma-ntl-3
WBGene00220799	5	Bm538a	NA
WBGene00226235	16	Bm5974a	Bma-mtm-3
WBGene00231681	6	Bm11420	NA
WBGene00233995	14	Bm13734	Bma-mcm-5
WBGene00232433	4	Bm12172a	NA
WBGene00228809	19	Bm8548a	Bma-mys-1
WBGene00233449	5	Bm13188	NA
WBGene00227396	3	Bm7135	NA
WBGene00227744	1	Bm7483	Bma-eat-4
WBGene00228927	4	Bm8666a	NA
WBGene00228117	18	Bm7856	NA
WBGene00222610	19	Bm2349	Bma-immp-1
WBGene00228737	20	Bm8476	Bma-cdh-1
WBGene00223758	8	Bm3497	Bma-sax-2
WBGene00229633	5	Bm9372	NA
WBGene00225831	12	Bm5570	Bma-tre-2
WBGene00225340	8	Bm5079	Bma-chl-1
WBGene00225272	12	Bm5011a	Bma-mrpl-36
WBGene00229308	8	Bm9047	NA
WBGene00224282	8	Bm4021a	NA
WBGene00229309	2	Bm9048	NA
WBGene00268466	11	Bm17323	NA
WBGene00223735	10	Bm3474a	Bma-let-765
WBGene00226279	4	Bm6018	NA
WBGene00227790	10	Bm7529	Bma-rev-1
WBGene00226872	16	Bm6611	Bma-skr-1
WBGene00226737	8	Bm6476	NA
WBGene00234077	6	Bm13816	Bma-qars-1
WBGene00233913	6	Bm13652	Bma-him-1
WBGene00229071	11	Bm8810	NA
WBGene00232647	5	Bm12386a	Bma-ifa-4
WBGene00225378	3	Bm5117	Bma-dhhc-6
WBGene00221937	10	Bm1676a	Bma-lin-24
WBGene00228924	3	Bm8663a	NA
WBGene00228951	12	Bm8690	NA
WBGene00228950	15	Bm8689a	Bma-mml-1
WBGene00269340	5	Bm18194	NA
WBGene00225723	12	Bm5462	Bma-acy-4
WBGene00221575	10	Bm1314a	NA
WBGene00225786	18	Bm5525a	NA
WBGene00229471	9	Bm9210	NA
WBGene00222926	20	Bm2665	Bma-metl-5
WBGene00234940	5	Bm14755a	NA
WBGene00227406	10	Bm7145	Bma-cua-1
WBGene00226641	8	Bm6380a	NA
WBGene00224822	10	Bm4561	Bma-amph-1
WBGene00223047	12	Bm2786a	Bma-col-14
WBGene00225434	13	Bm5173	Bma-bbs-5
WBGene00221848	16	Bm1587a	NA
WBGene00228346	10	Bm8085	NA
WBGene00223391	5	Bm3130a	Bma-rabn-5
WBGene00220643	10	Bm382	NA
WBGene00227875	8	Bm7614	NA
WBGene00226821	5	Bm6560	Bma-rab-30
WBGene00229597	5	Bm9336a	Bma-cht-1.3
WBGene00229598	17	Bm9337a	NA
WBGene00227345	14	Bm7084	Bma-ppfr-4
WBGene00227344	14	Bm7083	NA
WBGene00229599	15	Bm9338	NA
WBGene00222500	7	Bm2239a	Bma-thoc-2
WBGene00222826	2	Bm2565a	NA
WBGene00225175	12	Bm4914a	Bma-dbn-1
WBGene00223056	15	Bm2795	NA
WBGene00220621	5	Bm360a	NA
WBGene00223186	2	Bm2925	NA
WBGene00223496	18	Bm3235	Bma-mlc-3
WBGene00228979	3	Bm8718	NA
WBGene00228024	1	Bm7763	Bma-pan-1
WBGene00225123	8	Bm4862	Bma-try-5.1
WBGene00228566	5	Bm8305a	NA
WBGene00226639	12	Bm6378a	Bma-arx-5
WBGene00229521	5	Bm9260a	NA
WBGene00222497	15	Bm2236	Bma-let-716
WBGene00229520	10	Bm9259	NA
WBGene00227741	12	Bm7480	NA
WBGene00229519	20	Bm9258	NA
WBGene00227781	9	Bm7520	Bma-tomm-7
WBGene00224983	9	Bm4722	NA
WBGene00225405	14	Bm5144a	Bma-hil-1
WBGene00225889	15	Bm5628a	Bma-unc-69
WBGene00225887	19	Bm5626	Bma-unc-50
WBGene00234128	20	Bm13867	NA
WBGene00222715	10	Bm2454	NA
WBGene00268476	3	Bm17333	NA
WBGene00223910	11	Bm3649	NA
WBGene00232526	20	Bm12265	NA
WBGene00232640	20	Bm12379	NA
WBGene00225950	13	Bm5689	NA
WBGene00226870	10	Bm6609	NA
WBGene00228731	7	Bm8470	Bma-twk-31
WBGene00223890	10	Bm3629a	Bma-rars-1
WBGene00234193	13	Bm13932	Bma-rfc-3
WBGene00230440	5	Bm10179	NA
WBGene00227137	10	Bm6876	Bma-npp-16
WBGene00225931	11	Bm5670	NA
WBGene00234124	12	Bm13863	NA
WBGene00229545	12	Bm9284	NA
WBGene00220280	9	Bm19a	NA
WBGene00228479	12	Bm8218a	NA
WBGene00224238	17	Bm3977a	Bma-mxl-2
WBGene00221371	5	Bm1110	Bma-drh-1
WBGene00226369	10	Bm6108	Bma-mnr-1
WBGene00228986	14	Bm8725	NA
WBGene00228987	10	Bm8726	Bma-mrpl-39
WBGene00228988	6	Bm8727a	Bma-shp-1
WBGene00224627	4	Bm4366	Bma-cox-6A
WBGene00226706	16	Bm6445	Bma-mrpl-22
WBGene00227278	11	Bm7017	NA
WBGene00226923	5	Bm6662	Bma-daf-25
WBGene00233912	11	Bm13651	Bma-ubq-2
WBGene00222697	9	Bm2436	Bma-tmem-131
WBGene00268480	3	Bm17337	NA
WBGene00227074	8	Bm6813	NA
WBGene00225682	13	Bm5421	Bma-smcr-8
WBGene00226797	16	Bm6536a	NA
WBGene00224494	5	Bm4233a	NA
WBGene00229963	14	Bm9702	NA
WBGene00224141	11	Bm3880	NA
WBGene00229964	12	Bm9703	NA
WBGene00222363	6	Bm2102a	Bma-orai-1
WBGene00229019	3	Bm8758	NA
WBGene00234274	3	Bm14013	NA
WBGene00228152	18	Bm7891a	NA
WBGene00224643	7	Bm4382	NA
WBGene00269341	11	Bm18195	Bma-pat-2.2
WBGene00224639	10	Bm4378	Bma-pat-2.1
WBGene00221421	6	Bm1160a	NA
WBGene00231728	20	Bm11467	Bma-ift-139
WBGene00228764	18	Bm8503	NA
WBGene00222208	12	Bm1947a	Bma-pac-1
WBGene00268492	5	Bm17349	Bma-vps-50
WBGene00231568	10	Bm11307	NA
WBGene00224866	6	Bm4605a	NA
WBGene00231578	5	Bm11317	Bma-syx-16
WBGene00232908	15	Bm12647a	Bma-cyk-1
WBGene00230119	5	Bm9858a	Bma-hmg-20
WBGene00222592	15	Bm2331a	Bma-sel-15
WBGene00232524	3	Bm12263	NA
WBGene00226081	3	Bm5820	Bma-pat-12
WBGene00223537	6	Bm3276a	Bma-mig-10
WBGene00230740	16	Bm10479	NA
WBGene00225977	10	Bm5716	NA
WBGene00227099	19	Bm6838	Bma-oxy-4
WBGene00233954	5	Bm13693	NA
WBGene00225062	3	Bm4801a	Bma-let-805
WBGene00229282	11	Bm9021	NA
WBGene00226960	12	Bm6699	Bma-smu-2.1
WBGene00222696	8	Bm2435	Bma-vps-22
WBGene00234206	7	Bm13945	Bma-let-721.1
WBGene00229281	16	Bm9020a	NA
WBGene00223435	18	Bm3174a	Bma-cht-1.2
WBGene00222454	4	Bm2193a	Bma-alkb-8
WBGene00229062	20	Bm8801a	NA
WBGene00227730	9	Bm7469	NA
WBGene00222431	4	Bm2170	Bma-spin-4
WBGene00227868	3	Bm7607a	Bma-frg-1
WBGene00222204	19	Bm1943a	Bma-gck-4
WBGene00225913	11	Bm5652	NA
WBGene00223408	1	Bm3147	Bma-mrpl-44
WBGene00223364	15	Bm3103	Bma-rcq-5
WBGene00223680	15	Bm3419a	Bma-pigt-1
WBGene00226514	16	Bm6253	NA
WBGene00224706	12	Bm4445	Bma-clu-1
WBGene00222176	15	Bm1915	Bma-nra-4
WBGene00231000	8	Bm10739a	Bma-cht-1.4
WBGene00228562	18	Bm8301a	Bma-cht-1.1
WBGene00232369	12	Bm12108	Bma-cri-3
WBGene00232370	14	Bm12109	NA
WBGene00221144	1	Bm883	NA
WBGene00225994	19	Bm5733	Bma-esyt-2
WBGene00227903	9	Bm7642	NA
WBGene00227902	12	Bm7641	NA
WBGene00223287	5	Bm3026	NA
WBGene00223217	9	Bm2956	Bma-mdt-18
WBGene00268500	10	Bm17357	NA
WBGene00230992	17	Bm10731	NA
WBGene00227146	3	Bm6885	Bma-dolk-1
WBGene00225801	2	Bm5540	Bma-mlp-1
WBGene00221090	9	Bm829	NA
WBGene00226543	2	Bm6282a	NA
WBGene00225899	3	Bm5638	NA
WBGene00229313	18	Bm9052	NA
WBGene00220549	7	Bm288a	NA
WBGene00226588	3	Bm6327	Bma-hsp-60
WBGene00234140	6	Bm13879	NA
WBGene00229314	8	Bm9053	NA
WBGene00224708	9	Bm4447	Bma-dyf-3
WBGene00233990	4	Bm13729	Bma-tufm-1
WBGene00227904	11	Bm7643a	Bma-ufbp-1
WBGene00225029	12	Bm4768	Bma-rnp-5
WBGene00223115	9	Bm2854a	NA
WBGene00235047	6	Bm14712	NA
WBGene00222371	5	Bm2110a	NA
WBGene00234013	12	Bm13752	NA
WBGene00222746	5	Bm2485	NA
WBGene00222510	6	Bm2249	Bma-ccdc-55
WBGene00222511	3	Bm2250	NA
WBGene00223073	6	Bm2812	Bma-kel-1
WBGene00227441	7	Bm7180a	NA
WBGene00225859	8	Bm5598	NA
WBGene00227481	14	Bm7220	NA
WBGene00227805	10	Bm7544	NA
WBGene00231612	14	Bm11351	NA
WBGene00220664	19	Bm403	NA
WBGene00229851	19	Bm9590	NA
WBGene00222694	8	Bm2433	Bma-egl-45
WBGene00229852	11	Bm9591	Bma-iscu-1.4
WBGene00268501	8	Bm17358	NA
WBGene00227479	1	Bm7218	Bma-odr-4
WBGene00224239	14	Bm3978	Bma-rnf-5
WBGene00223940	20	Bm3679	Bma-lim-8
WBGene00226473	10	Bm6212	NA
WBGene00223911	3	Bm3650a	NA
WBGene00230914	8	Bm10653	NA
WBGene00226322	3	Bm6061	NA
WBGene00225078	2	Bm4817a	Bma-rnp-7
WBGene00224956	5	Bm4695a	NA
WBGene00223118	15	Bm2857	NA
WBGene00234511	8	Bm14250	Bma-nex-1
WBGene00230918	15	Bm10657	NA
WBGene00224697	19	Bm4436	NA
WBGene00222875	12	Bm2614	NA
WBGene00234149	3	Bm13888	Bma-rpl-15
WBGene00226131	16	Bm5870	Bma-unc-47
WBGene00228065	8	Bm7804a	NA
WBGene00223029	1	Bm2768a	Bma-acy-3
WBGene00223589	17	Bm3328	Bma-cutl-29
WBGene00225974	8	Bm5713a	Bma-gars-1
WBGene00222744	7	Bm2483	Bma-rpn-3
WBGene00222743	3	Bm2482	Bma-mrpl-32
WBGene00233924	3	Bm13663	Bma-hsp-110
WBGene00226221	14	Bm5960	Bma-dat-1
WBGene00224380	11	Bm4119	Bma-bli-5
WBGene00223495	14	Bm3234	Bma-molo-1
WBGene00220885	15	Bm624a	Bma-dhhc-5
WBGene00230988	12	Bm10727	NA
WBGene00227335	8	Bm7074a	NA
WBGene00230989	5	Bm10728	NA
WBGene00227614	3	Bm7353	Bma-cutl-19
WBGene00224749	5	Bm4488	Bma-ndg-4
WBGene00268514	17	Bm17371	NA
WBGene00226859	16	Bm6598	Bma-obr-1
WBGene00228157	13	Bm7896	NA
WBGene00225903	9	Bm5642a	NA
WBGene00228158	12	Bm7897a	NA
WBGene00231639	18	Bm11378a	Bma-unc-119
WBGene00222258	7	Bm1997a	Bma-sir-2.4.2
WBGene00228159	20	Bm7898	NA
WBGene00223499	10	Bm3238	Bma-nmad-1
WBGene00225105	8	Bm4844	Bma-apc-2
WBGene00234137	14	Bm13876	Bma-pyp-1
WBGene00225103	4	Bm4842	NA
WBGene00234315	12	Bm14054a	Bma-spcs-3
WBGene00225589	5	Bm5328	Bma-usp-46
WBGene00222241	3	Bm1980	Bma-let-756
WBGene00229365	5	Bm9104	Bma-gdh-1.2
WBGene00229363	5	Bm9102a	Bma-acbp-4.1
WBGene00227246	5	Bm6985	Bma-nars-2
WBGene00235031	2	Bm14696	NA
WBGene00226717	20	Bm6456a	Bma-rimb-1
WBGene00229359	5	Bm9098a	Bma-gei-8
WBGene00226327	5	Bm6066a	NA
WBGene00224440	5	Bm4179	Bma-gar-2
WBGene00224340	2	Bm4079	Bma-cit-1.1
WBGene00223524	14	Bm3263a	NA
WBGene00231155	15	Bm10894	NA
WBGene00231154	7	Bm10893a	Bma-try-5.2
WBGene00255710	18	Bm17068	NA
WBGene00225975	5	Bm5714a	NA
WBGene00225976	14	Bm5715	Bma-ulp-1
WBGene00233951	10	Bm13690	Bma-prp-19
WBGene00225616	20	Bm5355	NA
WBGene00225039	7	Bm4778a	NA
WBGene00227373	14	Bm7112	Bma-cpx-1
WBGene00231151	6	Bm10890	NA
WBGene00222985	17	Bm2724	NA
WBGene00222894	6	Bm2633	NA
WBGene00222927	14	Bm2666a	Bma-tbc-8
WBGene00220939	5	Bm678a	NA
WBGene00236790	3	Bm16888	Bma-hsp-17.1
WBGene00222839	11	Bm2578	Bma-gop-3
WBGene00234292	4	Bm14031	Bma-hap-1
WBGene00222873	8	Bm2612a	NA
WBGene00224213	3	Bm3952a	NA
WBGene00227145	5	Bm6884	Bma-wah-1
WBGene00225644	8	Bm5383	Bma-sma-3
WBGene00227346	16	Bm7085	Bma-mdt-19
WBGene00224342	20	Bm4081	NA
WBGene00225693	14	Bm5432a	Bma-dpy-31
WBGene00220936	15	Bm675	NA
WBGene00222714	12	Bm2453	Bma-bcl-7
WBGene00224951	11	Bm4690a	NA
WBGene00222275	5	Bm2014	NA
WBGene00226236	11	Bm5975	Bma-toh-1
WBGene00231142	2	Bm10881	NA
WBGene00226104	9	Bm5843	NA
WBGene00231140	10	Bm10879a	NA
WBGene00231139	9	Bm10878	NA
WBGene00255377	13	Bm16902	NA
WBGene00269280	12	Bm18140a	NA
WBGene00227883	7	Bm7622	Bma-mrps-23
WBGene00234311	3	Bm14050a	Bma-trpp-3
WBGene00234112	6	Bm13851	Bma-rpn-6.1
WBGene00227957	19	Bm7696a	Bma-let-711
WBGene00269342	11	Bm18196	NA
WBGene00234002	9	Bm13741	Bma-dars-1
WBGene00231133	16	Bm10872a	NA
WBGene00222044	9	Bm1783a	Bma-rps-0
WBGene00223498	11	Bm3237a	Bma-hach-1
WBGene00255463	4	Bm16920	Bma-ppm-2
WBGene00234014	14	Bm13753	Bma-rpn-7
WBGene00231132	2	Bm10871	NA
WBGene00227068	14	Bm6807	NA
WBGene00231131	12	Bm10870	NA
WBGene00269316	5	Bm18176	NA
WBGene00222861	17	Bm2600a	NA
WBGene00222035	10	Bm1774	NA
WBGene00222034	13	Bm1773	Bma-psd-1
WBGene00223077	12	Bm2816	Bma-sars-1
WBGene00231130	3	Bm10869	NA
WBGene00234224	11	Bm13963	NA
WBGene00234246	14	Bm13985	NA
WBGene00230146	7	Bm9885	Bma-exo-1
WBGene00222279	2	Bm2018	Bma-prk-1
WBGene00224628	20	Bm4367	Bma-cah-1
WBGene00233360	12	Bm13099	NA
WBGene00230141	11	Bm9880	NA
WBGene00222882	14	Bm2621	NA
WBGene00268522	6	Bm17379	NA
WBGene00227885	6	Bm7624a	Bma-unc-16
WBGene00230138	5	Bm9877	NA
WBGene00234056	10	Bm13795	Bma-smc-3
WBGene00222238	14	Bm1977a	NA
WBGene00220718	20	Bm457a	NA
WBGene00226802	8	Bm6541a	NA
WBGene00223407	12	Bm3146a	Bma-far-1
WBGene00226158	17	Bm5897a	Bma-dhc-1
WBGene00223466	12	Bm3205a	NA
WBGene00230135	12	Bm9874a	NA
WBGene00222005	11	Bm1744a	Bma-anmt-1
WBGene00234060	8	Bm13799	Bma-rfc-2
WBGene00255591	16	Bm16942a	Bma-coq-2
WBGene00234030	12	Bm13769	Bma-acbp-1
WBGene00230133	17	Bm9872a	NA
WBGene00226484	5	Bm6223a	Bma-gei-4
WBGene00227767	4	Bm7506a	Bma-riok-3
WBGene00234079	9	Bm13818	Bma-emb-8
WBGene00224156	3	Bm3895a	Bma-rps-21
WBGene00224384	11	Bm4123a	Bma-prk-2
WBGene00227289	1	Bm7028	Bma-smr-1
WBGene00234177	8	Bm13916	Bma-prp-8
WBGene00221576	8	Bm1315	NA
WBGene00224107	8	Bm3846a	Bma-wdr-48
WBGene00233524	2	Bm13263	NA
WBGene00226953	6	Bm6692a	Bma-tat-1
WBGene00222078	10	Bm1817	NA
WBGene00226130	2	Bm5869	Bma-epac-1
WBGene00230129	12	Bm9868	Bma-timm-23.4
WBGene00226133	5	Bm5872	NA
WBGene00269273	3	Bm18133	Bma-blos-1
WBGene00230127	4	Bm9866	NA
WBGene00230972	8	Bm10711a	NA
WBGene00226132	2	Bm5871	NA
WBGene00220882	3	Bm621a	NA
WBGene00230969	11	Bm10708	Bma-ztf-18.2
WBGene00222010	8	Bm1749a	Bma-mrpl-11
WBGene00233792	11	Bm13531	NA
WBGene00223771	16	Bm3510	NA
WBGene00222666	14	Bm2405	Bma-mrps-18C
WBGene00224774	3	Bm4513a	Bma-byn-1
WBGene00269243	12	Bm18103	NA
WBGene00223088	14	Bm2827	Bma-rom-2
WBGene00227782	12	Bm7521a	Bma-ufm-1
WBGene00225802	7	Bm5541	Bma-frm-2
WBGene00234518	8	Bm14257	NA
WBGene00230964	5	Bm10703	NA
WBGene00230963	10	Bm10702	NA
WBGene00225077	11	Bm4816	Bma-nuo-4
WBGene00227124	9	Bm6863	NA
WBGene00224383	8	Bm4122a	Bma-gei-1
WBGene00224607	12	Bm4346a	NA
WBGene00224845	15	Bm4584	Bma-skat-1
WBGene00227773	11	Bm7512	Bma-lin-9
WBGene00224147	19	Bm3886	Bma-bath-41
WBGene00227822	18	Bm7561a	NA
WBGene00226201	10	Bm5940	Bma-mrpl-4
WBGene00226589	9	Bm6328a	NA
WBGene00230958	10	Bm10697	NA
WBGene00234199	14	Bm13938a	Bma-unc-32
WBGene00225987	18	Bm5726a	NA
WBGene00227729	4	Bm7468	NA
WBGene00220879	10	Bm618a	NA
WBGene00222406	17	Bm2145	NA
WBGene00234116	10	Bm13855	Bma-mdh-2
WBGene00230957	3	Bm10696	NA
WBGene00230956	8	Bm10695a	Bma-akap-1
WBGene00227077	5	Bm6816a	Bma-ppm-1.D
WBGene00226973	15	Bm6712	NA
WBGene00230955	19	Bm10694	NA
WBGene00221723	11	Bm1462	Bma-har-1
WBGene00222513	2	Bm2252a	Bma-glod-4
WBGene00224979	13	Bm4718	NA
WBGene00228858	12	Bm8597a	NA
WBGene00231471	14	Bm11210	Bma-lin-13
WBGene00231488	1	Bm11227a	Bma-ecr-1
WBGene00221231	7	Bm970	NA
WBGene00223767	7	Bm3506	NA
WBGene00224237	11	Bm3976	Bma-cox-17
WBGene00234516	12	Bm14255	NA
WBGene00268524	6	Bm17381a	NA
WBGene00268525	12	Bm17382	Bma-zig-8
WBGene00230952	18	Bm10691	NA
WBGene00222026	9	Bm1765a	Bma-rpl-23
WBGene00222111	4	Bm1850a	Bma-csn-5
WBGene00230951	2	Bm10690a	NA
WBGene00225403	6	Bm5142	NA
WBGene00225402	3	Bm5141a	Bma-rle-1
WBGene00227003	4	Bm6742	Bma-strd-1
WBGene00221226	3	Bm965a	Bma-cht-4
WBGene00221718	8	Bm1457	NA
WBGene00227200	16	Bm6939a	Bma-unc-51
WBGene00222023	6	Bm1762a	Bma-abi-1
WBGene00225909	18	Bm5648	NA
WBGene00227625	13	Bm7364a	NA
WBGene00222027	15	Bm1766a	Bma-hpo-28
WBGene00226858	15	Bm6597	Bma-rsks-1
WBGene00269250	8	Bm18110a	NA
WBGene00224608	4	Bm4347	Bma-rheb-1
WBGene00224609	5	Bm4348a	NA
WBGene00222077	14	Bm1816a	Bma-spk-1
WBGene00230937	18	Bm10676a	NA
WBGene00223591	8	Bm3330a	Bma-tir-1
WBGene00230938	8	Bm10677	NA
WBGene00225478	5	Bm5217a	NA
WBGene00230940	5	Bm10679a	Bma-rpn-6.2
WBGene00220865	15	Bm604a	NA
WBGene00226969	6	Bm6708	NA
WBGene00226970	2	Bm6709	Bma-hpo-29
WBGene00230941	9	Bm10680	NA
WBGene00226941	2	Bm6680	Bma-gcn-1
WBGene00227873	15	Bm7612	Bma-ccdc-47
WBGene00227874	8	Bm7613	Bma-metl-6
WBGene00227896	8	Bm7635	NA
WBGene00227122	9	Bm6861	Bma-mrpl-46
WBGene00230944	11	Bm10683	NA
WBGene00220866	12	Bm605	NA
WBGene00227895	5	Bm7634a	Bma-gtf-2H3
WBGene00225680	2	Bm5419a	Bma-pcf-11
WBGene00220867	9	Bm606	NA
WBGene00230945	3	Bm10684	NA
WBGene00222032	13	Bm1771	NA
WBGene00222038	9	Bm1777a	NA
WBGene00230946	5	Bm10685a	NA
WBGene00227033	14	Bm6772	NA
WBGene00255501	14	Bm16923	Bma-unc-116
WBGene00255502	8	Bm16924	NA
WBGene00226474	3	Bm6213	Bma-sbds-1
WBGene00227105	9	Bm6844a	NA
WBGene00224906	3	Bm4645a	NA
WBGene00230947	3	Bm10686a	NA
WBGene00230948	19	Bm10687	NA
WBGene00233993	11	Bm13732	Bma-eftu-2
WBGene00225420	6	Bm5159a	Bma-mig-22
WBGene00225592	14	Bm5331	NA
WBGene00225591	20	Bm5330	NA
WBGene00226695	7	Bm6434a	NA
WBGene00225593	3	Bm5332a	Bma-vha-1
WBGene00224153	12	Bm3892	NA
WBGene00234071	17	Bm13810	NA
WBGene00222929	8	Bm2668	NA
WBGene00222162	18	Bm1901a	Bma-hlh-8
WBGene00225657	3	Bm5396	NA
WBGene00230936	5	Bm10675a	NA
WBGene00222221	2	Bm1960	NA
WBGene00225433	3	Bm5172	Bma-cor-1
WBGene00228620	15	Bm8359a	NA
WBGene00224992	4	Bm4731	Bma-ran-1
WBGene00225791	10	Bm5530	Bma-dnj-18
WBGene00225790	4	Bm5529	NA
WBGene00232261	15	Bm12000a	Bma-dhs-28
WBGene00231123	10	Bm10862	Bma-rpn-12.1
WBGene00223041	20	Bm2780a	NA
WBGene00225273	14	Bm5012a	Bma-twk-48
WBGene00234252	14	Bm13991a	NA
WBGene00268527	11	Bm17384	NA
WBGene00222584	12	Bm2323a	NA
WBGene00227552	9	Bm7291	NA
WBGene00227551	19	Bm7290a	NA
WBGene00231121	11	Bm10860a	Bma-rad-51
WBGene00227706	7	Bm7445a	Bma-sulp-8
WBGene00233434	5	Bm13173	NA
WBGene00226868	12	Bm6607	NA
WBGene00222489	4	Bm2228a	NA
WBGene00225341	6	Bm5080a	Bma-hat-1
WBGene00222428	17	Bm2167a	Bma-copd-1
WBGene00223768	12	Bm3507	Bma-dnj-10
WBGene00231117	9	Bm10856a	NA
WBGene00222717	18	Bm2456a	Bma-pxl-1
WBGene00222524	7	Bm2263a	Bma-spe-9
WBGene00226704	1	Bm6443	NA
WBGene00226399	20	Bm6138a	Bma-fnci-1
WBGene00232265	8	Bm12004a	Bma-daf-1
WBGene00222944	9	Bm2683	Bma-elo-4
WBGene00223888	19	Bm3627	NA
WBGene00227718	3	Bm7457	NA
WBGene00223681	3	Bm3420a	Bma-vps-36
WBGene00224021	16	Bm3760	Bma-fipp-1
WBGene00226708	6	Bm6447a	NA
WBGene00228044	8	Bm7783	NA
WBGene00228045	8	Bm7784a	Bma-mrps-9
WBGene00222695	12	Bm2434	NA
WBGene00225389	2	Bm5128	Bma-imph-1
WBGene00222317	14	Bm2056a	NA
WBGene00222006	3	Bm1745a	NA
WBGene00227711	14	Bm7450	Bma-emb-27
WBGene00235019	2	Bm14684	Bma-npp-10.1
WBGene00231112	5	Bm10851	NA
WBGene00223248	17	Bm2987a	Bma-mlc-4
WBGene00231111	8	Bm10850	NA
WBGene00269314	16	Bm18174	NA
WBGene00220929	8	Bm668a	NA
WBGene00220928	16	Bm667a	NA
WBGene00268530	12	Bm17387	NA
WBGene00234119	9	Bm13858a	Bma-arx-3
WBGene00234234	10	Bm13973	NA
WBGene00227337	9	Bm7076a	Bma-swsn-3
WBGene00220925	4	Bm664	NA
WBGene00231110	16	Bm10849	NA
WBGene00231108	9	Bm10847a	NA
WBGene00225566	9	Bm5305	NA
WBGene00225565	12	Bm5304	NA
WBGene00231107	15	Bm10846	NA
WBGene00226328	18	Bm6067a	NA
WBGene00232204	8	Bm11943a	NA
WBGene00231106	8	Bm10845a	NA
WBGene00231105	7	Bm10844	NA
WBGene00222088	11	Bm1827a	Bma-moa-2
WBGene00224890	11	Bm4629a	NA
WBGene00231104	4	Bm10843a	Bma-pqn-83
WBGene00224298	5	Bm4037	Bma-snt-2
WBGene00225260	9	Bm4999a	Bma-unc-68
WBGene00231103	3	Bm10842	Bma-him-18
WBGene00225444	9	Bm5183a	Bma-osg-1
WBGene00227626	17	Bm7365a	Bma-iglr-2
WBGene00225788	13	Bm5527	Bma-nifk-1
WBGene00227102	5	Bm6841a	Bma-stim-1
WBGene00231100	16	Bm10839	NA
WBGene00224441	17	Bm4180	Bma-hmg-1.2
WBGene00224169	10	Bm3908	NA
WBGene00226439	6	Bm6178	Bma-mrpl-30
WBGene00222668	15	Bm2407	NA
WBGene00235103	8	Bm15489a	Bma-set-2
WBGene00220990	3	Bm729	Bma-ttc-7
WBGene00224909	6	Bm4648	NA
WBGene00224908	13	Bm4647a	Bma-strm-1
WBGene00231099	12	Bm10838	NA
WBGene00222007	9	Bm1746a	NA
WBGene00227069	19	Bm6808a	Bma-smg-6
WBGene00225567	12	Bm5306	Bma-pde-2
WBGene00226579	11	Bm6318a	Bma-coa-5
WBGene00231097	8	Bm10836	NA
WBGene00231096	19	Bm10835	NA
WBGene00220922	4	Bm661	NA
WBGene00231095	17	Bm10834	NA
WBGene00227031	11	Bm6770	NA
WBGene00220921	11	Bm660	NA
WBGene00224836	5	Bm4575a	Bma-golg-4
WBGene00231093	9	Bm10832	Bma-metl-18
WBGene00222803	19	Bm2542a	NA
WBGene00226102	20	Bm5841	NA
WBGene00226101	14	Bm5840a	NA
WBGene00231091	3	Bm10830	Bma-lin-37
WBGene00268533	9	Bm17390	NA
WBGene00234011	9	Bm13750a	Bma-cnx-1
WBGene00226954	12	Bm6693a	Bma-ani-1
WBGene00231090	7	Bm10829	Bma-cul-2
WBGene00222244	6	Bm1983	Bma-atgl-1
WBGene00231088	5	Bm10827	NA
WBGene00225691	3	Bm5430a	Bma-rpl-6
WBGene00231087	3	Bm10826	NA
WBGene00222021	2	Bm1760a	Bma-rgs-5
WBGene00227180	3	Bm6919a	NA
WBGene00234152	11	Bm13891	Bma-sel-9
WBGene00222290	14	Bm2029a	Bma-npr-17
WBGene00224104	18	Bm3843	Bma-dpy-18.2
WBGene00231086	11	Bm10825	NA
WBGene00231085	20	Bm10824a	Bma-dpy-18.1
WBGene00231384	12	Bm11123a	Bma-taf-1
WBGene00220986	9	Bm725a	NA
WBGene00231083	19	Bm10822a	Bma-dig-1
WBGene00227673	14	Bm7412a	NA
WBGene00222664	14	Bm2403a	Bma-rpb-2
WBGene00231081	12	Bm10820	NA
WBGene00227143	4	Bm6882a	NA
WBGene00225855	3	Bm5594	Bma-vps-53
WBGene00227720	3	Bm7459	Bma-sma-2
WBGene00231079	10	Bm10818	NA
WBGene00225245	14	Bm4984	Bma-hira-1
WBGene00225246	8	Bm4985	NA
WBGene00227071	3	Bm6810a	Bma-ceh-44
WBGene00227072	8	Bm6811	NA
WBGene00231077	12	Bm10816a	NA
WBGene00233800	12	Bm13539	NA
WBGene00231074	11	Bm10813	NA
WBGene00223661	1	Bm3400a	NA
WBGene00222456	11	Bm2195a	NA
WBGene00224727	12	Bm4466	NA
WBGene00225642	5	Bm5381a	NA
WBGene00225685	5	Bm5424	Bma-mdt-11
WBGene00222844	12	Bm2583	Bma-mrps-26
WBGene00223809	5	Bm3548	NA
WBGene00224975	3	Bm4714	NA
WBGene00227679	8	Bm7418	Bma-rpn-12.2
WBGene00220914	14	Bm653	NA
WBGene00231069	18	Bm10808	NA
WBGene00231068	7	Bm10807	NA
WBGene00227842	12	Bm7581	NA
WBGene00222240	12	Bm1979a	Bma-txdc-9
WBGene00231067	5	Bm10806	NA
WBGene00225372	12	Bm5111	NA
WBGene00231066	9	Bm10805	NA
WBGene00269313	5	Bm18173a	NA
WBGene00225545	11	Bm5284	Bma-mpc-1
WBGene00231065	11	Bm10804a	NA
WBGene00221996	18	Bm1735	Bma-cdk-12
WBGene00224304	12	Bm4043a	Bma-ess-2
WBGene00231064	9	Bm10803a	NA
WBGene00222649	5	Bm2388b	Bma-dnc-4
WBGene00224214	12	Bm3953	NA
WBGene00221995	7	Bm1734	Bma-glr-2
WBGene00227591	20	Bm7330	Bma-mrpl-45
WBGene00255590	16	Bm16941	Bma-dss-1
WBGene00233424	16	Bm13163	Bma-mrpl-18.2
WBGene00224294	13	Bm4033a	Bma-isp-1.2
WBGene00224735	19	Bm4474	Bma-ucr-1
WBGene00227898	6	Bm7637a	NA
WBGene00226585	18	Bm6324	Bma-emb-9
WBGene00225639	7	Bm5378a	Bma-rpl-9
WBGene00234210	9	Bm13949	Bma-lpd-7
WBGene00225177	9	Bm4916a	Bma-pdr-1
WBGene00226645	14	Bm6384	Bma-flp-14
WBGene00226646	8	Bm6385	NA
WBGene00226647	3	Bm6386a	Bma-npp-25
WBGene00225546	16	Bm5285	Bma-rnp-4
WBGene00225539	13	Bm5278a	NA
WBGene00234963	9	Bm14778	Bma-hip-1
WBGene00226009	7	Bm5748	NA
WBGene00268535	3	Bm17392	NA
WBGene00225656	19	Bm5395a	Bma-pde-12
WBGene00231061	15	Bm10800	NA
WBGene00224737	5	Bm4476a	Bma-ddx-15
WBGene00227333	7	Bm7072	NA
WBGene00222020	14	Bm1759	Bma-rbm-26
WBGene00233423	12	Bm13162	NA
WBGene00227397	20	Bm7136	Bma-gly-11
WBGene00223689	13	Bm3428a	NA
WBGene00234122	4	Bm13861a	Bma-gop-2
WBGene00225052	20	Bm4791a	Bma-mog-1
WBGene00225053	16	Bm4792	NA
WBGene00227144	5	Bm6883	NA
WBGene00223246	10	Bm2985a	Bma-rpn-13
WBGene00222265	3	Bm2004	NA
WBGene00221120	11	Bm859a	NA
WBGene00232721	4	Bm12460a	NA
WBGene00220985	4	Bm724	Bma-prx-10
WBGene00234096	14	Bm13835	Bma-atp-2
WBGene00222725	13	Bm2464	Bma-ran-2
WBGene00222499	6	Bm2238	Bma-nfx-1
WBGene00231056	8	Bm10795	Bma-vps-33.1
WBGene00304241	9	Bm18583	NA
WBGene00222840	5	Bm2579	Bma-gop-1
WBGene00226637	14	Bm6376	Bma-cutl-23
WBGene00303422	2	Bm18575a	NA
WBGene00226278	10	Bm6017	Bma-jhdm-1
WBGene00255557	9	Bm16936	NA
WBGene00255556	1	Bm16935	NA
WBGene00231055	9	Bm10794	Bma-iffb-1
WBGene00268537	3	Bm17394	NA
WBGene00227402	1	Bm7141	NA
WBGene00231054	9	Bm10793a	NA
WBGene00223120	14	Bm2859	Bma-cil-1
WBGene00223121	11	Bm2860	Bma-bath-42
WBGene00225996	20	Bm5735	Bma-hot-4
WBGene00231052	12	Bm10791	NA
WBGene00234019	5	Bm13758	Bma-ymel-1
WBGene00225573	20	Bm5312a	Bma-mag-1
WBGene00226707	12	Bm6446a	Bma-swt-4
WBGene00223369	12	Bm3108	NA
WBGene00231051	11	Bm10790	NA
WBGene00268538	17	Bm17395	Bma-rsp-3.2
WBGene00227554	13	Bm7293a	Bma-rsp-3.1
WBGene00231050	3	Bm10789	NA
WBGene00227073	3	Bm6812	NA
WBGene00231049	9	Bm10788	NA
WBGene00225193	8	Bm4932a	Bma-cif-1
WBGene00223350	14	Bm3089	Bma-mrps-5
WBGene00224359	5	Bm4098	Bma-sel-1
WBGene00225114	12	Bm4853	Bma-aqp-9
WBGene00225390	5	Bm5129	Bma-cisd-3.1
WBGene00231047	15	Bm10786	Bma-bath-43
WBGene00231046	3	Bm10785	NA
WBGene00222897	14	Bm2636	NA
WBGene00224123	11	Bm3862a	NA
WBGene00234348	12	Bm14087a	NA
WBGene00226972	16	Bm6711	Bma-ads-1
WBGene00224965	9	Bm4704	Bma-rpl-12
WBGene00227139	12	Bm6878a	Bma-ccf-1
WBGene00227798	12	Bm7537	Bma-pcp-5
WBGene00224541	20	Bm4280a	Bma-mtm-6
WBGene00234070	12	Bm13809	NA
WBGene00224346	9	Bm4085	NA
WBGene00225316	11	Bm5055	Bma-pitp-1
WBGene00226952	4	Bm6691	Bma-glrx-5
WBGene00224295	4	Bm4034a	Bma-ppm-1.G
WBGene00224296	15	Bm4035a	Bma-alh-11
WBGene00222117	14	Bm1856	Bma-chin-1
WBGene00226075	8	Bm5814	Bma-ekl-6
WBGene00223626	12	Bm3365	NA
WBGene00231043	20	Bm10782a	NA
WBGene00225588	1	Bm5327a	NA
WBGene00224468	11	Bm4207a	Bma-lon-1
WBGene00234046	9	Bm13785	Bma-abcf-2
WBGene00225720	1	Bm5459	NA
WBGene00226718	14	Bm6457	Bma-pvf-1
WBGene00224738	4	Bm4477a	Bma-ced-6
WBGene00222785	8	Bm2524	NA
WBGene00234343	19	Bm14082	Bma-rps-28
WBGene00227553	20	Bm7292	Bma-elpc-2
WBGene00227245	12	Bm6984	NA
WBGene00225556	3	Bm5295	NA
WBGene00222562	15	Bm2301	NA
WBGene00232327	13	Bm12066	Bma-top-3
WBGene00227142	19	Bm6881	NA
WBGene00227051	11	Bm6790	Bma-let-49
WBGene00234081	12	Bm13820	Bma-acs-4.1
WBGene00229475	15	Bm9214a	NA
WBGene00229476	8	Bm9215	NA
WBGene00234579	12	Bm14318a	Bma-swp-1
WBGene00232297	13	Bm12036a	Bma-div-1
WBGene00229477	14	Bm9216a	NA
WBGene00225021	10	Bm4760a	Bma-snap-29
WBGene00229478	7	Bm9217	NA
WBGene00229479	11	Bm9218	NA
WBGene00225430	4	Bm5169a	Bma-ger-1
WBGene00225431	12	Bm5170	Bma-ubc-18
WBGene00227765	12	Bm7504a	Bma-mcm-6
WBGene00223812	6	Bm3551	Bma-pef-1
WBGene00229482	14	Bm9221	Bma-taco-1
WBGene00226120	4	Bm5859	Bma-lgc-50
WBGene00229483	5	Bm9222	NA
WBGene00268542	3	Bm17399	NA
WBGene00229485	12	Bm9224	NA
WBGene00233980	11	Bm13719	Bma-rps-13
WBGene00229486	6	Bm9225a	NA
WBGene00224640	12	Bm4379a	Bma-zfp-1
WBGene00225853	4	Bm5592	NA
WBGene00220594	12	Bm333a	NA
WBGene00225145	14	Bm4884	Bma-npp-1
WBGene00227794	8	Bm7533	NA
WBGene00227606	5	Bm7345	Bma-mtx-2
WBGene00227107	20	Bm6846	Bma-cutl-25
WBGene00223510	4	Bm3249	NA
WBGene00223509	4	Bm3248	NA
WBGene00226078	11	Bm5817	Bma-kin-18
WBGene00234017	12	Bm13756a	NA
WBGene00226002	8	Bm5741a	Bma-set-16
WBGene00226942	10	Bm6681a	Bma-frl-1
WBGene00223535	8	Bm3274	NA
WBGene00223536	12	Bm3275a	NA
WBGene00229488	17	Bm9227a	NA
WBGene00232840	12	Bm12579	Bma-emb-5
WBGene00226003	5	Bm5742	Bma-drr-2
WBGene00226010	6	Bm5749	NA
WBGene00226004	5	Bm5743	Bma-acbp-5
WBGene00227795	13	Bm7534	NA
WBGene00227796	19	Bm7535	Bma-snu-23
WBGene00229489	20	Bm9228	NA
WBGene00227635	20	Bm7374	Bma-clk-1
WBGene00229490	20	Bm9229	NA
WBGene00234324	7	Bm14063	Bma-dlc-1
WBGene00226550	4	Bm6289a	Bma-arx-4
WBGene00234027	8	Bm13766	Bma-pdhk-2
WBGene00227771	5	Bm7510	NA
WBGene00227766	7	Bm7505a	NA
WBGene00222036	5	Bm1775	Bma-pho-5
WBGene00226924	20	Bm6663	Bma-nol-14
WBGene00234249	15	Bm13988a	Bma-gtf-2H2C
WBGene00225308	12	Bm5047	NA
WBGene00229492	20	Bm9231	Bma-mfsd-6
WBGene00231526	12	Bm11265	NA
WBGene00224612	5	Bm4351	Bma-bcs-1
WBGene00220696	13	Bm435	NA
WBGene00222273	5	Bm2012	NA
WBGene00222274	8	Bm2013	Bma-rha-2
WBGene00225900	2	Bm5639	Bma-mev-1
WBGene00222243	17	Bm1982	Bma-nas-4
WBGene00222736	7	Bm2475a	Bma-rfs-1
WBGene00223097	12	Bm2836a	Bma-ptp-1
WBGene00225255	8	Bm4994	Bma-vnut-1
WBGene00229972	15	Bm9711a	NA
WBGene00229973	18	Bm9712	NA
WBGene00229976	17	Bm9715a	NA
WBGene00226705	2	Bm6444	Bma-rabx-5
WBGene00227408	5	Bm7147	Bma-scav-2
WBGene00222550	18	Bm2289a	NA
WBGene00228010	2	Bm7749	NA
WBGene00228009	2	Bm7748	NA
WBGene00225697	13	Bm5436	NA
WBGene00224797	11	Bm4536	NA
WBGene00227899	16	Bm7638	Bma-vps-29
WBGene00224376	5	Bm4115	Bma-nas-1
WBGene00233985	19	Bm13724	Bma-ubc-12
WBGene00229983	8	Bm9722	NA
WBGene00229984	20	Bm9723a	NA
WBGene00232823	5	Bm12562	NA
WBGene00227243	5	Bm6982	NA
WBGene00227242	4	Bm6981a	NA
WBGene00229986	5	Bm9725a	NA
WBGene00222254	14	Bm1993	Bma-ckk-1
WBGene00226476	12	Bm6215b	Bma-lit-1
WBGene00228380	8	Bm8119	NA
WBGene00229992	20	Bm9731	NA
WBGene00225477	3	Bm5216a	Bma-met-2
WBGene00229990	8	Bm9729a	NA
WBGene00234186	12	Bm13925	Bma-mlh-1
WBGene00224728	13	Bm4467	Bma-ptr-11
WBGene00227772	8	Bm7511	Bma-lnkn-1
WBGene00222246	10	Bm1985	Bma-popl-1
WBGene00222247	8	Bm1986	Bma-mrps-17
WBGene00222581	9	Bm2320	Bma-rps-3
WBGene00232622	15	Bm12361	Bma-ina-1
WBGene00227783	20	Bm7522	Bma-ceh-23
WBGene00222074	12	Bm1813a	Bma-ctr-9
WBGene00223578	3	Bm3317	Bma-lgc-38
WBGene00230312	1	Bm10051	NA
WBGene00223734	8	Bm3473	NA
WBGene00224606	16	Bm4345a	Bma-spt-4
WBGene00225645	3	Bm5384	Bma-cra-1
WBGene00222427	12	Bm2166a	NA
WBGene00227549	4	Bm7288a	NA
WBGene00227550	6	Bm7289a	NA
WBGene00230305	7	Bm10044	NA
WBGene00225585	1	Bm5324a	Bma-sup-26
WBGene00225841	11	Bm5580	Bma-aldo-1
WBGene00230302	13	Bm10041a	NA
WBGene00227717	3	Bm7456	Bma-ubxn-4
WBGene00224799	5	Bm4538	Bma-hlh-11
WBGene00226716	20	Bm6455a	Bma-ckr-2
WBGene00228455	11	Bm8194	Bma-dph-1
WBGene00223138	11	Bm2877	NA
WBGene00268551	6	Bm17408	NA
WBGene00231501	19	Bm11240a	Bma-panl-2
WBGene00234073	9	Bm13812a	Bma-xpb-1
WBGene00227272	12	Bm7011a	NA
WBGene00227556	6	Bm7295a	Bma-ssl-1
WBGene00227872	18	Bm7611	Bma-pat-3
WBGene00230301	14	Bm10040	NA
WBGene00234127	5	Bm13866a	Bma-coq-5
WBGene00223044	13	Bm2783	Bma-txbp-3
WBGene00230295	5	Bm10034	NA
WBGene00221146	12	Bm885	NA
WBGene00234058	13	Bm13797	Bma-chc-1
WBGene00227628	11	Bm7367	Bma-mre-11
WBGene00227589	11	Bm7328	NA
WBGene00230019	7	Bm9758	Bma-msi-1
WBGene00230017	4	Bm9756	NA
WBGene00234170	11	Bm13909	Bma-snr-6
WBGene00223390	8	Bm3129	NA
WBGene00268553	14	Bm17410	Bma-upp-1
WBGene00227547	11	Bm7286a	Bma-sql-1
WBGene00227104	3	Bm6843	NA
WBGene00234295	11	Bm14034a	NA
WBGene00227328	5	Bm7067	NA
WBGene00227341	1	Bm7080	Bma-tbcc-1
WBGene00228481	20	Bm8220a	NA
WBGene00227555	4	Bm7294	Bma-hut-1
WBGene00233952	12	Bm13691	NA
WBGene00224907	18	Bm4646	Bma-mls-1
WBGene00225638	16	Bm5377a	Bma-ceh-13
WBGene00228698	14	Bm8437	NA
WBGene00222316	3	Bm2055	Bma-lig-4
WBGene00227259	8	Bm6998	Bma-cisd-3.2
WBGene00223396	11	Bm3135	Bma-aldo-2
WBGene00224889	9	Bm4628	NA
WBGene00222827	13	Bm2566	NA
WBGene00225793	13	Bm5532	Bma-mrpl-16
WBGene00225794	5	Bm5533	Bma-pgap-2
WBGene00269345	7	Bm18199	NA
WBGene00223365	20	Bm3104	Bma-unc-79
WBGene00224146	14	Bm3885a	Bma-isw-1
WBGene00235051	11	Bm14716	NA
WBGene00223467	20	Bm3206a	NA
WBGene00224373	11	Bm4112a	NA
WBGene00224510	10	Bm4249a	Bma-mog-3
WBGene00222344	18	Bm2083	Bma-algn-8
WBGene00229616	1	Bm9355	NA
WBGene00268556	14	Bm17413	NA
WBGene00229615	6	Bm9354	NA
WBGene00223829	8	Bm3568	Bma-unc-80
WBGene00220511	5	Bm250	NA
WBGene00231755	20	Bm11494a	Bma-twk-39
WBGene00230895	1	Bm10634a	NA
WBGene00222045	5	Bm1784	Bma-rbg-3
WBGene00223307	5	Bm3046a	Bma-atx-2
WBGene00225508	6	Bm5247	Bma-tbc-10
WBGene00230893	14	Bm10632	NA
WBGene00226906	8	Bm6645	Bma-mac-1
WBGene00233251	3	Bm12990	NA
WBGene00222495	4	Bm2234a	Bma-smrc-1
WBGene00225684	6	Bm5423a	Bma-larp-1
WBGene00225514	12	Bm5253a	NA
WBGene00233255	12	Bm12994a	NA
WBGene00232260	6	Bm11999a	NA
WBGene00234266	6	Bm14005	NA
WBGene00225670	8	Bm5409	Bma-xbp-1
WBGene00225672	12	Bm5411a	Bma-pelo-1
WBGene00233916	3	Bm13655	Bma-abcf-3
WBGene00223828	19	Bm3567a	Bma-nono-1
WBGene00234045	2	Bm13784	NA
WBGene00234345	11	Bm14084	Bma-rps-29
WBGene00222058	11	Bm1797a	Bma-daf-7
WBGene00233258	12	Bm12997	NA
WBGene00222884	9	Bm2623a	NA
WBGene00227685	20	Bm7424	NA
WBGene00227425	15	Bm7164	NA
WBGene00233259	1	Bm12998	NA
WBGene00268558	11	Bm17415	NA
WBGene00224897	5	Bm4636	NA
WBGene00224158	16	Bm3897	Bma-exos-9
WBGene00234271	15	Bm14010a	Bma-pfd-5
WBGene00224108	11	Bm3847	Bma-mab-21
WBGene00232208	1	Bm11947	NA
WBGene00232207	10	Bm11946	Bma-gro-1
WBGene00228427	12	Bm8166	Bma-feh-1
WBGene00226456	2	Bm6195	NA
WBGene00225342	16	Bm5081a	Bma-prp-3
WBGene00222459	9	Bm2198a	Bma-rpl-21
WBGene00221322	18	Bm1061	NA
WBGene00226801	8	Bm6540	Bma-klp-19
WBGene00224905	16	Bm4644a	Bma-fum-1
WBGene00233964	9	Bm13703a	Bma-cct-5
WBGene00222314	10	Bm2053	Bma-atf-7
WBGene00225195	18	Bm4934	NA
WBGene00224144	15	Bm3883	NA
WBGene00224143	8	Bm3882	NA
WBGene00233267	10	Bm13006	Bma-pes-4
WBGene00223388	8	Bm3127a	Bma-hpo-10
WBGene00232576	17	Bm12315	Bma-rpb-3
WBGene00225805	5	Bm5544	NA
WBGene00222824	6	Bm2563	NA
WBGene00225343	3	Bm5082a	NA
WBGene00222636	14	Bm2375	NA
WBGene00233966	11	Bm13705a	Bma-cct-6
WBGene00223392	8	Bm3131	Bma-dpf-4
WBGene00225800	11	Bm5539a	NA
WBGene00226310	12	Bm6049	Bma-kel-3
WBGene00229195	9	Bm8934	NA
WBGene00268570	7	Bm17427	Bma-ubc-7
WBGene00230578	8	Bm10317	NA
WBGene00226943	14	Bm6682	Bma-ppk-2
WBGene00230582	18	Bm10321a	NA
WBGene00230584	5	Bm10323	NA
WBGene00230585	19	Bm10324a	NA
WBGene00221982	20	Bm1721	Bma-ida-1
WBGene00225139	9	Bm4878a	Bma-vem-1
WBGene00228318	5	Bm8057	NA
WBGene00224993	5	Bm4732a	Bma-rib-2.1
WBGene00224751	9	Bm4490	Bma-rps-1
WBGene00224810	5	Bm4549	Bma-exc-6
WBGene00223675	13	Bm3414a	Bma-acy-1
WBGene00228185	18	Bm7924	NA
WBGene00227239	9	Bm6978	Bma-gly-8
WBGene00226771	3	Bm6510a	Bma-crh-1
WBGene00227347	11	Bm7086	Bma-apb-1
WBGene00228187	2	Bm7926	NA
WBGene00223887	3	Bm3626a	NA
WBGene00229268	15	Bm9007	Bma-mup-4
WBGene00226477	2	Bm6216a	NA
WBGene00235069	14	Bm14734	NA
WBGene00227100	7	Bm6839	Bma-gtf-2H5
WBGene00224647	9	Bm4386a	Bma-nhl-1
WBGene00227743	14	Bm7482	NA
WBGene00226855	11	Bm6594a	Bma-tra-1
WBGene00226614	5	Bm6353	Bma-thoc-5
[truncated: 3,774 more rows]
