# Supplementary material for: Spatial transcriptomics reveals antiparasitic targets associated with essential behaviors in the human parasite Brugia malayi
Source: PLoS Pathog. 2022 Apr 7;18(4):e1010399. doi: 10.1371/journal.ppat.1010399 (PMC9017939; doi:10.1371/journal.ppat.1010399)
Supplement: S3 Table — Gene IDs and available gene names are provided alongside p-values and log2FC values for comparison of intestinal and non-intestinal expression. (CSV) [file ppat.1010399.s003.csv]

gene_id	baseMean	log2FoldChange	lfcSE	stat	pvalue	padj	sig	protein_id	gene_name	TM_count	TM	prot.int.t20	prot.int.only	S07	S08	S09	S10	S11	S12	tm.int	mean.int.tpm	mean.nint.tpm	hid.ant
WBGene00220555	22537.3101360593	6.69361302580063	0.265387639685722	25.2220225242116	2.29705579318823e-140	1.87118164913113e-136	yes	Bm294a	Bm294a	0	no	no	no	124552.207196154	1130.48247498037	162462.838117285	2733.64451499255	121998.963808158	2388.45080825814	no	136338.003040532	2084.19259941035	no
WBGene00226572	4829.1912213443	6.6783044805252	0.265205759955027	25.1815966653881	6.37275634866768e-140	2.59562366081235e-136	yes	Bm6311a	Bm6311a	0	no	no	no	6450.75844240313	59.8560433775259	4524.29256830001	85.894661102928	11064.3872890431	195.153877024949	no	7346.47943324875	113.634860501801	no
WBGene00269102	3127.96645067384	6.2571709560346	0.270772288733649	23.1086090282658	3.7934459661326e-118	1.03004702800387e-114	yes	Bm17960	dsc-4.2	2	yes	no	no	5226.34620886266	68.0829599286738	7421.37015112416	190.792981415781	7204.12042639544	163.765563383825	yes	6617.27892879409	140.880501576093	yes
WBGene00234370	8423.62197049343	5.89901289684732	0.255941687374009	23.0482691482262	1.53088318797103e-117	3.11764361230299e-114	yes	Bm14109	Bm14109	0	no	no	no	834.50112900039	11.0988317040252	953.915239708639	33.6143176466424	637.760094901077	21.0767756267177	no	808.725487870035	21.9299749924618	no
WBGene00268521	2730.05260583847	6.41853626747722	0.279018496478296	23.0039812718168	4.25263670322157e-117	6.92839571688858e-114	yes	Bm17378	Bm17378	1	yes	yes	no	4007.99638621507	41.0122588921949	2199.44036615838	47.6712937100764	3521.63547522665	83.7938152015045	yes	3243.0240758667	57.4924559345919	yes
WBGene00225018	12494.8362633232	5.92089361424685	0.257727053361298	22.9735044770274	8.58042243528192e-117	1.16493535263011e-113	yes	Bm4757	dsc-4.1	0	no	no	no	5749.1951389851	89.9374130503472	7865.17123288581	237.072945485861	7109.6806844006	226.653366553797	no	6908.01568542384	184.554575030002	no
WBGene00229218	3863.89765861481	6.32337525213003	0.284196184811152	22.2500356798664	1.12703067564475e-109	1.31154169768602e-106	yes	Bm8957a	Bm8957a	10	yes	no	no	4877.10243741471	62.2232793628082	5332.57839071349	111.54401755999	7132.00387803529	170.92869706098	yes	5780.56156872116	114.898664661259	yes
WBGene00233064	53944.6791579276	5.61910937583876	0.259236864152525	21.6755799535235	3.48815052851392e-104	3.5518092756593e-101	yes	Bm12803	cpl-1.1	1	yes	no	yes	90715.3364285733	1646.29034672416	42292.1510004785	2099.72284478857	109197.868248374	3395.48215345227	yes	80735.118559142	2380.49844832167	yes
WBGene00225525	8410.26343945116	6.07455739555725	0.281174341596989	21.6042380007206	1.63869924001689e-103	1.48320488990862e-100	yes	Bm5264	glo-1	0	no	no	no	15048.3742599048	222.029549502057	24447.5388960029	591.149369714738	15797.7834811898	484.062491801376	no	18431.2322123658	432.413803672724	no
WBGene00225966	2064.98112459569	5.74604958976517	0.276129406487508	20.8092635364612	3.56783407488638e-96	2.90635763740244e-93	yes	Bm5705	Bm5705	0	no	no	no	4346.7295521087	82.2618380821107	3045.26567157473	113.590088067876	3785.87475011983	117.150053941112	no	3725.95665793442	104.3339933637	no
WBGene00220812	2755.26829793076	6.0543438797467	0.298042771565054	20.3136746043352	9.73420599323393e-92	7.20862200189851e-89	yes	Bm551a	Bm551a	1	yes	no	no	3132.00101396025	45.0521520054245	3133.00557415139	74.9452626212181	2429.40620988515	81.4597500994091	yes	2898.13759933226	67.1523882420172	yes
WBGene00223657	2952.58710026065	6.07032352355152	0.307120266940401	19.7652977578634	5.92477493304428e-87	4.02193471704823e-84	yes	Bm3396	Bm3396	0	no	no	no	8331.4196800489	123.492468442053	9400.70967188098	211.581931678369	5594.9285263708	182.190864389522	no	7775.68595943356	172.421754836648	no
WBGene00220707	36378.2206301232	5.3928932492191	0.275634784804693	19.5653580263476	3.05252215161657e-85	1.9127573420822e-82	yes	Bm446	Bm446	0	no	no	no	73520.8507012694	1994.40592423822	51517.310236299	2293.88329301713	75412.9952268947	2810.70661987014	no	66817.052054821	2366.3319457085	no
WBGene00222855	1361.33927613322	5.73506172732299	0.296308104140183	19.355062001982	1.84772107629046e-83	1.07510970624729e-80	yes	Bm2594	Bm2594	11	yes	no	no	656.242416976679	13.2764940475245	498.106239193195	16.6402627783548	399.995314891273	13.0131033437061	yes	518.114657020382	14.3099533898618	yes
WBGene00227898	4402.91826514667	5.75052054798958	0.298981291131844	19.2337136755949	1.93279200514766e-82	1.04963491159552e-79	yes	Bm7637a	Bm7637a	0	no	no	no	6397.77628279127	116.087697607037	9812.21276593726	279.332585500983	6382.9544076832	263.917085219559	no	7530.98115213724	219.779122775859	no
WBGene00228931	1929.34787890971	-8.97939973696351	0.466938666150224	-19.2303623321583	2.06182618004518e-82	1.0497272539155e-79	yes	Bm8670	Bm8670	0	no	no	no	6.32528710304222	4031.06840956326	12.8919921560926	15613.5809260642	14.3810950168923	10367.4266433005	no	11.199458092009	10004.0253263093	no
WBGene00224048	8141.47823035538	6.12544398879941	0.321208941872151	19.0699672091865	4.48586193276552e-81	2.1495194884887e-78	yes	Bm3787a	nhr-8	0	no	no	no	4654.49639606508	83.383590419594	9965.82091247426	204.011938332674	7143.51891358809	189.857807798699	no	7254.61207404248	159.084445516989	no
WBGene00224604	1778.15117525759	-6.54732418052854	0.348426479846327	-18.791121109441	8.92733581462522e-79	4.04011541921873e-76	yes	Bm4343a	pat-10	0	no	no	no	49.6312845225541	3100.43059934192	31.8178771321604	5540.49572671343	38.622673746797	9174.37526732677	no	40.0239451338372	5938.43386446071	no
WBGene00269212	2833.63517982546	5.80974029874589	0.313004098710341	18.5612275452096	6.61751632426622e-77	2.83717305144593e-74	yes	Bm18072	Bm18072	3	yes	no	no	1280.85067954143	18.641241043247	2145.45094157305	61.5918955485134	1235.2089426233	55.7426818532433	yes	1553.83685457926	45.3252728150012	yes
WBGene00223753	841.851969947269	5.87109515323012	0.319801329894262	18.3585701634553	2.81933080780885e-75	1.14831343802054e-72	yes	Bm3492a	Bm3492a	2	yes	yes	no	1196.36113194283	23.0336083154354	1161.86132330704	39.5074794982892	1305.33251266838	33.9084177622189	yes	1221.18498930609	32.1498351919812	yes
WBGene00228071	19628.61087264	6.01847072033022	0.332602640974848	18.0950779665798	3.48450524004449e-73	1.35165617549535e-70	yes	Bm7810	Bm7810	1	yes	no	no	32502.6623453253	492.218207549177	53787.9138734038	1100.37220824825	36688.6283783541	1450.7195383357	yes	40993.0681990277	1014.43665137771	yes
WBGene00222536	547.619027457486	6.58091749247245	0.368251482909086	17.8707155243069	1.99420028163837e-71	7.38397977010279e-69	yes	Bm2275a	Bm2275a	0	no	no	no	874.056536211076	7.91926051027548	1125.79174432454	28.0373924115174	876.67704654492	13.8763395717548	no	958.841775693511	16.6109974978492	no
WBGene00233649	1892.54025233125	5.27839543622456	0.295622302423203	17.8552003450274	2.63334080985978e-71	9.32660619005122e-69	yes	Bm13388a	Bm13388a	1	yes	no	no	13871.9333938109	270.986607866575	5623.81087198626	266.163721696979	7233.85413982338	447.141563135267	yes	8909.86613520684	328.097297566273	yes
WBGene00225499	701.725346472728	5.23417035529133	0.297649078604387	17.585037991158	3.20766416139715e-69	1.08873467744755e-66	yes	Bm5238	cdh-7	1	yes	no	no	243.686226092539	5.65393541632059	194.043994871779	11.6020179805342	227.655681971512	10.1373712998651	yes	221.79530097861	9.13110823223997	yes
WBGene00227793	1599.30198726749	4.9874532228136	0.286766927565419	17.3920098288734	9.48490927485028e-68	3.09056283811722e-65	yes	Bm7532	lron-2	1	yes	no	no	1916.5055858247	66.483591592991	1640.92760339552	106.603171458109	1905.84388348854	89.998650472067	yes	1821.09235756959	87.6951378410557	yes
WBGene00223796	1481.63104112601	6.08308312923253	0.352467200216181	17.2585793103629	9.64549556322146e-67	3.022007956077e-64	yes	Bm3535	Bm3535	1	yes	no	no	949.096036731856	8.46862429816421	557.095674540818	27.5388080066972	1168.51103208493	27.5099268357444	yes	891.5675811192	21.1724530468686	yes
WBGene00226032	3076.29225223463	-8.99009750134599	0.524095478074297	-17.1535490715902	5.91284249470931e-66	1.78392648007045e-63	yes	Bm5771	cav-1	3	yes	no	no	11.1035741935423	4744.65042022618	33.2479783610776	16627.9060905197	3.58877687557349	10605.6142500598	no	15.9801098100644	10659.3902536019	no
WBGene00230955	2027.44835399384	-6.08805852768435	0.357164598510536	-17.0455262169684	3.77332766684964e-65	1.09776882764847e-62	yes	Bm10694	Bm10694	1	yes	no	no	24.1603875914559	2128.39553904737	25.5519417172754	2314.25576150213	16.3022711771554	2134.38801138535	no	22.0048668286289	2192.34643731162	no
WBGene00224377	1157.98527721016	-6.84108774786963	0.417257176809169	-16.3953746708073	2.06364435206184e-60	5.79670582479164e-58	yes	Bm4116	Bm4116	1	yes	no	no	9.1319503956058	568.758100220242	2.14358892167215	864.158216178606	5.43213673041915	1314.63676461876	no	5.56922534923237	915.851027005869	no
WBGene00225617	1053.06474642646	5.60415447186188	0.345341341448058	16.2278702235967	3.20384311435077e-59	8.69950200316713e-57	yes	Bm5356	Bm5356	3	yes	no	no	661.077493042138	14.31628050742	1268.25201220496	35.8477527523586	692.624684213786	33.150270519392	yes	873.984729820294	27.7714345930568	yes
WBGene00222423	920.324459229589	-5.92083737436135	0.373583276924496	-15.8487751997475	1.43347516677346e-56	3.76680280920536e-54	yes	Bm2162a	rop-1	0	no	no	no	11.0722140967605	862.066179790496	10.4668178718214	924.036568978096	13.3291250786405	1365.2850359214	no	11.6227190157408	1050.46259489666	no
WBGene00228986	4159.38400735384	-10.335897341448	0.653024664778413	-15.8277288729289	2.00322253414526e-56	5.09945336348352e-54	yes	Bm8725	Bm8725	1	yes	no	no	5.97522848550791	18233.9153678224	41.0361728592229	30380.6671534778	7.58816211743481	38172.6900171627	no	18.1998544873885	28929.0908461543	no
WBGene00229409	788.564991787487	-7.78737750462858	0.498534304960073	-15.6205449196766	5.27528532292503e-55	1.30219618910749e-52	yes	Bm9148	Bm9148	1	yes	no	no	2.22017036544944	638.754147114069	2.92162419318717	888.497147055768	2.49228164508085	939.870706669911	no	2.54469206790582	822.374000279916	no
WBGene00222027	1275.71693203762	4.17130640032015	0.270477780385433	15.4219928689743	1.16454530187761e-53	2.79011353796911e-51	yes	Bm1766a	hpo-28	1	yes	no	no	942.952702461862	50.3028746431217	804.016909085251	82.5183880532379	1133.76578534911	119.351990555042	yes	960.24513229874	84.0577510838005	yes
WBGene00226980	1137.75065733374	-6.58841740161304	0.42815542832376	-15.3879104777601	1.97301428785632e-53	4.59204982539359e-51	yes	Bm6719a	slo-1	8	yes	no	no	3.81159807396717	350.958451119927	3.10782136837377	337.4572463003	3.08371185503027	897.411018125007	no	3.33437709912374	528.608905181745	no
WBGene00228202	3495.94869991877	6.21128331172619	0.405044351397329	15.3348226936097	4.47492962293502e-53	1.01257713078969e-50	yes	Bm7941a	Bm7941a	1	yes	no	no	6861.8412820348	111.889149259579	7423.83126131635	99.3924669003852	3238.71607314277	115.8488819993	yes	5841.46287216464	109.043499386421	yes
WBGene00269266	3695.98328104688	5.19903505438577	0.342063854489772	15.1990190899905	3.58955774564854e-52	7.90284794487918e-50	yes	Bm18126	lect-2	1	yes	no	no	2631.55662632585	83.0923801582262	7223.56009142286	251.455623298894	2622.33624700932	158.033060203384	yes	4159.15098825267	164.193687886835	yes
WBGene00220939	2798.33853193202	-9.7970045450634	0.645170227398549	-15.1851466930934	4.43569802994321e-52	9.50873582945195e-50	yes	Bm678a	Bm678a	0	no	no	no	6.00326661258922	12026.9395466835	42.7908241866151	28892.9511240272	2.06594098908445	6745.43138436405	no	16.9533439294296	15888.4406850249	no
WBGene00225004	511.366847647082	5.34171636443494	0.351817118766226	15.183219006419	4.56802624158138e-52	9.54131840100563e-50	yes	Bm4743	Bm4743	0	no	no	no	302.362002123381	6.11752650802775	224.555984812087	16.226851965986	585.061659109299	20.215097214555	no	370.659882014922	14.1864918961896	no
WBGene00230923	1684.45698157883	-8.22659048793791	0.54375709098362	-15.1291645191358	1.04007455770325e-51	2.11811183676266e-49	yes	Bm10662	Bm10662	1	yes	no	no	22.2420534039688	7201.55589328433	34.2624231865248	8436.54937478923	5.73543828469263	9363.65222183639	no	20.7466382917287	8333.91916330332	no
WBGene00226643	555.208173166111	-5.58538401239711	0.372413537201987	-14.9978007092899	7.5892621585894e-51	1.50785681814315e-48	yes	Bm6382	unc-71	2	yes	no	no	7.99571004867954	250.803913011961	2.97620503808467	301.366809697435	5.19242964999769	551.842739441673	no	5.38811491225397	368.00448738369	no
WBGene00227659	314.825563247921	6.18189785849789	0.417117253538321	14.8205278157595	1.0793300817306e-49	2.09338639185179e-47	yes	Bm7398	Bm7398	0	no	no	no	407.669128478838	5.15985244186853	268.564008077961	10.0437093529771	314.431123383046	5.17313011212594	no	330.221419979948	6.7922306356572	no
WBGene00229430	9237.06303391055	5.15168799292387	0.347956781530434	14.805539843957	1.34899608917368e-49	2.55556328893228e-47	yes	Bm9169	Bm9169	1	yes	no	no	9567.59402603471	400.676783038883	13330.8965090324	533.492559139635	15912.1139647923	704.889169108852	yes	12936.8681666198	546.35283709579	yes
WBGene00225426	838.942282698866	-8.73207311023606	0.594538155020994	-14.6871534425368	7.79189134677261e-49	1.44256242979113e-46	yes	Bm5165	acr-12	4	yes	no	no	2.37056097696856	1135.31863486799	2.88145802042054	1728.09760469657	1.37385985367159	1498.93900781704	no	2.2086262836869	1454.11841579387	no
WBGene00222856	680.001157191753	-5.70022256380141	0.388742110490284	-14.663249516787	1.10838891605883e-48	2.0064302467145e-46	yes	Bm2595a	noah-1	2	yes	no	no	9.20904186557898	428.786193974866	4.27665728763102	698.570982285385	3.81726864549879	239.841351721181	no	5.76765593290293	455.732842660477	no
WBGene00226904	570.705260157711	-7.43211531954072	0.507213608112572	-14.6528310768256	1.29217357949288e-48	2.28827086490196e-46	yes	Bm6643	Bm6643	0	no	no	no	6.56808118429334	1234.16002517321	9.24352878618283	2322.92019826127	11.3360987148447	4032.45494459604	no	9.04923622844028	2529.84505601018	no
WBGene00234944	1320.84465584576	5.19482312797243	0.355391700163814	14.6171762750169	2.18266789872826e-48	3.78298142617881e-46	yes	Bm14759	fshr-1	7	yes	no	no	1419.63357189609	35.4781032378505	1298.87377680425	46.523613402272	688.918828302267	52.2513170365087	yes	1135.80872566753	44.7510112255437	yes
WBGene00223478	333.827315451772	5.14903378983883	0.352654308403397	14.6007964943077	2.77583297262092e-48	4.71081987395209e-46	yes	Bm3217	pes-7	0	no	no	no	76.6324312768668	1.52783188245736	64.1110407585138	4.3906221338326	117.806959712419	6.1851022956389	no	86.1834772492664	4.03451877064295	no
WBGene00220620	427.6489650587	5.50049284584297	0.37808363642439	14.5483494019	5.98292915575803e-48	9.94631446996018e-46	yes	Bm359	Bm359	0	no	no	no	1991.25597973862	27.1301598692876	414.304593021174	27.4719515654622	2327.47520557883	93.0717480806972	no	1577.67859277954	49.2246198384823	no
WBGene00225683	376.552934799531	5.6152352895596	0.38717103285294	14.5032422704321	1.15559887622139e-47	1.88270168913989e-45	yes	Bm5422	Bm5422	10	yes	no	no	558.280907458354	15.3899224266909	759.326779053889	24.4950466609706	556.909816143445	18.1491803319907	yes	624.839167551896	19.3447164732174	yes
WBGene00227313	458.885428721285	-5.43228688099853	0.374633487459906	-14.5002704318575	1.20673530903329e-47	1.92746388772258e-45	yes	Bm7052	pghm-1	1	yes	no	no	23.2151588439082	686.682328583148	8.17689338724664	924.973783085468	10.3788568535304	806.039500246118	no	13.9236363615617	805.898537304912	no
WBGene00269124	557.585658410861	5.41340927924343	0.37372539281583	14.4849918772074	1.50740480534095e-47	2.36140760467449e-45	yes	Bm17982	Bm17982	0	no	no	no	1414.52241428283	39.4771005675417	1530.32015969673	45.9621989506682	1090.34655951175	56.6252047439021	no	1345.0630444971	47.3548347540373	no
WBGene00228220	669.373446390243	4.30722806576111	0.297398243195601	14.483031303343	1.55103209228332e-47	2.38390706108301e-45	yes	Bm7959	Bm7959	5	yes	no	no	665.257255081488	35.7766183284749	553.486099950993	54.6872049715483	756.962470775141	60.8185609367824	yes	658.568608602541	50.4274614122685	yes
WBGene00221631	851.773093899034	6.78147289407806	0.473106728408417	14.3339176698917	1.34324347847151e-46	2.0263076621535e-44	yes	Bm1370	Bm1370	1	yes	no	no	3453.94350024509	27.8554440094857	1518.2211885282	62.3601662002827	4599.74825190845	31.8532938989632	yes	3190.63764689391	40.6896347029106	yes
WBGene00229187	747.531620324623	-4.88297719195828	0.341142291388286	-14.313608471371	1.79929642758659e-46	2.66492158165825e-44	yes	Bm8926	Bm8926	0	no	no	no	46.9351606539313	904.035773762401	31.2973988392484	2155.48586060048	59.7994963402546	3945.77327360074	no	46.0106852778115	2335.09830265454	no
WBGene00222826	1199.03418947831	-5.24000602427719	0.37058377903019	-14.1398688253171	2.15686050918612e-45	3.13746173354109e-43	yes	Bm2565a	Bm2565a	1	yes	no	no	53.1902856475662	1985.03535620509	79.0096808268925	3707.9693906027	30.8741789108755	3123.59588840228	no	54.3580484617781	2938.86687840336	no
WBGene00226899	433.485231684965	-5.17898500221599	0.370556746701814	-13.9762264438907	2.17730237955399e-44	3.11163248839418e-42	yes	Bm6638	efhd-1	0	no	no	no	6.591462719405	287.911746430458	4.21816849091144	326.910997826466	8.1735451344173	436.896290493789	no	6.32772544824458	350.573011583571	no
WBGene00230687	1145.17401410071	4.14142138542795	0.297893964827764	13.9023339657869	6.13090548711679e-44	8.61075105138851e-42	yes	Bm10426a	Bm10426a	0	no	no	no	1973.94982247402	126.333708471945	1939.52272611879	180.821113872469	2119.3917169892	216.415833331282	no	2010.954755194	174.523551891899	no
WBGene00268352	356.380229646592	6.03853377838624	0.43557376194782	13.8634011180628	1.05551936713986e-43	1.45733233300362e-41	yes	Bm17209	Bm17209	0	no	no	no	718.269998884739	9.9164187721135	1090.43270520493	20.5657111785703	733.84284737687	32.9106031660587	no	847.51518382218	21.1309110389142	no
WBGene00235056	434.682639855725	4.99499158599529	0.360658401516828	13.8496471037074	1.27838593063905e-43	1.73562196516429e-41	yes	Bm14721a	Bm14721a	0	no	no	no	878.525553521722	17.8224698403336	410.394851306803	24.6485219712659	516.114144527661	43.572537490244	no	601.678183118729	28.6811764339478	no
WBGene00224749	686.461545745757	5.19029329738173	0.378064756531632	13.728582756556	6.84595682006986e-43	9.14215807480149e-41	yes	Bm4488	ndg-4	11	yes	no	no	248.057749000902	9.82947000865365	548.192085011839	19.7711222285136	336.102313399636	16.7218275999239	yes	377.450715804126	15.4408066123637	yes
WBGene00231288	388.70762023338	6.01547080993512	0.438328108754247	13.7236711262516	7.32600262821032e-43	9.62542216280666e-41	yes	Bm11027	Bm11027	0	no	no	no	241.466024091585	6.06797417895736	334.718358394401	7.20030509050172	193.003992628996	4.19859381700516	no	256.396125038327	5.82229102882141	no
WBGene00226585	405.742069762398	-5.63641588084811	0.410884065361776	-13.7177767550692	7.94648912723364e-43	1.02749365762611e-40	yes	Bm6324	emb-9	1	yes	no	no	3.41908087473114	192.436882258928	4.21537126982763	303.934728744377	4.11226402166984	443.352994368816	no	3.91557205540954	313.24153512404	no
WBGene00231024	324.625770948966	4.5380425717433	0.331686759955133	13.6817115412058	1.3058243610442e-42	1.66206956954158e-40	yes	Bm10763	Bm10763	1	yes	no	no	559.619049267711	22.4284615222221	1026.48602308973	102.275805497606	697.83543798041	47.1414626412329	yes	761.313503445949	57.2819098870203	yes
WBGene00231182	9821.26786522623	-4.97778107966799	0.367528096807221	-13.5439470421739	8.60387798861697e-42	1.07826446300421e-39	yes	Bm10921	tdp-1.1	0	no	no	no	654.545189556304	28260.9448613756	1002.82340161149	36982.601578189	768.193335656805	49050.9026881599	no	808.520642274867	38098.1497092415	no
WBGene00230801	449.329170828448	5.13255203306791	0.379641488905972	13.5194708245892	1.20036125428537e-41	1.48153678445585e-39	yes	Bm10540a	Bm10540a	4	yes	no	no	858.289826229101	30.3670004365705	1554.58900128161	58.7409228551879	920.456841113253	52.5323634007473	yes	1111.11188954132	47.2134288975019	yes
WBGene00226825	964.645458855836	4.71990267664057	0.351661158736601	13.4217344150192	4.51032225057757e-41	5.48374403779177e-39	yes	Bm6564	qui-1	0	no	no	no	386.558093364782	18.7725238719807	258.224292166314	22.2440418507551	482.916022694374	20.1007585827276	no	375.89946940849	20.3724414351545	no
WBGene00222243	735.188453854062	4.00291244574528	0.300370532615954	13.3265817085437	1.62159158710124e-40	1.94257133360686e-38	yes	Bm1982	nas-4	1	yes	no	no	930.201298015095	43.5068317004524	700.057578442631	84.3144294378402	511.27384219795	71.3312728027833	yes	713.844239551892	66.3841779803586	yes
WBGene00226064	1067.09445460304	4.58965076295798	0.345501566669877	13.2840230138329	2.86574371347143e-40	3.38323888259974e-38	yes	Bm5803	hpo-8	3	yes	no	no	1449.21747771621	62.9421347818825	2008.2917439668	109.575989227334	1256.85226684829	124.455248618536	yes	1571.45382951043	98.9911242092508	yes
WBGene00224456	571.018855446789	4.86705256017186	0.368714756884346	13.2000481925341	8.7678943465173e-40	1.02033239066757e-37	yes	Bm4195	Bm4195	1	yes	no	no	3221.05126824697	102.100072333981	1990.07364863011	87.7950523375068	2284.0828014207	204.050127211711	yes	2498.40257276593	131.315083961066	yes
WBGene00220745	639.09794160162	-3.83441469247157	0.291958048792188	-13.1334440284633	2.11800262529636e-39	2.43003512474143e-37	yes	Bm484	Bm484	0	no	no	no	90.7335225382497	1175.25735707971	90.3949486065867	2522.46843548586	66.8290939940515	1837.39671660923	no	82.6525217129626	1845.0408363916	no
WBGene00225927	546.164876754601	3.94608799477244	0.300501080264045	13.131693208241	2.16755123950506e-39	2.45234338847337e-37	yes	Bm5666	mec-1	1	yes	no	no	369.715702971224	21.9770769283473	181.368902185109	28.7814147296731	337.908338129363	32.3283725696803	yes	296.330981095232	27.6956214092335	yes
WBGene00227923	247.458112240681	6.68986900635485	0.510689280773477	13.0996855783277	3.30624474790052e-39	3.68940681046543e-37	yes	Bm7662	Bm7662	1	yes	no	no	191.571385778517	2.17034215188143	68.163072020088	1.75316540786298	233.501284605385	2.47588132222036	yes	164.411914134663	2.13312962732159	yes
WBGene00235135	753.560245016785	5.3494581332139	0.409395653215815	13.0667194221378	5.10186950078713e-39	5.61619310181243e-37	yes	Bm14825	Bm14825	7	yes	no	no	1027.23793887568	32.4411037938844	784.142915861756	53.3613160167256	1123.93281909288	24.0516782114427	yes	978.437891276772	36.6180326740176	yes
WBGene00223095	382.625337964957	-6.88004967477383	0.529873267040546	-12.9843305989003	1.50145160019919e-38	1.63077663136302e-36	yes	Bm2834a	cho-1	12	yes	no	no	3.56920587645703	260.252722749782	0.98474788892943	287.956986926712	1.38523286765197	445.226071577502	no	1.97972887767947	331.145260417999	no
WBGene00227681	481.109537087034	4.03970351608054	0.313095565807963	12.9024616035549	4.35945492991795e-38	4.67264734988311e-36	yes	Bm7420	slc-17.1	10	yes	no	no	433.048140961666	26.7398070642997	591.681932068564	85.1200926995941	701.869449223282	61.2364758270452	yes	575.533174084504	57.6987918636463	no
WBGene00233153	3561.0379103721	-7.60276182909032	0.591151128284104	-12.8609444612892	7.46588340682275e-38	7.89832288726989e-36	yes	Bm12892a	Bm12892a	0	no	no	no	3.56310547333541	1858.04370998343	20.7906857726718	2186.42759694016	6.18349222928267	2660.62453727361	no	10.1790944917633	2235.03194806573	no
WBGene00224275	500.238663758691	-6.46553922912065	0.503381522360737	-12.8442124748617	9.26903677486357e-38	9.68020173949214e-36	yes	Bm4014	Bm4014	1	yes	no	no	2.62308099919912	238.256037028991	6.73496079474625	752.287025053682	0.281704224709971	143.134074732905	no	3.21324867288511	377.892378938526	no
WBGene00226625	1329.22142206494	4.37442611837408	0.341280287886207	12.8176934726234	1.30525818752451e-37	1.34590293614869e-35	yes	Bm6364a	npr-23	7	yes	no	no	1587.2040390474	96.4143856607394	2904.31387058081	187.304263724389	1807.95911372464	169.619999937618	yes	2099.82567445095	151.112883107582	yes
WBGene00228897	735.523432152726	-8.61789679770642	0.6727706895204	-12.8095604222144	1.44953374948798e-37	1.47598774041614e-35	yes	Bm8636	Bm8636	1	yes	no	no	0.70307739473858	724.528035557103	2.28759200283683	781.385173766428	0.773114592288803	630.60938867969	no	1.25459466328807	712.174199334407	no
WBGene00224213	1186.89148382011	3.74951313100217	0.293017226269808	12.7962208186001	1.72126075289057e-37	1.73103581395637e-35	yes	Bm3952a	Bm3952a	0	no	no	no	1741.73794197068	100.234969095198	1395.35604789595	188.251701461745	1420.42902237515	247.962058612941	no	1519.17433741393	178.816243056628	no
WBGene00222327	5344.61351079891	3.96159539317753	0.310921626646207	12.7414597559834	3.4782520096605e-37	3.45534644764566e-35	yes	Bm2066a	nrf-6	11	yes	no	no	3045.84921967934	242.037160143583	3847.59182078482	524.977820937061	4199.70146812523	338.760551308011	yes	3697.7141695298	368.591844129552	yes
WBGene00223874	1204.78217494816	5.22288380936803	0.410004499553714	12.738601198409	3.60805799064715e-37	3.54111330021827e-35	yes	Bm3613a	che-7	6	yes	no	no	460.497884787274	22.9589144046721	734.237147700195	28.6451982879609	682.356671475415	23.1631101018526	yes	625.697234654295	24.9224075981619	yes
WBGene00220890	309.00700834836	4.7528318768898	0.37323900712009	12.734017040616	3.82634694216011e-37	3.71064549890908e-35	yes	Bm629a	Bm629a	0	no	no	no	375.883211388094	18.4266186677836	411.704553948175	23.9008105842948	319.915742944476	20.0249828213181	no	369.167836093582	20.7841373577988	no
WBGene00224439	1115.36228417279	4.46655175295617	0.351282413389086	12.7149882337234	4.88183010161104e-37	4.67851623620277e-35	yes	Bm4178	acbp-3	0	no	yes	no	3907.15922413775	251.55873201159	3488.20997516809	226.45951132081	3776.34136219693	268.983597154989	no	3723.90352050093	249.000613495796	no
WBGene00223098	496.956276681188	-6.87988400684891	0.542735490565421	-12.6763112537222	8.00094258932719e-37	7.57856724798364e-35	yes	Bm2837a	Bm2837a	2	yes	no	no	0.512187472712765	209.521853717037	2.92109553924388	411.974376090818	3.20428788706683	552.537805719928	no	2.21252363300782	391.344678509261	no
WBGene00227129	352.122647382473	-4.41366786131194	0.348987956461788	-12.6470492164253	1.16155999532053e-36	1.08759399102081e-34	yes	Bm6868a	ntl-3	0	no	no	no	9.68275040659423	157.428994432003	4.33087252248016	192.51789885969	5.80302065341117	250.646842133635	no	6.60554786082852	200.197911808443	no
WBGene00228981	626.033777169975	-8.39761990723151	0.664871832283225	-12.6304341671287	1.4348436481667e-36	1.32820867704158e-34	yes	Bm8720	Bm8720	0	no	no	no	10.4801801032817	5543.12784484217	14.3785993981854	4268.28144381902	6.57979007546396	4680.41613204937	no	10.4795231923103	4830.60847357019	no
WBGene00223893	471.054708249829	3.76840903108549	0.298430551643418	12.6274237350478	1.49079553922594e-36	1.36449668118365e-34	yes	Bm3632	Bm3632	1	yes	no	no	1661.68733642403	91.7483229491118	942.511272686686	153.788428091983	1165.27398769874	173.185781642632	yes	1256.49086560315	139.574177561242	no
WBGene00226528	1217.95568245052	3.99554782734025	0.316589595253887	12.6205910972407	1.62596229114183e-36	1.47167653596015e-34	yes	Bm6267	lec-1	0	no	no	no	1864.45701948176	76.2471118940223	842.407799805112	159.187118789073	1746.89669340625	183.106230434288	no	1484.58717089771	139.513487039128	no
WBGene00223031	998.776519693658	-4.79350329616845	0.387013977185759	-12.3858660894505	3.11701553874338e-35	2.79024270094545e-33	yes	Bm2770a	sym-1	1	yes	no	no	56.2019502923716	1400.74662942115	27.6407065783858	2721.43403271383	31.8621288150581	897.91661376703	no	38.5682618952718	1673.365758634	no
WBGene00225062	2824.18266034269	3.81024564781887	0.30981189593313	12.2985776138218	9.21831388119754e-35	8.16221574741686e-33	yes	Bm4801a	let-805	1	yes	no	no	393.039256457684	17.3311100358926	265.581394143241	40.9682069633427	268.661139506553	47.0549844569785	yes	309.093930035826	35.1181004854046	no
WBGene00226903	449.089258777698	4.59855811895869	0.374958806442564	12.2641688632084	1.41052149297615e-34	1.23549549266491e-32	yes	Bm6642a	men-1.2	0	no	no	no	104.345380299075	6.25143848320347	148.931793938181	9.55788025889497	132.812494085996	7.99553167285568	no	128.696556107751	7.93495013831804	no
WBGene00227157	1922.72740830904	3.28900265670149	0.268282612474238	12.2594700654233	1.49474192892516e-34	1.29533699500259e-32	yes	Bm6896	daf-22	0	no	no	no	1325.04314912282	143.650403909005	1308.20711634048	259.242558563352	1631.01304967145	273.051627896663	no	1421.42110504492	225.31486345634	no
WBGene00230512	615.469728087372	5.39519291037962	0.441507228214158	12.2199424281285	2.43256914126219e-34	2.08586402365492e-32	yes	Bm10251	Bm10251	0	no	no	no	646.510912139902	24.9154444976419	737.574700436995	41.7110654057461	844.445182056497	16.5015660250793	no	742.843598211131	27.7093586428224	no
WBGene00225650	2587.94517695607	4.18974557462803	0.344250515044017	12.1706297929353	4.45630793686624e-34	3.78136296392838e-32	yes	Bm5389a	Bm5389a	0	no	no	no	3264.12501453379	220.255135777268	3855.66490199981	267.742754157803	3442.24998219032	402.334181607968	no	3520.67996624131	296.777357181013	no
WBGene00222464	287.695532741103	-4.5989002622303	0.377941144268969	-12.1682974504554	4.58547231578623e-34	3.850851287051e-32	yes	Bm2203a	Bm2203a	1	yes	no	no	6.78666471995092	138.215587523958	3.44237356913122	222.563191664328	7.48117962885781	304.666469543673	no	5.90340597264665	221.815082910653	no
WBGene00225133	259.985302486542	7.32778165757111	0.603780877315811	12.1364917851452	6.76654789247609e-34	5.62452031960308e-32	yes	Bm4872	Bm4872	7	yes	no	no	379.558814803795	4.18902538812936	784.923846441154	9.87425660323504	401.951332716515	1.57726841837817	yes	522.144664653821	5.21351680324752	yes
WBGene00229597	363.380358440102	3.65136143923168	0.302419523688506	12.0738284178789	1.452177685151e-33	1.19489287103435e-31	yes	Bm9336a	cht-1.3	1	yes	no	no	369.479394128586	26.7229603841821	234.878692179086	42.0720011398309	397.515180815382	52.3420176191853	yes	333.957755707685	40.3789930477328	no
WBGene00226104	1211.51835877697	3.7154843672752	0.308545260917091	12.0419427484695	2.138591072893e-33	1.74209628797864e-31	yes	Bm5843	Bm5843	0	no	no	no	1096.56290684303	92.5965443009241	1698.84965300831	195.31795638931	960.073615634479	146.49317746808	no	1251.82872516194	144.802559386105	no
WBGene00223827	290.362683398534	-4.7754921132213	0.396708077994809	-12.037799021788	2.24875503155541e-33	1.81369886010399e-31	yes	Bm3566a	Bm3566a	0	no	no	no	8.91577258985413	210.156842772654	9.0592237569039	378.813899416033	6.73723566102019	432.501421925506	no	8.23741066925941	340.490721371398	no
WBGene00230202	1673.86301792307	-4.86271598309599	0.4045981900424	-12.0186300946784	2.83634732176967e-33	2.26518483167998e-31	yes	Bm9941a	col-72	1	yes	no	no	169.647998782817	2952.74059744241	104.781169520154	4479.44382570393	94.0775315658069	10168.9137689648	no	122.835566622926	5867.03273070372	no
WBGene00231888	1406.22736808644	-6.33460333415341	0.528760624738364	-11.980096546122	4.51797231058721e-33	3.57314586815956e-31	yes	Bm11627	lfi-1.2	0	no	no	no	9.62975214704588	281.415408354347	5.19555186864823	770.728338010508	2.09606252855319	985.233568456183	no	5.6404555147491	679.125771607013	no
WBGene00304774	450.148003162232	6.03508785162269	0.504345460019173	11.9661786018521	5.34334308314651e-33	4.18527622647226e-31	yes	Bm18591	Bm18591	3	yes	no	no	139.658029988396	4.39617201573653	946.118287311014	17.6064543285477	186.931296605186	4.17041828415416	yes	424.235871301532	8.72434820947947	yes
WBGene00225882	404.242071216374	4.63504672935031	0.387727201329812	11.9544017377507	6.15754136844877e-33	4.77707923689368e-31	yes	Bm5621a	Bm5621a	1	yes	no	no	117.217184424353	2.49164293908157	72.5054531757437	9.8553731410467	96.9717091036431	6.70476957946641	yes	95.5647822345799	6.35059521986489	no
WBGene00225880	365.510396323186	-5.67430447393889	0.474695787352625	-11.9535597852773	6.22026016402818e-33	4.78021125435599e-31	yes	Bm5619a	cyb-3	1	yes	no	no	4.07602445827273	310.738525923763	7.74289483860539	1007.84493659196	14.9798742467085	760.052428685055	no	8.93293118119553	692.878630400258	no
WBGene00225903	294.796485207051	4.18746825557516	0.351552062999618	11.9113744344026	1.03260970964636e-32	7.86134457456004e-31	yes	Bm5642a	Bm5642a	0	no	no	no	422.678402076236	21.6845590205096	411.585205069662	35.0282408209533	499.77760621459	64.3756879626141	no	444.680404453496	40.3628292680256	no
WBGene00233138	178.147897405572	4.43447299275536	0.373190084682964	11.8826120381054	1.45740861348279e-32	1.09926394124359e-30	yes	Bm12877	Bm12877	0	no	yes	no	809.713081317257	31.3651189768164	788.762713579321	74.4265453218271	692.444237960099	65.2347927134282	no	763.640010952226	57.0088190040239	no
WBGene00221056	1168.00246531062	5.91497926324689	0.498168622421045	11.8734480596163	1.62624046372009e-32	1.21535365297833e-30	yes	Bm795	Bm795	4	yes	no	no	1419.1903390155	15.1025596401382	168.267064835434	17.3589250986447	3357.58927420291	51.1055480110813	yes	1648.34889268462	27.8556775832881	yes
WBGene00224105	263.241429138561	4.72618746740484	0.398822241154723	11.8503608367501	2.14266187256777e-32	1.58673851035791e-30	yes	Bm3844	Bm3844	1	yes	no	no	1539.57619872556	47.9985122063643	83.2156278994739	6.87008471643019	1704.99552519096	125.201611393008	yes	1109.26245060533	60.023402771934	yes
WBGene00234088	804.494154027445	3.49467165590864	0.294944947412727	11.8485557612161	2.18931416177345e-32	1.60668046502761e-30	yes	Bm13827a	Bm13827a	12	yes	no	no	482.330072252174	42.4292766320189	423.26665143064	89.5687896120192	554.02315826169	68.1542872966092	yes	486.539960648168	66.7174511802158	no
WBGene00223896	232.973648638059	3.96652608177294	0.335471398397901	11.8237384787965	2.94290489184471e-32	2.14043779008634e-30	yes	Bm3635a	ttm-2	0	no	no	no	440.893391328012	25.3306781341519	230.263464332799	28.7384334989518	375.682773609206	46.7798158651816	no	348.946543090006	33.6163091660951	no
WBGene00222215	292.94232629626	4.4782562821689	0.379841317656335	11.7898082014886	4.40543153472711e-32	3.17580931698115e-30	yes	Bm1954a	Bm1954a	0	no	no	no	843.881805802534	20.9848169855189	602.573995515388	72.0206483142021	516.346591536853	50.1956028440042	no	654.267464284925	47.7336893812418	no
WBGene00226634	1133.21263530221	-10.3360304117268	0.876847036225263	-11.7877234964748	4.51582863324841e-32	3.22683684617908e-30	yes	Bm6373a	Bm6373a	0	no	no	no	0	2826.93170943483	4.40365457206605	4186.32594908304	3.10234130530366	6725.43387574897	no	2.5019986257899	4579.56384475561	no
WBGene00227382	413.159906463581	-5.58912947928763	0.477143790788579	-11.7137214969316	1.08414337691326e-31	7.67950604203079e-30	yes	Bm7121	Bm7121	0	no	no	no	15.847525803513	624.285130521983	20.7891138936915	1130.08032081727	4.1040795045607	804.97900951616	no	13.5802397339217	853.114820285136	no
WBGene00223608	262.549711605653	-5.61101077472377	0.479130936510021	-11.7108087730553	1.12204166929687e-31	7.87944089490718e-30	yes	Bm3347a	Bm3347a	8	yes	no	no	3.96950203402069	195.323893654539	1.98880200220136	298.741397355207	3.46975908986797	189.342826584705	no	3.14268770869668	227.802705864817	no
WBGene00221385	169.673657815271	5.71328920947043	0.487932444279186	11.7091808024994	1.14379369259977e-31	7.96354138454509e-30	yes	Bm1124	Bm1124	1	yes	no	no	116.021091003249	1.54752466719365	117.743705298712	3.22925197708415	143.128450822749	8.29627127991004	yes	125.631082374903	4.35768264139595	yes
WBGene00227152	274.720103636068	-4.88362249501569	0.417221000306033	-11.7051214858157	1.19987264949333e-31	8.28318864641752e-30	yes	Bm6891	txdc-12.1	1	yes	no	no	15.0951518671315	308.342585616014	8.22712871717509	578.983826713608	13.0749865473768	919.039140084052	no	12.1324223772278	602.121850804558	no
WBGene00223012	3226.17970457164	-4.02764048627891	0.34511363170146	-11.6704763773661	1.80410172811995e-31	1.23497585523236e-29	yes	Bm2751	Bm2751	0	no	no	no	777.950816392664	8450.65396640379	248.741606066401	14678.1735393148	715.926519449521	16168.0565372252	no	580.872980636195	13098.9613476479	no
WBGene00233771	5097.42477061459	-5.13830569837525	0.441123286485574	-11.6482304512013	2.34272978615759e-31	1.59032306983665e-29	yes	Bm13510a	Bm13510a	0	no	no	no	438.366363850311	6779.65465405975	44.233144064674	7664.57172848046	159.712534736865	9382.33951898224	no	214.104014217283	7942.18863384082	no
WBGene00225119	537.084161868864	-7.61750515762223	0.654038987387544	-11.6468670897574	2.3805035234131e-31	1.60261005799365e-29	yes	Bm4858	egg-6	1	yes	no	no	1.23401596924332	527.437283612152	4.39085744695602	595.628549655868	1.2969818001947	625.301646714219	no	2.30728507213135	582.78915999408	no
WBGene00222756	1331.70784851253	4.54502172585618	0.390472326935268	11.639804955012	2.58606325719105e-31	1.72672715517035e-29	yes	Bm2495	Bm2495	1	yes	no	no	244.908432286053	17.8833221809187	1160.50340456221	90.7688877043147	1593.37892069141	76.5347737660234	yes	999.596919179888	61.728994550419	yes
WBGene00223709	237.162537262792	-5.32239568838014	0.458758389547985	-11.6017402834296	4.03782589095586e-31	2.67415688680703e-29	yes	Bm3448	Bm3448	0	no	no	no	6.61986135162876	262.257584449083	5.44364252824952	316.549962480304	5.45351059117496	380.589347404999	no	5.83900482368441	319.798964778129	no
WBGene00223802	1096.79848963147	-10.2351176679178	0.882452290000403	-11.598494087327	4.19393102197715e-31	2.75514210524402e-29	yes	Bm3541	Bm3541	1	yes	no	no	0	415.603224621527	2.23204987439886	2223.03904452703	1.56727631271202	5131.5446662352	no	1.26644206237029	2590.06231179459	no
WBGene00227902	235.870424038918	-4.89420260244077	0.422358378097827	-11.5877957115063	4.75204892670369e-31	3.09681524455426e-29	yes	Bm7641	Bm7641	0	no	no	no	24.4562329614476	776.764036603178	24.3330040484199	1157.24666812862	27.955204237401	1494.62763997074	no	25.5814804157562	1142.87944823418	no
WBGene00228651	332.031395246962	3.68877822374333	0.318510002128728	11.5813575683331	5.12282888315983e-31	3.31194953033492e-29	yes	Bm8390	cdf-2	4	yes	no	no	438.525096509851	24.0734292106602	566.071161943973	102.127237362395	423.369009803304	64.1881013027738	yes	475.988422752376	63.4629226252762	no
WBGene00226235	1427.93561285152	-4.35124583199009	0.37649797685734	-11.5571559462558	6.79212140505378e-31	4.35658432799749e-29	yes	Bm5974a	mtm-3	1	yes	no	no	39.1192002588814	1316.61970200528	46.6890705089285	1372.03268332549	37.906069568741	1110.95007549684	no	41.238113445517	1266.5341536092	no
WBGene00230619	408.114343274435	-7.80664031391761	0.676432678314119	-11.5408976594303	8.20643102184143e-31	5.22262399249378e-29	yes	Bm10358	Bm10358	1	yes	no	no	5.01497374167317	614.942087752266	6.77020362344003	1630.07505428612	1.21279737195998	1830.54894105391	no	4.33265824569106	1358.52202769743	no
WBGene00227460	318.416371100271	3.86134658024374	0.336985692409279	11.458488200603	2.13203784941791e-30	1.34632405591925e-28	yes	Bm7199	Bm7199	0	no	no	no	1045.26980093339	83.4834289212861	915.819123946867	106.252847165663	1473.34121547217	168.747501631927	no	1144.81004678414	119.494592572959	no
WBGene00222472	1443.23396122027	3.98415888254242	0.348269113097433	11.4398858029876	2.64233097649693e-30	1.65572524111877e-28	yes	Bm2211a	sol-1	0	no	no	no	1081.82226052924	100.922167988772	1231.29209092181	123.124281813876	1230.99827268756	111.933013468815	no	1181.37087471287	111.993154423821	no
WBGene00228559	230.427565658937	4.08976474208002	0.357531345228841	11.4388984257096	2.67257255272914e-30	1.6618912988192e-28	yes	Bm8298	Bm8298	8	yes	no	no	76.4466787789287	2.97206176055856	104.652235620634	14.6543046564429	131.415823997212	15.1374655120423	yes	104.171579465592	10.9212773096812	no
WBGene00222218	243.156215081769	4.15124525959431	0.362941211660083	11.4377897197362	2.70693980250725e-30	1.67050997206243e-28	yes	Bm1957	Bm1957	0	no	no	no	257.492559645475	15.7301887451665	396.51480625816	34.2977429267511	395.571516405024	45.0585250489576	no	349.85962743622	31.6954855736251	no
WBGene00231334	609.263807290369	-8.78503435171217	0.769603569766661	-11.4150124776263	3.51853474384689e-30	2.1550363927351e-28	yes	Bm11073	Bm11073	1	yes	no	no	1.80863871448959	1906.92246411748	7.32497497040494	2471.98174741304	1.24483588547385	1399.19413263391	no	3.45948319012279	1926.03278138814	no
WBGene00227180	571.849708142765	4.59617700350566	0.403807235626891	11.3821066043314	5.13442685157973e-30	3.12127172634093e-28	yes	Bm6919a	Bm6919a	0	no	no	no	828.569929152529	52.7930302589778	1923.98662666345	93.8534931825231	940.516531089564	71.5571595816168	no	1231.02436230185	72.7345610077059	no
WBGene00232623	277.920344183421	4.08380586604072	0.358830139627135	11.3808886574697	5.20664502774731e-30	3.14172817748367e-28	yes	Bm12362a	itx-1	0	no	no	no	67.6248298631101	3.37165458068948	53.9088624706909	5.03080447562813	41.3420033416921	6.08459533756058	no	54.2918985584977	4.82901813129273	no
WBGene00224122	2300.17989256005	3.28497225254758	0.289025036511761	11.3657013668915	6.19647567839965e-30	3.71150668207673e-28	yes	Bm3861	Bm3861	1	yes	no	no	1939.79279513758	234.438296779637	1758.14112896404	342.459791156496	2487.40497951718	384.162418680716	yes	2061.7796345396	320.353502205616	no
WBGene00269367	404.731831930733	4.41604590073511	0.388821382249313	11.3575181364474	6.80504919229774e-30	4.04627231536185e-28	yes	Bm18218	endu-1	1	yes	no	no	338.973154631406	18.7966053239496	437.296982872628	24.3393834376944	268.43418382759	28.8514734470986	yes	348.234773777208	23.9958207362475	yes
WBGene00222411	670.738018065453	-4.00430430524778	0.352976671787785	-11.3443879590298	7.9077583158691e-30	4.66786951022244e-28	yes	Bm2150a	tiam-1.2	1	yes	no	no	18.3191603905728	389.436829941745	22.197407290854	522.830317400608	26.6152317965767	710.190903311334	no	22.3772664926678	540.819350217896	no
WBGene00224553	541.476627429934	-3.338332128384	0.294332660978045	-11.3420376702027	8.12307083890197e-30	4.76047014774787e-28	yes	Bm4292a	Bm4292a	6	yes	no	no	43.2428814358908	380.356802801525	28.377695777597	679.834172657391	26.025321151964	441.140735395348	no	32.548632788484	500.443903618088	no
WBGene00229998	414.890596001501	3.26657083112475	0.28827908142365	11.3312794497366	9.18530835103919e-30	5.34453727339752e-28	yes	Bm9737a	chs-2	16	yes	no	no	78.4086953042455	7.2239482064498	72.9631356849498	16.1035184985332	102.06567268052	19.1811319016602	yes	84.4791678899052	14.1695328688811	no
WBGene00233602	452.74870837159	4.41253384769978	0.391608267792653	11.2677239236331	1.89402799048732e-29	1.09423773124182e-27	yes	Bm13341	hum-5	0	no	no	no	116.943554412858	4.42378688098424	59.1802328091382	10.1494843826152	292.111114558002	15.7313043250568	no	156.078300593333	10.1015251962187	no
WBGene00229825	221.432297717212	4.37226893924859	0.388385116929047	11.2575604694125	2.12561639345236e-29	1.21938529162415e-27	yes	Bm9564	Bm9564	0	no	no	no	1051.36106253693	30.8988661656514	528.578285388283	52.2723148764387	842.03432761395	102.353345306154	no	807.324558513055	61.8415087827481	no
WBGene00224618	967.845622178471	3.76669923971962	0.335048198189639	11.2422608450729	2.52823270690928e-29	1.44020864548832e-27	yes	Bm4357	gtl-2	8	yes	no	no	386.495300667401	24.9403394038419	163.220284820565	37.0252017619414	536.814477111676	47.8621987025903	yes	362.176687533214	36.6092466227912	no
WBGene00226345	769.250006010315	-5.46864297160499	0.487464137959533	-11.2185544448379	3.30630666517239e-29	1.87035931211766e-27	yes	Bm6084	npa-1	1	yes	no	no	14.2011087066325	243.451786318731	4.25970028438266	415.865570690607	2.784787815362	530.561118763244	no	7.08186560212571	396.626158590861	no
WBGene00229715	456.902760609077	-5.29636421895893	0.472244752575327	-11.215295014028	3.43040620516107e-29	1.92717854808566e-27	yes	Bm9454	lron-9	2	yes	no	no	13.360864468812	603.711384876562	15.3304957254452	556.978440350013	7.45448270307201	927.129232683886	no	12.0486142991097	695.939685970153	no
WBGene00226036	281.010741341556	-7.7909270663104	0.695684943442072	-11.1989301188019	4.12687206740759e-29	2.30256848363714e-27	yes	Bm5775a	tmc-1	11	yes	no	no	0.425961315311955	94.0500521244637	0.228369925299287	104.104303131731	0.312262358864632	143.656067197303	no	0.322197866491958	113.936807484499	no
WBGene00228190	194.389329022608	-4.66145180301712	0.419556205418147	-11.1104346517085	1.11614895412367e-28	6.18513563285128e-27	yes	Bm7929	Bm7929	0	no	no	no	6.56669512800561	160.471819158285	4.48784298294952	233.678961924009	8.77447945476887	375.306917034216	no	6.609672521908	256.48589937217	no
WBGene00232682	1258.03576741936	3.25127065179183	0.293170717152241	11.0900252364	1.40248193373291e-28	7.71933637310021e-27	yes	Bm12421	wdr-46	0	no	no	no	1440.35978953787	164.185042456875	1569.53040787041	364.69102065068	1651.69675610695	239.729382609131	no	1553.86231783841	256.201815238895	no
WBGene00226617	661.683563641138	3.01143206852527	0.272303952726368	11.0590831986614	1.98112114756103e-28	1.08310153476726e-26	yes	Bm6356	paqr-2	7	yes	no	no	910.296099280158	102.74822460984	707.24468244902	172.698648172597	899.406492198747	212.434558835032	yes	838.982424642641	162.62714387249	no
WBGene00223220	268.671563983473	-4.01414321756793	0.363314082212226	-11.0486860105332	2.22446853985316e-28	1.20803471504292e-26	yes	Bm2959a	Bm2959a	1	yes	no	no	16.9866658715888	243.998142298532	11.9107256092017	329.720399379314	10.7158356239245	377.446621153465	no	13.204409034905	317.055054277103	no
WBGene00231007	200.464683820703	4.02918162461259	0.364901034177021	11.0418476442518	2.40045661033841e-28	1.29497480449117e-26	yes	Bm10746	smp-1	0	no	no	no	88.5350216346463	4.0315538938824	46.8963155534708	6.69816557889678	22.384936875923	2.69461876827744	no	52.6054246880133	4.47477941368554	no
WBGene00230716	221.7454444412	-5.48981801820248	0.497494051709776	-11.0349420246035	2.59218632035085e-28	1.38920722141961e-26	yes	Bm10455	Bm10455	0	no	no	no	5.05745036861287	133.764452713547	2.66689207104489	255.02539009617	1.88489507980099	261.597041787817	no	3.20307917315292	216.795628199178	no
WBGene00222763	378.903220232265	-4.16120650279266	0.377595775928989	-11.0202676196654	3.0515048395393e-28	1.62467702110374e-26	yes	Bm2502b	Bm2502b	0	no	no	no	36.1101970276591	400.408049851431	16.3082952207507	562.44814319283	29.5796283807221	1403.22613410846	no	27.3327068763773	788.694109050909	no
WBGene00228458	530.875959412558	3.70271926760783	0.336950359715244	10.9889162033749	4.32083263881431e-28	2.28555212180399e-26	yes	Bm8197	Bm8197	4	yes	no	no	367.442563411111	28.7749441030027	679.18920709552	74.7876974432801	555.203778256496	98.4133395328912	yes	533.945182921042	67.3253270263914	no
WBGene00229592	220.803783307646	-4.61088455221738	0.419674842598678	-10.9868023626725	4.42320269626777e-28	2.31635176808219e-26	yes	Bm9331	tiam-1.1	0	no	no	no	6.945149212686	138.577307941621	4.29215825256835	165.758609614069	3.92312368322186	238.628126277552	no	5.05347704949207	180.988014611081	no
WBGene00225490	1183.93070732291	3.41152641346634	0.310518643478372	10.9865429503719	4.43593022122295e-28	2.31635176808219e-26	yes	Bm5229	Bm5229	0	no	no	no	769.971371801534	80.9768907357917	1089.87826095309	153.265347874874	718.859875834175	133.440415199759	no	859.569836196266	122.560884603475	no
WBGene00223568	913.013133276618	-6.53810981226251	0.596723619474551	-10.9566801093271	6.17222389204097e-28	3.20247998882584e-26	yes	Bm3307	Bm3307	1	yes	no	no	3.71686511516567	236.314990046007	3.74541117808068	296.107338461783	0.60493734907416	565.320171239615	no	2.68907121410684	365.914166582468	no
WBGene00223580	316.872325843279	3.37193862109063	0.307873721461451	10.9523430745707	6.47506651841873e-28	3.33834758601512e-26	yes	Bm3319	abt-2	13	yes	no	no	70.780288587872	5.89999280464821	72.126430419499	16.4235396486621	80.3695233477669	12.7792601369499	yes	74.4254141183793	11.7009308634201	no
WBGene00228988	287.707329551263	-3.75247029642622	0.342654607574375	-10.9511741954666	6.55917729353034e-28	3.36044391403133e-26	yes	Bm8727a	shp-1	0	no	no	no	142.488409939519	1628.26439804428	87.7903788751283	2910.98289041122	171.621295177528	3714.32312155262	no	133.966694664058	2751.19013666937	no
WBGene00227292	314.23607842174	5.18657151218687	0.475470834972771	10.9082852841729	1.05222319850533e-27	5.35713135939027e-26	yes	Bm7031	Bm7031	0	no	no	no	226.452573464049	2.02036603091549	158.439429289204	15.738878382213	261.677067369135	16.3942472378453	no	215.523023374129	11.3844972169913	no
WBGene00234347	10481.2922250567	3.137944196884	0.288002192192389	10.8955566379433	1.21024236890934e-27	6.12337536468041e-26	yes	Bm14086	Bm14086	1	yes	no	no	10574.7218134845	1336.56457614239	12944.9201734786	2320.08986371363	11419.4323230849	2456.21304243999	yes	11646.3581033493	2037.62249409867	no
WBGene00225097	487.026405865221	3.11390899456576	0.285831561224239	10.894209796947	1.22828138081742e-27	6.17628402971526e-26	yes	Bm4836	gsnl-1	0	no	no	no	291.19201254068	27.0877742926889	278.275309918227	74.8661577166279	381.053672140285	78.642372269749	no	316.840331533064	60.1987680930219	no
WBGene00222058	47570.4651391434	3.22044203104893	0.295896026587024	10.8836947497901	1.37859354369684e-27	6.88958466684323e-26	yes	Bm1797a	daf-7	0	no	no	no	36348.0621540797	4828.55104334005	28910.0642050066	5762.46371716132	40358.3878295953	6266.75604343622	no	35205.5047295605	5619.25693464586	no
WBGene00233267	180.491858577723	4.97711616941928	0.458074428303768	10.8653001824384	1.68667569683328e-27	8.3778416014658e-26	yes	Bm13006	pes-4	0	no	no	no	96.1698775889364	2.78685401279669	67.1680293834903	2.49042796026035	59.7675969516741	5.48083672138195	no	74.3685013080336	3.586039564813	no
WBGene00222424	112.601383919488	5.36192854757537	0.494004549183323	10.8540064184421	1.90871254029476e-27	9.4232559716613e-26	yes	Bm2163	glt-1	10	yes	no	no	162.471063720915	2.99658187106627	86.982796202325	3.90280983332232	158.692479712206	8.39949092774081	yes	136.048779878482	5.09962754404313	yes
WBGene00229353	481.882141233826	-6.11925169760594	0.565366739569189	-10.8235084756999	2.66380768735825e-27	1.30719141091688e-25	yes	Bm9092	col-48	1	yes	no	no	4.85511262536406	541.788385984498	19.754560940287	952.157379197526	9.79547695445011	2412.75306140173	no	11.4683835067004	1302.23294219459	no
WBGene00233857	139.482322097926	6.2289680569573	0.576085553097399	10.8125746661524	3.00126267131565e-27	1.46396920482259e-25	yes	Bm13596	Bm13596	0	no	no	no	115.38672093849	1.27180709003145	185.600797108176	2.45747623567465	333.026258709304	12.9066282526635	no	211.337925585323	5.54530385945654	no
WBGene00226961	835.338248846688	3.05423875173638	0.283382321158876	10.7778027198248	4.38228740615366e-27	2.12488769110284e-25	yes	Bm6700	Bm6700	0	no	no	no	1169.64292196278	149.720574930621	1125.75495735232	246.612085240213	1247.4476245892	255.918174979072	no	1180.94850130143	217.416945049969	no
WBGene00221559	134.735864146107	5.52047262931227	0.512678605518045	10.7679013126245	4.87998004986896e-27	2.35220813528003e-25	yes	Bm1298	Bm1298	0	no	no	no	255.834934624404	4.30037615004249	189.717679421169	6.30101059422191	80.8851548874843	5.45516658444702	no	175.479256311019	5.35218444290381	no
WBGene00223242	183.329486069941	-6.26835128667298	0.583780801919733	-10.7375084382012	6.78508195013043e-27	3.25125162151544e-25	yes	Bm2981a	Bm2981a	1	yes	no	no	3.81519900319047	164.283437521455	1.496235806512	331.479559528199	1.5811301961993	254.686627915945	no	2.29752166863392	250.149874988533	no
WBGene00233028	3512.79772027467	3.66171081429543	0.3413749136512	10.7263617444274	7.6551093443029e-27	3.64669711805213e-25	yes	Bm12767	Bm12767	12	yes	no	no	702.713133200599	60.6146185507911	723.227884663136	161.232706836648	1121.29793128832	94.3044694249079	yes	849.079649717352	105.383931604116	no
WBGene00228208	1067.61058292511	4.92948783068614	0.462203550638603	10.6651881489775	1.48098999462839e-26	7.01223234252198e-25	yes	Bm7947	fat-4	4	yes	no	no	1101.46028064233	38.4395161161311	2738.78675205072	76.6625475076175	1138.16002823464	131.128496991295	yes	1659.46902030923	82.0768535383479	yes
WBGene00228105	2943.93009202362	2.69379976664743	0.252590934994854	10.6646731669223	1.48921703321422e-26	7.01223234252198e-25	yes	Bm7844	Bm7844	2	yes	no	no	11468.6058339908	1457.7261460703	6645.30493245714	2377.42021610745	13491.7326729975	3636.61404769653	yes	10535.2144798152	2490.58680329143	no
WBGene00226009	190.001671213784	-5.37182780047499	0.508590843527253	-10.5621795375228	4.46179800289436e-26	2.08883945583778e-24	yes	Bm5748	Bm5748	0	no	no	no	5.36759909205318	137.339969498975	1.51584269452129	260.557684067914	5.89612532160643	418.864869471442	no	4.25985570272697	272.25417434611	no
WBGene00223027	258.545438733276	5.45710910046741	0.51775711706735	10.5399016654319	5.6558005396559e-26	2.63269435405925e-24	yes	Bm2766	Bm2766	0	no	no	no	248.483289002778	2.279159675953	174.097769133324	6.67286969158558	111.563093815124	11.4370346373784	no	178.048050650409	6.79635466830565	no
WBGene00225649	176.288439682965	-6.41775098759736	0.608963220301797	-10.5388154385035	5.72150043228107e-26	2.648144461441e-24	yes	Bm5388a	Bm5388a	0	no	no	no	4.74721907579146	519.633946427982	2.60353240131752	829.7117158978	10.7226208637191	1154.97888858078	no	6.02445744694268	834.774850302187	no
WBGene00223221	309.002708608596	-8.48290179316185	0.807176595065061	-10.5093505498361	7.82304107097739e-26	3.6003668115357e-24	yes	Bm2960	perm-5	0	no	no	no	1.8347105135862	621.636043926997	1.50932415153914	950.539570201377	1.06330743744404	929.643661492146	no	1.46911403418979	833.939758540173	no
WBGene00229369	471.018172671718	-8.69711209004642	0.828440555824353	-10.4981727764308	8.80683151264077e-26	4.03036233157144e-24	yes	Bm9108	ptr-13	13	yes	no	no	0	224.17627328446	0.973151390083904	318.369333252479	0.440179671136585	277.251230980569	no	0.471110353740163	273.265612505836	no
WBGene00224620	235.175003517175	4.8491538821602	0.461992095597417	10.4961836541589	8.99432747224379e-26	4.09317271446357e-24	yes	Bm4359	pcs-1	0	no	no	no	272.982385009485	17.0974540960121	301.149862997161	15.8883781200744	236.408904512283	9.27543170386997	no	270.180384172977	14.0870879733188	no
WBGene00228562	275.857397925398	3.57122523651101	0.340840946924125	10.4776884019924	1.09384659783463e-25	4.95026354775604e-24	yes	Bm8301a	cht-1.1	1	yes	no	no	282.724370978906	24.4473406803286	174.308464057608	35.9480677152984	293.054661256558	32.2428019721336	yes	250.029165431024	30.8794034559202	no
WBGene00268475	216.897052985458	4.94153023507887	0.473541557579041	10.4352620292551	1.71140929975662e-25	7.70228737890465e-24	yes	Bm17332	gab-1	4	yes	no	no	80.3095140320913	4.74423620599514	153.429764141075	5.54589142954456	125.87112459518	7.18356766029962	yes	119.870134256115	5.82456509861311	yes
WBGene00229189	277.060210089669	3.67162636941741	0.352010649282059	10.4304411724641	1.80050363982883e-25	8.05873771980529e-24	yes	Bm8928	Bm8928	1	yes	no	no	300.591945805224	17.0989571688997	173.176149350033	24.8661538427876	287.896043588478	56.943659702321	yes	253.888046247912	32.9695902380028	no
WBGene00224647	871.535741633898	3.74209695409471	0.359321285660199	10.4143481152784	2.13253518703715e-25	9.49269488175114e-24	yes	Bm4386a	nhl-1	0	no	no	no	413.000511469859	23.3217576710549	411.764951438172	44.6705580305451	296.913711446137	67.1676286791219	no	373.893058118056	45.053314793574	no
WBGene00224467	1622.44420509991	3.04548790051792	0.293024323109578	10.3932938678918	2.66004768972023e-25	1.1776493739381e-23	yes	Bm4206a	Bm4206a	0	no	no	no	1250.60188430361	180.148784621396	2427.19320741769	531.427485107799	2343.24067537905	442.64693894201	no	2007.01192236678	384.741069557068	no
WBGene00226480	1352.03971998268	-3.33344690384941	0.322324991843001	-10.3418816046168	4.55504724116476e-25	2.00569809873125e-23	yes	Bm6219a	ttn-1.2	1	yes	no	no	12.420601477033	78.3049452341366	7.37117409915546	154.326093885192	9.24503255893928	238.372221344803	no	9.67893604504258	157.001086821377	no
WBGene00230511	151.758931278789	4.91640170401065	0.475923758778504	10.3302296078451	5.14373117142718e-25	2.2527330173358e-23	yes	Bm10250	Bm10250	0	no	no	no	329.107481053997	15.7501022576072	221.962562396667	7.96491785386516	387.764876151578	24.8507980095634	no	312.944973200747	16.1886060403452	no
WBGene00225813	4767.83619179657	4.22579600044633	0.410237134426532	10.3008617353803	6.9832900106926e-25	3.04202569128887e-23	yes	Bm5552	Bm5552	0	no	no	no	11882.0260022325	745.213171633081	15551.3329391587	803.015966051832	11567.9909391144	1771.31058438348	no	13000.4499601686	1106.51324068947	no
WBGene00225048	152.856117904977	-5.4437846760872	0.528621214098285	-10.2980821255407	7.18800512962127e-25	3.11454732903696e-23	yes	Bm4787a	cdk-1.1	1	yes	no	no	7.10564307661224	262.772940730464	3.98873930765773	272.905754225136	5.62007328582505	518.911885275498	no	5.57148522336501	351.530193410366	no
WBGene00222931	296.030637551079	5.53224164735313	0.53736684540817	10.2950929976913	7.41478935536156e-25	3.19581344385054e-23	yes	Bm2670	lon-2	0	no	no	no	335.763569450492	2.88141089112316	141.680754464043	17.7771179228067	292.631471299322	8.50501109436001	no	256.691931737953	9.72117996942997	no
WBGene00227683	120.77454497978	6.67436177815349	0.648414120521648	10.2933627860911	7.5492845988406e-25	3.23665643906082e-23	yes	Bm7422	pcp-1	5	yes	no	no	152.984321954742	2.32371360229664	74.6651500280667	1.5132261835451	116.879942363601	0.729111535236074	yes	114.84313811547	1.52201710702594	yes
WBGene00229316	349.488725971953	-5.68659812195702	0.553279833113357	-10.2779783061277	8.85658447360183e-25	3.77726372366285e-23	yes	Bm9055	Bm9055	0	no	no	no	43.4161969102935	2439.36615332437	51.6133543271199	2122.30392158131	11.8084326164855	2977.83287322427	no	35.612661284633	2513.16764937665	no
WBGene00226586	376.361640610616	4.62440924366418	0.450240118158214	10.2709844306659	9.52279132718288e-25	4.04024261204332e-23	yes	Bm6325a	col-46	1	yes	no	no	299.140065584876	23.9059365138959	919.090921822581	57.0657462268983	469.885665526744	21.0722836833267	yes	562.705550978067	34.014655474707	yes
WBGene00233589	4083.36734851419	2.78588651416469	0.272110509455125	10.2380702595543	1.33879985028124e-24	5.65070651833729e-23	yes	Bm13328	Bm13328	1	yes	no	no	3298.62284936393	528.018881862104	3843.78103093756	1069.33215428733	4121.53596187178	939.001718842211	yes	3754.64661405776	845.450918330548	no
WBGene00222728	706.714091273198	2.779964046264	0.271574578225444	10.2364664042901	1.36117253597218e-24	5.7155213804275e-23	yes	Bm2467	Bm2467	0	no	no	no	541.733841747838	64.4465653875779	422.27521374636	126.086896095549	410.02772352087	117.678653643741	no	458.012259671689	102.737371708956	no
WBGene00226489	139.504333777186	5.28373707463955	0.516550598604949	10.2288857837148	1.47203210192273e-24	6.14931974475004e-23	yes	Bm6228a	zip-3	0	no	no	no	400.800014256619	16.6681496097553	281.420659069795	14.433068777349	424.325088123944	9.82239530358158	no	368.848587150119	13.6412045635619	no
WBGene00227251	2582.63373727599	2.61969832904866	0.256488578059155	10.2137036622522	1.72164967908318e-24	7.15538688051613e-23	yes	Bm6990a	fln-1.1	2	yes	no	no	743.002427772187	94.0613865838756	525.194645613206	189.187238530582	690.095125013705	217.208618132404	yes	652.764066133033	166.819081082287	no
WBGene00229571	251.196734687314	6.31796813042295	0.618654715355505	10.2124302516508	1.74440020675453e-24	7.21313912904689e-23	yes	Bm9310	Bm9310	0	no	no	no	755.511091130872	1.73039423319085	424.986600573219	11.2377046482208	404.941409710165	26.2010648572068	no	528.479700471419	13.0563879128728	no
WBGene00227862	349.175322048341	3.16877451274366	0.310501750329887	10.2053354268601	1.8767156196321e-24	7.72107345329449e-23	yes	Bm7601	lpd-5	0	no	no	no	1125.67081527408	122.682681763745	849.932062850712	219.365168696595	832.621060843129	134.506695458676	no	936.074646322641	158.851515306339	no
WBGene00222780	306.595404279132	-8.04250171262988	0.790067986458001	-10.1795058785835	2.44801247105887e-24	1.00208590900731e-22	yes	Bm2519a	pde-5	0	no	no	no	2.80966547903525	269.655479674473	0.665253301575495	388.72955288995	0	459.895426896445	no	1.15830626020358	372.760153153623	no
WBGene00226805	1576.91892909216	3.01378037259771	0.296543940308324	10.1630145248094	2.89969554920408e-24	1.18104599719082e-22	yes	Bm6544a	Bm6544a	0	no	no	no	1883.15064424667	160.125228489754	1578.95004167899	395.490414513917	995.439491384861	293.158584204565	no	1485.84672577017	282.924742402745	no
WBGene00224221	184.688927355442	-4.45546758597198	0.438670930301036	-10.156742282682	3.09236725527024e-24	1.25325490852892e-22	yes	Bm3960a	slt-1	0	no	no	no	3.38362244348074	66.2529010582615	3.2511581703495	108.822888477595	1.0426301659314	59.3400796562097	no	2.55913692658721	78.1386230640221	no
WBGene00225037	418.328255385816	-7.90025080766002	0.777960557374566	-10.155078856853	3.14555787888203e-24	1.26850071689965e-22	yes	Bm4776	lron-7	1	yes	no	no	0	448.659687505302	1.77975199817176	2530.11663741509	12.299396013002	1726.70318290501	no	4.69304933705791	1568.49316927513	no
WBGene00223751	206.908088277192	-6.04813846044305	0.596049029529507	-10.1470485829281	3.41536203867558e-24	1.3705191707907e-22	yes	Bm3490	unc-38.1	4	yes	no	no	1.83675650404937	275.869986484295	2.51999352143457	307.421844782392	4.58232624219823	291.015087246203	no	2.97969208922739	291.435639504297	no
WBGene00228639	750.775359065266	-4.62500365826653	0.456338444403125	-10.1350296364267	3.86256428392608e-24	1.54237493415989e-22	yes	Bm8378	Bm8378	1	yes	no	no	42.266352615019	1280.78344756169	60.5451811032641	1304.74662547856	24.2908347099167	1807.65561162037	no	42.3674561427333	1464.39522822021	no
WBGene00229703	147.661873529429	-4.71618349193577	0.46631177906873	-10.1137987578921	4.79867309134181e-24	1.90682882936929e-22	yes	Bm9442	Bm9442	3	yes	no	no	6.44420168947715	112.900748717052	2.35838302146059	156.06297222085	3.6729108535447	186.948887792409	no	4.15849852149414	151.97086957677	no
WBGene00224128	617.018459507121	3.13757250484803	0.311131357245521	10.0843982188915	6.4760782002229e-24	2.56088024364154e-22	yes	Bm3867a	hum-2	2	yes	no	no	64.1529760810979	7.87726044547317	72.1426545220966	18.9725910468861	197.164077946847	29.7937568487814	yes	111.153236183347	18.8812027803802	no
WBGene00227646	460.676019348716	-3.40515151551846	0.337846905425476	-10.0789779655673	6.84342238132017e-24	2.69306853711276e-22	yes	Bm7385	Bm7385	0	no	no	no	38.7380758683742	484.789680085658	59.0701092864353	942.426981655153	41.0571590100914	825.417724619016	no	46.288448054967	750.878128786609	no
WBGene00225321	219.098809556652	4.08669383350753	0.407533846634875	10.0278636173475	1.1497738061131e-23	4.50291222336408e-22	yes	Bm5060a	irk-2	2	yes	no	no	190.023383586639	5.71063437882328	175.012468600076	25.4855956963569	178.673988504327	25.501592572909	yes	181.23661356368	18.8992742160297	no
WBGene00230296	977.155068210881	3.46824691140326	0.346521477955835	10.0087501988702	1.39503697920327e-23	5.43730680985161e-22	yes	Bm10035	abt-4	15	yes	no	no	175.508241167999	23.255357485568	366.917247286012	55.0148523109327	162.361974145986	20.0863427238158	yes	234.929154199999	32.7855175067722	no
WBGene00220306	282.617943796756	-7.94378020033255	0.793981558697003	-10.0049933317961	1.44901452858952e-23	5.62079635709057e-22	yes	Bm45a	Bm45a	0	no	no	no	0.491196182847488	280.796159881016	0	474.320250241142	2.7590723896382	489.771513849849	no	1.08342285749523	414.962641324002	no
WBGene00229285	276.145458666508	5.17451448451873	0.517970838790843	9.98997259497885	1.68628357678346e-23	6.51017346752515e-22	yes	Bm9024	Bm9024	0	no	no	no	303.327491759986	9.93237011598285	724.367732131482	16.1392150081668	185.070138654415	17.9086985167658	no	404.255120848628	14.6600945469718	no
WBGene00268934	427.449074438389	-8.67085395001156	0.871807014196457	-9.94584100473598	2.62943515776538e-23	1.01034805637532e-21	yes	Bm17792	Bm17792	0	no	no	no	1.75049201125543	1401.23662029659	11.4557159632405	2741.1317722984	0	2701.63324867941	no	4.40206932483196	2281.3338804248	no
WBGene00226613	256.589182829913	-6.4534490240696	0.64952638163097	-9.93562264224726	2.91350015346452e-23	1.11424282864422e-21	yes	Bm6352a	Bm6352a	0	no	no	no	1.73927513820931	474.093777264348	1.4308142635209	524.423958977537	14.7578493718598	927.832343301242	no	5.97597959119666	642.116693181042	no
WBGene00229701	162.606043115442	7.00130223389216	0.706281738294266	9.91290281807503	3.65858952227142e-23	1.3914272757173e-21	yes	Bm9440	Bm9440	0	no	no	no	270.312519090638	5.26745126056152	187.565996964415	1.14965673247776	577.923855500277	4.20278072414792	no	345.26745718511	3.53996290572907	no
WBGene00229204	120.379541208883	7.23085338897822	0.729466314066024	9.91252543064483	3.67243879547287e-23	1.3914272757173e-21	yes	Bm8943a	Bm8943a	1	yes	no	no	411.213086834772	2.74427707649008	375.115853689701	0	418.469756605743	11.7352209437188	yes	401.599565710072	4.82649934006963	yes
WBGene00220589	623.831302892252	4.09565914892559	0.413812180447755	9.89738664650708	4.27294669155971e-23	1.61145480321506e-21	yes	Bm328	Bm328	1	yes	no	no	1420.98276688527	138.207049871118	2039.45431188316	137.751552487047	976.830810458878	98.8064249423858	yes	1479.0892964091	124.92167576685	yes
WBGene00225920	214.024887903337	-4.55959163686694	0.465990168750292	-9.78473783920164	1.30934158048731e-22	4.91515968417034e-21	yes	Bm5659a	cal-4	0	no	no	no	9.23444402305768	274.004860641844	11.5447436104061	301.653501145037	9.43832601939505	482.985477014473	no	10.072504550953	352.881279600451	no
WBGene00228344	152.206202126257	-6.26459944477936	0.640311236632239	-9.78367875867437	1.32312022930061e-22	4.94409971921226e-21	yes	Bm8083	Bm8083	0	no	no	no	3.72894003598304	208.291960740984	0.876460457428062	193.250723259884	1.17154261583732	268.486714496346	no	1.92564770308281	223.343132832404	no
WBGene00223491	317.50920522319	-3.20691646432424	0.32780874494584	-9.7828886927775	1.33349237592663e-22	4.96010451794443e-21	yes	Bm3230a	nas-14	0	no	no	no	43.7378436883865	434.650474358887	27.4340508944745	517.036673701306	24.5936361818078	351.381083378383	no	31.9218435882229	434.356077146192	no
WBGene00233634	735.07486294288	5.04160882307921	0.515545422202951	9.77917484270574	1.38333711576728e-22	5.12212006592738e-21	yes	Bm13373a	lact-3	1	yes	no	no	396.601566627405	23.554970341898	2112.72317570939	45.6545041242036	599.408816859823	42.634206508721	yes	1036.24451973221	37.2812269916076	yes
WBGene00229954	196.125629612451	4.88315695271597	0.499952344726715	9.76724482687487	1.55626652126973e-22	5.73635614582045e-21	yes	Bm9693	Bm9693	0	no	no	no	792.73744293138	14.2637604720031	173.541321382806	8.57467452457936	376.280370939283	48.5235651679016	no	447.519711751156	23.7873333881613	no
WBGene00226871	160.568345905697	-6.0233860800858	0.61726461023404	-9.75819118773388	1.70163011137922e-22	6.2439094086915e-21	yes	Bm6610	plr-1	2	yes	no	no	1.27170438491937	59.02271779943	0	56.9195435115572	0.848432385900931	81.3670783776562	no	0.7067122569401	65.7697798962144	no
WBGene00226646	175.671484479155	3.49082395438409	0.35815731838206	9.74662187597768	1.90708879477413e-22	6.96643287992378e-21	yes	Bm6385	Bm6385	4	yes	no	no	433.737958420414	31.9863681591911	298.996935112594	69.499659273912	371.430802713464	51.5482914642664	yes	368.055232082157	51.0114396324565	no
WBGene00225444	1180.36936099665	2.67774385488152	0.275298276473867	9.72670039630892	2.31996375851723e-22	8.43679677539347e-21	yes	Bm5183a	osg-1	1	yes	no	no	485.959402743504	79.234495727389	336.170134804107	94.0962259805563	382.857843892569	106.402552347823	yes	401.66246048006	93.244424685256	no
WBGene00224579	195.326611543185	-6.01358073521944	0.62048513717976	-9.6917401801959	3.26910452073767e-22	1.18356113004129e-20	yes	Bm4318a	pqn-42	0	no	no	no	1.34638473655504	137.080247345609	3.13259138571806	164.937945289822	1.46885938936027	235.936674757249	no	1.98261183721112	179.318289130893	no
WBGene00224747	191.523357424464	3.56660273665918	0.368244434143275	9.68542198053017	3.47769393347756e-22	1.25350861867736e-20	yes	Bm4486a	daam-1	0	no	no	no	37.4144136883084	2.90115430952357	52.1735692282031	11.9033745310884	53.1785428313697	6.03197302622172	no	47.5888419159604	6.9455006222779	no
WBGene00228187	273.22865446109	-3.45413940172382	0.357348825531992	-9.66601582244345	4.20427924701378e-22	1.50872505489754e-20	yes	Bm7926	Bm7926	0	no	no	no	10.0490795146595	109.122257809713	13.8586619406236	236.009659832797	16.0211980167268	379.212903292008	no	13.30964649067	241.448273644839	no
WBGene00226717	512.722127402143	3.49563427126562	0.361746265133159	9.66322145711407	4.32059273613063e-22	1.53692351216245e-20	yes	Bm6456a	rimb-1	1	yes	no	no	109.907278807268	11.8118890736707	79.4868468569312	8.84880293955573	96.464878064261	18.4222650837021	yes	95.2863345761534	13.0276523656429	no
WBGene00231268	271.574729049994	-7.05822333655667	0.730405859127784	-9.66342650233565	4.31195067634603e-22	1.53692351216245e-20	yes	Bm11007	Bm11007	1	yes	no	no	3.64133281381732	275.402237860829	1.17133299122099	269.078181003576	0	262.641721292089	no	1.60422193501277	269.040713385498	no
WBGene00228921	2795.99682188872	2.82244089737463	0.292667191075757	9.64385822339763	5.21887186851432e-22	1.84838827134425e-20	yes	Bm8660a	asp-4	1	yes	no	no	3864.0425303122	354.622586004782	2256.45676366185	716.266708584617	2423.57263270018	777.260388163717	yes	2848.02397555807	616.049894251039	no
WBGene00229791	371.682710964455	2.83079122966056	0.293924303823759	9.63102129641492	5.91387395218097e-22	2.08547260668685e-20	yes	Bm9530a	Bm9530a	12	yes	no	no	346.632402059982	45.9477583907742	153.687381773396	46.5992443817508	262.868876186711	59.57553530694	yes	254.396220006696	50.707512693155	no
WBGene00226392	161.15957414522	-6.97111170119625	0.724148632666163	-9.62663103502671	6.17198668799741e-22	2.16711222243219e-20	yes	Bm6131	clec-78	1	yes	no	no	0.432110105762173	31.921186071588	0.119973582805952	48.5322328803989	0.086460336410338	21.3290484436859	no	0.212848008326154	33.9274891318909	no
WBGene00222470	354.119784362374	-9.08679643116567	0.944239190800101	-9.62340529783134	6.36870928204457e-22	2.22658823225472e-20	yes	Bm2209a	Bm2209a	0	no	no	no	0	224.205747676768	0.440928126509576	250.630822681092	0.621261053588513	339.053809713207	no	0.354063060032696	271.296793357022	no
WBGene00222521	467.73038744072	3.11221047200715	0.323703920755863	9.6143737299814	6.95311763460549e-22	2.41673342431396e-20	yes	Bm2260a	Bm2260a	0	no	no	no	761.571561744058	92.1004754137163	718.032503201784	124.583310813175	510.805238723297	125.513549982668	no	663.469767889713	114.06577873652	no
WBGene00223757	116.927044133968	3.88060795056624	0.403637327723155	9.61409583314816	6.97191694959221e-22	2.41673342431396e-20	yes	Bm3496	mrp-7.1	12	yes	no	no	48.6282539878868	3.37630756058211	70.8717491071872	9.12773047470202	71.4427313521868	8.63509293999031	yes	63.6475781490869	7.04637699175815	no
WBGene00223410	300.595678933316	4.25544264000859	0.44354098282837	9.59424902040056	8.45304178859696e-22	2.91773213601317e-20	yes	Bm3149	xbx-1	0	no	no	no	755.420452536392	16.0033436425987	235.078936070473	41.5844337954324	251.614686497476	30.0770937127603	no	414.03802503478	29.2216237169305	no
WBGene00223739	128.084494284144	-5.22433702616471	0.545028551296988	-9.58543733852568	9.20667605474053e-22	3.15264109288195e-20	yes	Bm3478a	Bm3478a	0	no	no	no	3.88568716696112	129.431070500303	1.5251882105171	200.787261173074	3.81880081496634	194.117202014969	no	3.07655873081486	174.778511229448	no
WBGene00221078	147.393704805303	-6.82289492692917	0.711801583681958	-9.58538879842914	9.21100638480117e-22	3.15264109288195e-20	yes	Bm817	Bm817	0	no	no	no	0.644583570847176	54.5200499412187	0.294785294798551	99.9723929763059	0.415348016645454	82.0017743057866	no	0.45157229409706	78.8314057411037	no
WBGene00225967	1120.25827580811	2.4698963639332	0.25783327160889	9.57943227621844	9.75798291341299e-22	3.32587986663859e-20	yes	Bm5706	pcbd-1	0	no	no	no	2109.48184957904	339.412529724277	2089.81121294417	811.509676151596	2469.41638838006	763.707312770236	no	2222.90315030109	638.209839548703	no
WBGene00226883	211.055052661615	-6.56678195015333	0.686318991424765	-9.56811924513558	1.08868029910218e-21	3.6951623818693e-20	yes	Bm6622	ccep-290	0	no	no	no	0.298462000010509	88.7945845963914	1.83729021229091	145.99116641473	0.616269360630536	110.409249693354	no	0.917340524310653	115.065000234825	no
WBGene00224734	451.300659077369	-10.0372815330605	1.05134817919066	-9.54705751313262	1.3343222146855e-21	4.51011981777098e-20	yes	Bm4473	daz-1	0	no	no	no	0.773432273159454	541.495637687583	0	1095.94694981424	0.896486156611382	1644.34326495569	no	0.556639476590279	1093.92861748584	no
WBGene00230295	533.224226804101	3.88031744270096	0.406831983491421	9.53788689227475	1.45772186536099e-21	4.90686046083909e-20	yes	Bm10034	Bm10034	0	no	no	no	1280.27554293035	83.7515410976692	2267.44323436549	172.191980628155	940.807399698391	199.034297360918	no	1496.17539233141	151.659273028914	no
WBGene00221358	219.309583233138	-5.62853415253293	0.591859322202299	-9.50991889692511	1.90811241632567e-21	6.39649536764976e-20	yes	Bm1097a	Bm1097a	0	no	no	no	6.75665633705122	642.174758386665	19.1619039009148	724.105204128619	8.96734304422462	1050.0811952179	no	11.6286344273969	805.453719244394	no
WBGene00222607	129.617589513524	-5.12863711697689	0.53975149002884	-9.50184892811106	2.06196166391162e-21	6.88390971894428e-20	yes	Bm2346a	cal-5	0	no	no	no	3.83373631165818	108.297578122495	5.50885505673364	269.020600986524	3.17009858466992	296.421743364722	no	4.17089665102058	224.579974157914	no
WBGene00230877	1579.67152533335	2.55575671915912	0.269054903622436	9.49901557172732	2.11883809273655e-21	7.04492045038039e-20	yes	Bm10616	Bm10616	0	no	no	no	993.442584666755	178.844086196771	1091.87918713033	359.067881847263	1285.51974856259	356.874453453702	no	1123.61384011989	298.262140499245	no
WBGene00229551	397.534692631557	-11.655001378624	1.23249514311456	-9.45642783562733	3.18642994365789e-21	1.05514871223728e-19	yes	Bm9290a	Bm9290a	1	yes	no	no	0	376.532629952808	0	779.314614986022	0	800.88596441667	no	0	652.2444031185	no
WBGene00226332	263.68944620012	2.99910244808827	0.318038831894603	9.42998825087548	4.10134908416944e-21	1.35261496516778e-19	yes	Bm6071	Bm6071	1	yes	no	no	125.810567614964	13.9328740597385	135.450244307552	30.5399201271951	132.257930846152	33.3767105232035	yes	131.172914256223	25.949834903379	no
WBGene00223143	241.483699209715	3.93039683532713	0.41750690071088	9.41396855629194	4.777498667603e-21	1.56925419944734e-19	yes	Bm2882	Bm2882	0	no	no	no	1442.70838258122	64.1210893833739	1112.55664819691	110.817543696835	446.485782232315	98.616687776193	no	1000.58360433682	91.1851069521338	no
WBGene00223279	286.922406490894	-7.08804665019897	0.753327174927227	-9.40898839987247	5.00934709526751e-21	1.63880086096583e-19	yes	Bm3018a	Bm3018a	0	no	no	no	8.94459124703599	1071.09237334597	11.6640061989195	1066.67746683954	0	1314.02848558259	no	6.86953248198517	1150.5994419227	no
WBGene00222011	139.224631514051	-6.77854249779763	0.722537327138323	-9.38158105221315	6.49907544024271e-21	2.11765874144868e-19	yes	Bm1750a	hlh-1	0	no	no	no	2.1809149093757	117.964967125324	0.690675080262179	210.912309819829	0.461603991010863	194.140635687078	no	1.11106466021625	174.339304210744	no
WBGene00230102	377.546575972846	-11.5530835946587	1.23412528596126	-9.3613539290381	7.87213698467002e-21	2.55483776402876e-19	yes	Bm9841	Bm9841	0	no	no	no	0	249.514003420632	0	450.05948879476	0	640.600393756005	no	0	446.724628657133	no
WBGene00233207	155.001418839255	-6.88096457543753	0.735419888922469	-9.35651140128868	8.24128833941001e-21	2.66402915923944e-19	yes	Bm12946a	Bm12946a	0	no	no	no	0.784210901031492	233.594693025162	2.58052361734938	376.218801001378	2.58699068789501	479.317630492765	no	1.98390840209196	363.043708173102	no
WBGene00224687	441.720938443881	-2.86703399487729	0.306504253150773	-9.35397784991574	8.44119284112849e-21	2.71786390845188e-19	yes	Bm4426	glit-1	2	yes	no	no	41.0475275679486	294.956728610853	51.9977506556057	839.703757145619	51.8308830084928	552.454808183731	no	48.2920537440157	562.371764646734	no
WBGene00224412	386.371540926598	-3.17136467412422	0.339718143139981	-9.33528202177138	1.00722742850095e-20	3.23026560337351e-19	yes	Bm4151a	rme-4	0	no	no	no	33.7002284003255	245.132193560683	32.4627322662155	475.438553467752	32.6686181745448	725.131897939691	no	32.9438596136953	481.900881656042	no
WBGene00222269	145.297896302338	-4.20817938784007	0.451516274099486	-9.32010567334025	1.16224487545535e-20	3.71280264919973e-19	yes	Bm2008a	Bm2008a	1	yes	no	no	19.8857274599882	284.914343818154	14.469222462435	441.265664300684	13.7662610943982	665.673569154085	no	16.0404036722738	463.951192424307	no
WBGene00231188	242.259354744858	-7.30774276801406	0.784436989651	-9.31590792431309	1.20913919757435e-20	3.84751871228149e-19	yes	Bm10927a	Bm10927a	0	no	no	no	1.06111086596396	233.188239365173	0	349.615348106248	2.81658402274336	277.363917404249	no	1.29256496290244	286.722501625224	no
WBGene00224728	254.273332757409	-6.29444524393848	0.676807981957143	-9.30019357297866	1.40190221186609e-20	4.44353907309772e-19	yes	Bm4467	ptr-11	12	yes	no	no	0.562581924124519	378.517514829703	6.37547307075894	423.023544306131	3.87907011959387	380.526823045538	no	3.60570837149245	394.02262739379	no
WBGene00225144	89.5331815477217	4.66632834029741	0.50177763331934	9.29959414378218	1.40982799777191e-20	4.45134064722867e-19	yes	Bm4883a	Bm4883a	10	yes	no	no	197.295293440418	10.051712547609	127.955784601447	8.38532943655532	132.884048627924	7.08027881897454	yes	152.711708889929	8.50577360104629	yes
WBGene00229221	122.495898575759	3.84241422879181	0.414435977577361	9.27143017662977	1.83666437542155e-20	5.77662857227179e-19	yes	Bm8960	kin-9	3	yes	no	no	70.1225264111326	3.038479012634	52.0116302496107	9.60304772571888	60.9763515669438	8.1796706906971	yes	61.0368360758957	6.94039914301666	no
WBGene00226923	338.22424111455	-3.23755647151854	0.349449279652997	-9.26473929130269	1.95554475178767e-20	6.12687213387013e-19	yes	Bm6662	daf-25	0	no	no	no	46.475680629808	318.573970004309	24.4286140813908	394.238738997937	29.0035703030036	701.646169856904	no	33.3026216714008	471.48629295305	no
WBGene00226476	132.913360256749	-4.04128751954551	0.43727341837966	-9.2420150635287	2.41898046464632e-20	7.54981412452448e-19	yes	Bm6215b	lit-1	0	no	no	no	5.19858201343616	91.9233261466179	4.86313368574051	147.196646780831	3.0828554684366	87.4904099956584	no	4.38152372253776	108.870127641036	no
WBGene00269197	422.360785313766	-6.89626592941399	0.746482212546326	-9.23835265396362	2.50321290094277e-20	7.78289018743503e-19	yes	Bm18057	Bm18057	1	yes	no	no	3.93743545383583	1309.1851888289	9.80004344394243	440.908896758672	1.98531418349796	874.100136062374	no	5.24093102709207	874.731407216648	no
WBGene00226363	108.132086853841	-5.31418800925452	0.575479552184636	-9.23436460788362	2.59823480225723e-20	8.04761243315109e-19	yes	Bm6102a	ndc-80	0	no	no	no	2.13888697970659	92.3432419701675	1.88603026223299	158.171673798554	1.74886223088953	106.497930291719	no	1.9245931576097	119.004282020147	no
WBGene00228041	441.922275439106	2.99096660179393	0.324119917945074	9.22796297357074	2.75827342138215e-20	8.51094518582538e-19	yes	Bm7780	Bm7780	0	no	yes	no	529.427586871551	47.4824345924511	637.249776925796	148.190558032694	476.928188371382	150.24774760441	no	547.868517389576	115.306913409852	no
WBGene00233217	2580.25584259998	4.08573774626893	0.443189863547042	9.21893319844679	3.00070663859917e-20	9.22405897284107e-19	yes	Bm12956	Bm12956	0	no	no	no	5766.59742783197	224.69465383972	10645.2958748426	753.24372187566	2738.51388981266	707.609676514037	no	6383.46906416239	561.849350743139	no
WBGene00224576	122.242135161617	-6.33707145720097	0.68771020809822	-9.21474100948041	3.12030652644913e-20	9.55564547535887e-19	yes	Bm4315	Bm4315	0	no	no	no	2.78136777905006	171.399029475609	1.06631692993911	284.756438681131	2.26592297268368	259.843015383667	no	2.03786922722429	238.666161180136	no
WBGene00222893	503.249762377694	-10.9611260061474	1.18962107056148	-9.21396424239017	3.14297898096847e-20	9.58902875616822e-19	yes	Bm2632a	Bm2632a	0	no	no	no	1.27749084763823	858.498306362116	0	1978.5423617208	0	3310.05121367547	no	0.425830282546078	2049.0306272528	no
WBGene00225256	1194.69322339879	2.73143684444905	0.297145611135204	9.19225033818929	3.84707526244175e-20	1.16933862268099e-18	yes	Bm4995a	mrps-27	0	no	no	no	1386.65681880492	194.71603163654	1485.51695715693	352.958655552416	1494.89625508148	505.237275627359	no	1455.69001034778	350.970654272105	no
WBGene00225038	88.016954010869	4.93823732553193	0.53771599633288	9.18372776560446	4.16420462945171e-20	1.26102642793731e-18	yes	Bm4777a	ceh-28	0	no	no	no	309.388889996664	13.7440092660158	256.509623302661	9.93383838933586	393.432762843685	22.8082204270046	no	319.77709204767	15.4953560274521	no
WBGene00225229	189.8599688453	-7.25493314893182	0.790624389754246	-9.1762071129464	4.46542995494065e-20	1.34723675603506e-18	yes	Bm4968a	Bm4968a	0	no	no	no	0	62.9912881578143	0.648658619467009	139.624361779613	0.913950172649266	145.116196696853	no	0.520869597372092	115.91061554476	no
WBGene00230754	426.855167820017	-10.6009095737641	1.15699775740561	-9.16242879980595	5.07421637938305e-20	1.52526076112378e-18	yes	Bm10493	Bm10493	1	yes	no	no	0	1684.51445234239	5.93117225175146	3381.81966463716	0	9791.36303364761	no	1.97705741725049	4952.56571687572	no
WBGene00227911	154.701294321709	-6.45052599589727	0.705739665502294	-9.14009274412295	6.23987938255673e-20	1.86875211214364e-18	yes	Bm7650	Bm7650	0	no	no	no	5.2959852013359	968.777123123005	10.785536145559	2389.70297766414	18.4225867005094	1360.53476465425	no	11.5013693491348	1573.00495514713	no
WBGene00226682	25480.1564533789	3.45595500187917	0.379290729630587	9.11162528344716	8.11569256038025e-20	2.42162753102042e-18	yes	Bm6421a	col-109	1	yes	no	no	36257.1699636606	2682.49914650273	53630.2473907701	6058.41139539911	41639.4837726794	12584.0813007696	yes	43842.3003757034	7108.33061422382	no
WBGene00222349	410.951565487554	2.84533536037428	0.312426137866519	9.10722572638886	8.45154234059451e-20	2.51263736884974e-18	yes	Bm2088a	hsp-25	0	no	no	no	598.764815912724	90.8626729871224	465.91983892112	142.518302054992	536.370244861091	104.037307809295	no	533.684966564978	112.47276095047	no
WBGene00223756	954.358226110977	2.52859798019802	0.277688161484371	9.10589045885681	8.55616374030541e-20	2.53449126649192e-18	yes	Bm3495	Bm3495	12	yes	no	no	602.686288406738	111.781975744962	693.111161379313	239.630563461464	960.81506824326	259.751780693708	yes	752.204172676437	203.721439966712	no
WBGene00234976	1441.08334798856	2.98492285721852	0.328159688707692	9.09594615040404	9.3766449583716e-20	2.76746919677156e-18	yes	Bm14791	nft-1	0	no	no	no	1907.9381774257	286.981222487271	1324.30285228995	406.381881740953	2292.78502121553	336.268434281643	no	1841.67535031039	343.210512836622	no
WBGene00220450	89.8275329779672	5.05942769847295	0.556712269744339	9.08804776441592	1.0083324196614e-19	2.96529815543745e-18	yes	Bm189	Bm189	0	no	no	no	266.324064885357	8.11738399049431	440.276030030829	14.7086753157376	317.361387886547	26.3724298482826	no	341.320494267578	16.3994963848382	no
WBGene00229773	104.909142945346	4.80675111145439	0.528934533828019	9.08761066642188	1.01239333448024e-19	2.96653097218563e-18	yes	Bm9512	Bm9512	0	no	no	no	782.919500413638	14.2334897765265	419.684288774055	58.2767305782675	352.325756687942	17.9735817465099	no	518.309848625212	30.1612673671013	no
WBGene00230656	315.020296553114	-11.2248751513803	1.23730075917734	-9.07206681004824	1.16780459377598e-19	3.40965455946206e-18	yes	Bm10395	Bm10395	insdc=CDP97935.1	yes	no	no	0	1222.39859871937	0	1403.45481537882	0	965.115798353956	no	0	1196.98973748405	no
WBGene00231042	124.408611173616	3.8335258757797	0.423858334986006	9.044356473269	1.50549299671206e-19	4.37990926829158e-18	yes	Bm10781	ttr-41	0	no	no	no	622.283447814947	26.7354828585889	313.381555885103	64.5313123458495	691.268528782333	90.4964705230109	no	542.311177494128	60.5877552424831	no
WBGene00226446	438.678015450086	-4.97667006361795	0.551615570572875	-9.0219898224582	1.84703385690672e-19	5.35442626276234e-18	yes	Bm6185	lpr-4	1	yes	no	no	18.922737743386	863.629448177539	9.94269292358814	1160.10623765394	40.3007345021083	717.156398605709	no	23.0553883896941	913.630694812396	no
WBGene00229122	85.9025372467977	4.77508002067775	0.530248356293737	9.00536505959962	2.14949480157809e-19	6.20914349420395e-18	yes	Bm8861	Bm8861	0	no	no	no	146.457422169048	7.69081209158696	88.1494311908767	4.25765801593372	98.7040883725495	5.7324699724361	no	111.103647244158	5.89364669331892	no
WBGene00234011	1637.94128217042	2.44506592545532	0.271611604177838	9.0020672454569	2.21506814653902e-19	6.37595233982574e-18	yes	Bm13750a	cnx-1	2	yes	no	no	1136.41908312391	207.075785497346	945.587149499594	396.936973416441	1101.07627009009	295.388792673215	yes	1061.02750090453	299.800517195667	no
WBGene00227450	196.746197934066	-4.11401670790427	0.457099295917311	-9.00026918581928	2.25164917196661e-19	6.45842751930985e-18	yes	Bm7189	Bm7189	0	no	no	no	26.5324827888776	290.646499994373	15.7044626721947	1184.27602036788	29.8371578432479	749.773934472421	no	24.0247011014401	741.56548494489	no
WBGene00227744	127.437627436673	-5.89350445546448	0.655061906775564	-8.99686639461954	2.32251929128597e-19	6.63833057783e-18	yes	Bm7483	eat-4	11	yes	no	no	1.00675569636421	124.210970076625	1.6192507270639	128.306768015575	1.10704386964176	90.4887942201012	no	1.24435009768996	114.335510770767	no
WBGene00226367	126.956167560589	-6.35029679919049	0.707426129444962	-8.97662177699437	2.79207710134724e-19	7.95253848516596e-18	yes	Bm6106	pqn-73	2	yes	no	no	0.834713629100814	77.7412789758223	1.35281187572325	131.529981695745	0.322505813455349	100.73210578604	no	0.836677106093136	103.334455485869	no
WBGene00227254	662.189696579074	2.70989342397088	0.302000114220221	8.97315363925591	2.88143756732122e-19	8.1784635621598e-18	yes	Bm6993	Bm6993	0	no	no	no	890.512152131964	122.032253443583	690.4285542418	172.588267346098	622.423405732211	220.222153640775	no	734.454704035325	171.614224810152	no
WBGene00226372	13972.1975972324	2.38956712564826	0.268807733201341	8.8895029067428	6.13828995830587e-19	1.73619826390138e-17	yes	Bm6111	Bm6111	4	yes	no	no	12320.8648186596	2560.09073814369	11072.722978022	4240.17537286721	11568.4500609978	3358.04264818267	yes	11654.0126192265	3386.10291973119	no
WBGene00222104	1311.23069792473	2.54594026765026	0.286443722790433	8.88809935455596	6.21630840906045e-19	1.75218160208327e-17	yes	Bm1843a	mppe-1.1	2	yes	no	no	1398.23798749373	266.919696712847	1574.31673788772	457.374355097376	1880.08423048545	574.755239068138	yes	1617.5463186223	433.016430292787	no
WBGene00225082	129.65368828512	-6.39815206160318	0.720398883422261	-8.88140196887688	6.60229057517072e-19	1.85456065604623e-17	yes	Bm4821a	Bm4821a	1	yes	no	no	1.92017694497227	77.391394918922	0.417880959030193	179.80952760215	0.301150698780603	43.7489821309656	no	0.879736200927689	100.316634884013	no
WBGene00233838	227.840892935794	3.74096547542409	0.421411516859276	8.87722647758896	6.85481385693647e-19	1.91887675871493e-17	yes	Bm13577	fat-3	3	yes	no	no	258.339433563569	14.4717736455531	390.677861352882	39.0726502588113	247.981400817075	58.5792674384357	yes	298.999565244509	37.3745637809334	no
WBGene00268990	85.7998043401313	5.78482299310645	0.652321334355468	8.86805733377124	7.44330059392655e-19	2.07647693966184e-17	yes	Bm17848	Bm17848	0	no	no	no	273.486083749558	4.06894459446634	98.7952190008889	7.94921563525122	257.630246704913	3.538328527742	no	209.97051648512	5.18549625248652	no
WBGene00226822	132.637365243344	-5.66936223432566	0.640175388716446	-8.85595156304393	8.29729073600023e-19	2.30681673499856e-17	yes	Bm6561a	Bm6561a	1	yes	no	no	8.21965902289299	241.516635698481	2.33453274361681	936.346073341281	11.259409240144	642.360846744667	no	7.27120033555126	606.741185261476	no
WBGene00228911	265.138116049114	-10.9836535902983	1.24032492303821	-8.85546471435366	8.3335879488807e-19	2.30902746365926e-17	yes	Bm8650	Bm8650	0	no	no	no	0	1217.24501821552	0	1162.73566829235	0	1233.29851777782	no	0	1204.42640142856	no
WBGene00226999	157.694539192765	-4.34721201922244	0.491463812902221	-8.84543664273272	9.11710993997355e-19	2.51450218568466e-17	yes	Bm6738	Bm6738	0	no	no	no	4.27776976294044	47.3185951367901	1.09955072117013	45.3104490710765	1.24825315466545	81.3578045280252	no	2.20852454625867	57.9956162452973	no
WBGene00227397	432.654270697801	2.57419596968249	0.291027630358948	8.84519441163551	9.13690948886152e-19	2.51450218568466e-17	yes	Bm7136	gly-11	1	yes	no	no	345.339694264262	59.0598321343597	248.956733367401	77.1001686581693	237.973140268005	72.1395636090809	yes	277.423189299889	69.4331881338699	no
WBGene00224257	139.151856550508	-4.91518321392648	0.556391126728249	-8.83404313585889	1.00958690792629e-18	2.76905553938301e-17	yes	Bm3996	Bm3996	0	no	no	no	6.88936092917488	123.179300728337	6.41749829437183	336.244786151202	2.89804023921073	382.046349830347	no	5.40163315425248	280.490145569962	no
WBGene00225765	116.374033542732	-5.42003359574143	0.613817406695369	-8.83004218619583	1.04636251033607e-18	2.86029161382471e-17	yes	Bm5504	grl-14	1	yes	no	no	3.87360515400971	151.680161448773	1.11301227240195	307.80779434133	5.49124157902643	266.430049637765	no	3.49261966847937	241.972668475956	no
WBGene00269732	79.3209785549709	5.27142690918348	0.597072145956938	8.8287938817425	1.05810507331082e-18	2.882717032505e-17	yes	NA	NA	NA	NA	no	no	706.814922828725	29.6118707631922	279.397383665646	12.7151479121141	878.356011715105	23.8329967941145	NA	621.522772736492	22.0533384898069	NA
WBGene00222012	261.301430059436	-10.9832023772582	1.24409233409109	-8.82828555107391	1.06292404839263e-18	2.88619309940211e-17	yes	Bm1751a	cyp-23A1	3	yes	no	no	0	377.451541167965	0	378.190284304155	0	548.320858562102	no	0	434.654228011407	no
WBGene00226497	223.041650200961	-7.31339536234902	0.828479672652774	-8.82748919950165	1.07051707353713e-18	2.8971535152935e-17	yes	Bm6236a	Bm6236a	0	no	no	no	0	515.776164664115	2.82226783726464	702.024900685885	3.82347390667616	388.084517512929	no	2.21524724798027	535.295194287643	no
WBGene00220791	105.887253030908	4.11692878887515	0.466465097226953	8.82580243055592	1.08677736614315e-18	2.9314200081464e-17	yes	Bm530	Bm530	1	yes	no	no	476.487393695051	20.774433943523	1276.5278180659	112.46653695317	785.012047473452	117.455716633704	yes	846.009086411468	83.5655625101322	yes
WBGene00221989	5059.89414435342	2.41584493957497	0.273834252791847	8.82228908525682	1.12143287659053e-18	3.01491492168529e-17	yes	Bm1728	mrpl-47	0	no	no	no	4611.51947257556	953.454712445881	4598.17726152794	1533.22736520281	5091.97956451104	1616.0695315464	no	4767.22543287152	1367.5838697317	no
WBGene00224789	538.418632593907	2.56845376656824	0.291205199320692	8.82008210210458	1.14375827036225e-18	3.05477208864618e-17	yes	Bm4528a	Bm4528a	17	yes	no	no	139.540661024438	23.2908964617129	139.519295558092	40.7883848361916	118.832539620907	38.6899283542708	yes	132.630832067812	34.2564032173918	no
WBGene00223604	153.896756537704	-5.03322512806639	0.570631653519464	-8.82044502267471	1.14005711584026e-18	3.05477208864618e-17	yes	Bm3343a	Bm3343a	0	no	no	no	0.76345085070637	68.6523318936631	2.50516500695191	81.4121698032198	1.69035795394951	94.162715474068	no	1.65299127053593	81.4090723903169	no
WBGene00224920	494.89341064595	-2.75934145504873	0.313054393697224	-8.81425563928509	1.20482856173961e-18	3.20736387710158e-17	yes	Bm4659a	Bm4659a	0	no	no	no	39.7133579096188	175.049900747762	31.9860880033692	564.327845882686	33.6360918800173	430.874105197317	no	35.1118459310017	390.083950609255	no
WBGene00226328	188.18107946863	-7.38470444150767	0.838106850562008	-8.81117298654189	1.23843085787539e-18	3.28085265262849e-17	yes	Bm6067a	Bm6067a	1	yes	no	no	0	143.122675278314	1.05121856580475	212.349299072157	1.07285644895641	165.765436238849	no	0.708025004920384	173.745803529773	no
WBGene00268627	101.16303746131	4.58705833266988	0.520606649104308	8.81098683730186	1.24048934079251e-18	3.28085265262849e-17	yes	Bm17484a	Bm17484a	1	yes	no	no	329.018851725409	17.9843400643767	146.071884091921	15.9753860646947	333.770273674489	11.4068592536435	yes	269.620336497273	15.1221951275716	yes
WBGene00234121	947.281337770401	2.57651437681545	0.292473477910134	8.80939494146924	1.25823147565174e-18	3.31700763775375e-17	yes	Bm13860	Bm13860	0	no	no	no	1260.63981551112	206.228750569732	911.712073832798	379.778543372889	1483.42631530436	342.705879118575	no	1218.59273488276	309.571057687065	no
WBGene00223668	91.1734066889204	3.83354615342703	0.43561116644873	8.80038540949162	1.36347077032697e-18	3.58284932099468e-17	yes	Bm3407	Bm3407	0	no	no	no	112.677046442278	7.32168785229566	133.631179115422	16.6878543647146	137.45297338377	18.7506247849352	no	127.920399647156	14.2533890006485	no
WBGene00223028	808.352065034624	3.1649382611146	0.359864362693494	8.79480879247345	1.43291779738542e-18	3.75323098955036e-17	yes	Bm2767a	lec-4	0	no	no	no	687.430063207387	70.3648926726468	545.808142369539	199.628583937688	990.810722728443	122.011921557356	no	741.349642768456	130.668466055897	no
WBGene00228712	171.505576362264	3.00177931337477	0.341655850406102	8.78597369196744	1.5501588110765e-18	4.04730566507344e-17	yes	Bm8451	ift-74	0	no	no	no	124.757250906565	12.2448335349922	89.0408602093553	24.7477151919369	104.976207539483	25.4623391379844	no	106.258106218468	20.8182959549712	no
WBGene00228252	715.189892886677	-3.98422154566454	0.453736262969848	-8.78091938163934	1.62143741885921e-18	4.21988153802783e-17	yes	Bm7991	Bm7991	0	no	no	no	140.893711361621	929.307350304507	44.7074687681287	1512.37678131246	47.8212003364747	2915.33854544118	no	77.8074601554083	1785.67422568605	no
WBGene00234928	160.82699030497	-4.24185175662649	0.483673850885992	-8.77006633469285	1.78561058261078e-18	4.6323515305565e-17	yes	Bm14667a	igcm-3	2	yes	no	no	9.64706810494086	115.944473149142	2.46750018623156	222.187260596846	6.39852498505376	183.156646903243	no	6.17103109207539	173.762793549744	no
WBGene00225196	104.008615716297	4.4533832858195	0.507901494305892	8.76820276322592	1.81540692731843e-18	4.69469994601141e-17	yes	Bm4935a	nhr-32	0	no	no	no	85.6573108341926	2.39459080081544	47.1179612231902	3.10658630026677	116.395190613243	17.1492282495854	no	83.0568208902086	7.55013511688921	no
WBGene00222710	159.489039187465	3.8170697113364	0.435428683222731	8.76623396301131	1.84741915643288e-18	4.76236596465262e-17	yes	Bm2449	cka-1.2	0	no	no	no	184.588385690287	11.757040366486	149.693184884174	13.0037719461424	141.10201663547	29.7229322758415	no	158.461195736644	18.1612481961566	no
WBGene00221975	375.60862524073	-3.1322030211396	0.357330156162868	-8.76557146694324	1.85831602922043e-18	4.77534459748569e-17	yes	Bm1714a	Bm1714a	1	yes	no	no	97.3278681558828	483.7093719392	41.4403839317013	1043.38710357086	89.1473131718583	1607.36745346357	no	75.9718550864808	1044.82130965788	no
WBGene00226581	408.53398737127	2.78409273434648	0.317731260199932	8.7624136592496	1.91113482004744e-18	4.89563026544227e-17	yes	Bm6320a	Bm6320a	0	no	no	no	1352.78804869784	207.880459743414	950.474465148603	214.96017691756	1117.28925255983	333.007288202723	no	1140.18392213543	251.949308287899	no
WBGene00221982	1753.40470215863	3.06216953092184	0.349761434063886	8.75502337505431	2.04061188720049e-18	5.21091675019912e-17	yes	Bm1721	ida-1	1	yes	no	no	368.305710497789	39.8114965284602	346.350743128012	54.41995332109	470.026817937076	156.749175453705	yes	394.894423854292	83.6602084344182	no
WBGene00227025	421.138264373308	2.73271024505836	0.312191986147672	8.75330042509719	2.07202144714067e-18	5.27458959637748e-17	yes	Bm6764a	Bm6764a	0	no	no	no	663.274718998215	77.8259827160858	533.298416970731	143.704960934844	540.452793015861	191.665950912279	no	579.008642994936	137.732298187736	no
WBGene00222097	273.811353800377	-8.57573644893146	0.980159364718434	-8.74932868839648	2.14625678000937e-18	5.44654446416085e-17	yes	Bm1836a	fkb-7	1	yes	no	no	0	515.771972490281	1.18897241787508	855.323536986123	1.7136931785785	377.164701874707	no	0.967555198817859	582.753403783703	no
WBGene00223815	105.766532059466	4.39515976315027	0.504020022380928	8.72020865835464	2.7768957543687e-18	7.02502882456131e-17	yes	Bm3554	Bm3554	2	yes	no	no	121.491094387593	3.1363166588458	96.0007975460601	7.60876327943984	74.8518435875782	11.8230957572409	yes	97.4479118404103	7.52272523184217	no
WBGene00229230	154.757682609561	-7.52134439468364	0.86268368880795	-8.71854248812397	2.81805800230226e-18	7.10708993397963e-17	yes	Bm8969a	Bm8969a	0	no	no	no	0.514758694965339	95.4710850405433	0	347.436710054303	1.75935117022294	336.626902925321	no	0.758036621729426	259.844899340056	no
WBGene00222740	113.954193025386	4.46301608861714	0.512712592420615	8.70471323426322	3.18378722673373e-18	8.00466998425093e-17	yes	Bm2479	cpb-2	0	no	no	no	112.825261492444	2.06970617500648	66.9497551851629	6.88109094491197	59.593804801523	8.44503937381949	no	79.7896071597099	5.79861216457931	no
WBGene00230938	127.604668893835	5.25378730256447	0.603942177811882	8.69915613709784	3.34361210584692e-18	8.38063514283968e-17	yes	Bm10677	Bm10677	1	yes	no	no	1992.31390549041	16.5023343129693	585.726419778653	85.3844452565553	1238.50347612201	49.6343976014222	yes	1272.18126713036	50.5070590569822	yes
WBGene00230068	133.264153425186	-5.4496084183678	0.626631804975374	-8.69666744505884	3.41773186196051e-18	8.54013611887434e-17	yes	Bm9807	Bm9807	0	no	no	no	11.0450664181372	174.740198784496	2.82296151859118	636.294285444765	3.0515993212306	302.718564693941	no	5.63987575265299	371.251016307734	no
WBGene00228850	113.65554489445	-6.4571805858918	0.743237501935624	-8.68791008133373	3.69167799550037e-18	9.19645533680306e-17	yes	Bm8589	Bm8589	2	yes	no	no	2.05504901502674	110.03784146315	0	86.7314429653697	0.361039314860504	80.1422535301007	no	0.80536277662908	92.3038459862068	no
WBGene00269356	153.020072270263	4.77554481464441	0.549959260467307	8.68345195348938	3.83935145930229e-18	9.53516981325502e-17	yes	Bm18207	Bm18207	1	yes	no	no	42.5694275507446	1.05693656660436	109.177818623155	4.12069743445226	72.0191045525695	11.5485054892625	yes	74.5887835754896	5.57537983010636	no
WBGene00227164	223.788073986227	-10.7969378837068	1.24423641800035	-8.67756137620445	4.04345018768675e-18	1.00115335042238e-16	yes	Bm6903a	Bm6903a	0	no	no	no	0	96.7586661091329	0	139.669966134294	0	200.091461848805	no	0	145.506698030744	no
WBGene00229026	219.532890026637	-2.99529629837437	0.34563019297127	-8.666188195611	4.46828144649393e-18	1.10298850494362e-16	yes	Bm8765	Bm8765	1	yes	no	no	59.4630632671807	377.53106427655	34.0514699975533	694.373918336677	50.3504031960292	702.629742378623	no	47.9549788202544	591.511574997283	no
WBGene00222275	7849.95238378412	2.47409493385974	0.285673299547415	8.66057464166022	4.69391963299161e-18	1.15170690754065e-16	yes	Bm2014	Bm2014	1	yes	no	no	1541.70978356942	271.624501867028	3191.29862229245	903.296001673766	4102.85696589235	1588.71056771488	yes	2945.28845725141	921.210357085224	no
WBGene00224870	156.566940228164	5.50321493039271	0.635422351139582	8.66071978822134	4.68794618678625e-18	1.15170690754065e-16	yes	Bm4609a	Bm4609a	2	yes	no	no	46.9099568379365	2.9016087509881	44.0683206060814	0.560669507716185	70.8777869473818	2.29170782182854	yes	53.9520214637999	1.91799536017761	no
WBGene00222480	211.467245989602	-10.7430347492375	1.24153714811839	-8.65301112054444	5.0158135059452e-18	1.22699149607897e-16	yes	Bm2219	Bm2219	0	no	no	no	0	323.718121158781	0	664.123631135039	0	702.381553360969	no	0	563.407768551596	no
WBGene00225818	135.98238200227	-5.01415320533996	0.581682149073437	-8.62009125314748	6.69007765043952e-18	1.63165786049342e-16	yes	Bm5557	nas-15	0	no	no	no	4.83059175521045	225.949411630947	8.97287647654299	285.195522158541	2.08172199741084	170.338786472743	no	5.29506340972143	227.16124008741	no
WBGene00230028	261.855212264737	2.69153848333203	0.312700380533698	8.60740392684613	7.47337391368783e-18	1.81725683286272e-16	yes	Bm9767	Bm9767	3	yes	no	no	226.974901740376	33.6234568960929	255.932448136296	72.4227838009482	246.399591607657	74.0646374350743	yes	243.102313828109	60.0369593773718	no
WBGene00223420	114.980765288512	5.89100358642087	0.684824808136913	8.60220528874754	7.81987574001538e-18	1.89585439815968e-16	yes	Bm3159	Bm3159	0	no	no	no	117.200394422935	3.15299919426519	208.528703018938	1.37632664143437	106.363535864427	6.17147796481942	no	144.030877768767	3.56693460017299	no
WBGene00269268	263.81950548951	-5.64841943733643	0.657018650851702	-8.59704580686455	8.17943450294791e-18	1.97714164572741e-16	yes	Bm18128	Bm18128	1	yes	no	no	1.59113687643769	885.3132479001	36.2394014490782	1592.98758285386	19.4353215322102	1183.86765024513	no	19.0886199525754	1220.7228269997	no
WBGene00228973	225.837129080445	-8.00606328074435	0.931926482973287	-8.59087430931378	8.63100103621836e-18	2.08012232074067e-16	yes	Bm8712a	shp-2	1	yes	no	no	0	684.455600887102	8.57563232050833	1227.84763943302	2.02899712076764	1729.96696142993	no	3.53487648042533	1214.09006725002	no
WBGene00231167	101.490472755643	-4.12107317755052	0.479937455974731	-8.5866879657909	8.95123133743269e-18	2.15093600220433e-16	yes	Bm10906a	mes-4	0	no	no	no	6.06554500859899	82.1448946670565	5.63794858643042	187.374960136702	4.45194517921619	169.813396257816	no	5.38514625808186	146.444417020525	no
WBGene00223325	388.607337690243	-2.59905342896166	0.302762850093725	-8.58445290813283	9.12697256538358e-18	2.18671525051808e-16	yes	Bm3064a	maco-1	5	yes	no	no	46.1991858639551	283.045217406843	29.3272262341552	363.349187467854	45.4827992773899	440.605590804954	no	40.3364037918334	362.333331893217	no
WBGene00234006	91.8441581768213	-4.78823113485823	0.55889018872326	-8.56739164771628	1.05855385113511e-17	2.52873304145062e-16	yes	Bm13745	tre-1	0	no	no	no	3.20890950902102	87.2336232852343	2.31422674005528	116.602838197359	3.74852568068676	168.430872458257	no	3.09055397658769	124.089111313617	no
WBGene00225289	1222.02419868162	2.30353851474392	0.269254900030253	8.55523340331079	1.17630481156906e-17	2.80180672369636e-16	yes	Bm5028a	tra-3	0	no	no	no	753.887448585583	157.606084485922	677.878234022498	259.519156075879	764.338368676142	263.030368476193	no	732.034683761408	226.718536345998	no
WBGene00226583	631.940786225417	2.453330638023	0.28682509175145	8.55340313165121	1.19511595059103e-17	2.83831327507712e-16	yes	Bm6322	Bm6322	0	no	no	no	2012.33126974441	264.055170102879	1528.40722749791	671.021548108284	1703.39465283145	601.131453482442	no	1748.04438335792	512.069390564535	no
WBGene00226101	441.090791537444	-2.59717228268551	0.304061366507227	-8.54160563875445	1.32369508090089e-17	3.12545510986047e-16	yes	Bm5840a	Bm5840a	0	no	no	no	52.3393644505974	303.62063442707	43.6544783959672	456.355242371457	29.9567817275535	369.749698267667	no	41.983541524706	376.575191688732	no
WBGene00226023	195.515173013453	-10.6206431411507	1.24337148097835	-8.54181015378758	1.32135390185915e-17	3.12545510986047e-16	yes	Bm5762	Bm5762	1	yes	no	no	0	207.463269080555	0	437.47588731885	0	513.346440231647	no	0	386.095198877017	no
WBGene00225100	124.960230092741	-5.49555696245579	0.643824437785241	-8.53580050698376	1.39188341041143e-17	3.27696019110159e-16	yes	Bm4839a	Bm4839a	1	yes	no	no	2.58870282725173	170.425551527413	5.97749794652621	230.984866327725	2.14566852514449	257.513084877719	no	3.57062309964081	219.641167577619	no
WBGene00224072	113.694598309695	3.34520325764685	0.392277547270961	8.52764396259516	1.49358395701085e-17	3.5062636639223e-16	yes	Bm3811	Bm3811	10	yes	no	no	69.632096761578	6.11909827112395	108.739386213584	24.2161334957953	80.1829359730245	12.4647280167399	yes	86.1848063160621	14.2666532612197	no
WBGene00227561	152.148195779379	-7.97682722693087	0.936506106305875	-8.51764571871946	1.62829411741161e-17	3.81151835644684e-16	yes	Bm7300a	ssu-1	0	no	no	no	0	183.055472259979	0	145.663968339116	3.51231608085366	1163.67022567607	no	1.17077202695122	497.463222091723	no
WBGene00224039	180.4781105772	-7.13288772535573	0.837568147739605	-8.51618790017944	1.64891216443115e-17	3.84872163078972e-16	yes	Bm3778a	Bm3778a	0	no	no	no	0.258470443393472	40.6635182022288	0.651168052768832	57.2764191012604	0	57.9101889267067	no	0.303212832054101	51.9500420767319	no
WBGene00269350	114.993326202664	3.58088773138667	0.420546451580892	8.51484471673847	1.66813682968055e-17	3.88246931845078e-16	yes	Bm18203	Bm18203	1	yes	no	no	183.780893112303	15.875541326793	228.130250718753	28.0720989923874	141.597884801056	28.0245532268407	yes	184.503009544037	23.990731182007	no
WBGene00224544	137.234391848089	3.57907562806874	0.420415425485619	8.51318817318507	1.69215134912947e-17	3.92714099430446e-16	yes	Bm4283a	frpr-8	7	yes	no	no	109.670313429391	12.247680711476	96.8317183131416	12.0312131367603	72.5711052736199	9.82835381666628	yes	93.0243790053843	11.3690825549675	no
WBGene00226444	106.765611669859	-6.26045235733235	0.736835594706655	-8.49640327137661	1.95555748126341e-17	4.51273972871721e-16	yes	Bm6183	lpr-6	0	no	no	no	1.33207186537797	174.864479707931	3.28748577464284	329.801103497464	0.732383237469892	111.077156017212	no	1.7839802924969	205.247579740869	no
WBGene00226481	145.405970555118	-5.48911746282386	0.646038315294598	-8.49658190988375	1.95255159900016e-17	4.51273972871721e-16	yes	Bm6220	ttn-1.1	0	no	no	no	0.895370813215326	20.5690714341057	0.6776864816565	44.4302672196786	0.229030923047369	75.6757169717467	no	0.600696072639732	46.8916852085103	no
WBGene00224793	1704.04600942597	2.36581973871252	0.278496963546543	8.49495703143326	1.98006151777917e-17	4.5563788485393e-16	yes	Bm4532a	unc-24	2	yes	no	no	1436.9550656167	311.945446702272	1647.83617213282	579.800369295749	1931.72632187367	616.063589066538	yes	1672.1725198744	502.603135021519	no
WBGene00234295	971.969301051083	-2.95346268461381	0.348531585580009	-8.47401729659251	2.3707220931868e-17	5.43997244256329e-16	yes	Bm14034a	Bm14034a	0	no	no	no	158.046144411189	1348.69861396213	135.224829864113	1340.16113871516	102.433769187707	1894.83753851023	no	131.901581154336	1527.89909706251	no
WBGene00222038	1440.6410753032	2.68400449133413	0.317418914584851	8.45571693433743	2.77377754821584e-17	6.34696401903545e-16	yes	Bm1777a	Bm1777a	1	yes	no	no	2366.98491503014	423.085830718926	2986.21592824936	663.5968027704	1880.11399191061	593.811518049319	yes	2411.10494506337	560.164717179548	no
WBGene00226344	194.844260124279	-10.5552846057252	1.24930774595295	-8.44890671647424	2.94043289100769e-17	6.70945835578393e-16	yes	Bm6083	Bm6083	0	no	no	no	0	141.377726176179	0	181.829039840002	0	347.349097707625	no	0	223.518621241269	no
WBGene00225718	331.284361945595	3.73909888410949	0.443009126798949	8.44022991383292	3.16714066890208e-17	7.20657203599897e-16	yes	Bm5457a	nhr-14	0	no	no	no	389.29783507656	11.3829600161663	225.237332355259	61.2567126454752	254.554378970714	41.51948781146	no	289.696515467511	38.0530534910338	no
WBGene00228094	134.903996666187	5.10012517993236	0.604446209146878	8.43768246496365	3.23691567354412e-17	7.3448231411394e-16	yes	Bm7833	Bm7833	13	yes	no	no	92.8388274957441	0.336920157626555	122.238184047197	9.58429224261947	105.059848870631	10.9884025682244	yes	106.712286804524	6.96987165615679	yes
WBGene00225372	142.849326017395	3.24654962418968	0.38567694088547	8.41779551750223	3.83634630243827e-17	8.68079916101727e-16	yes	Bm5111	Bm5111	0	no	no	no	205.290707946053	21.7735765692718	140.038144138033	38.121001209668	168.650462746782	23.5017568244104	no	171.326438276956	27.7987782011168	no
WBGene00221212	227.342280342382	3.22082026210118	0.383043616790071	8.40849480560948	4.15305800881032e-17	9.37141566198584e-16	yes	Bm951	Bm951	1	yes	no	no	88.0988603180864	12.3425751819448	119.160758701121	28.1025037549284	293.436466911252	38.1412496361996	yes	166.898695310153	26.1954428576909	no
WBGene00224704	180.848783285297	-7.62720863946037	0.908861325261552	-8.39204884998865	4.77742308445559e-17	1.07505216701589e-15	yes	Bm4443a	mec-4	1	yes	no	no	0.767514461355506	132.797539666979	1.2344587212868	171.688388823073	0	315.555452505893	no	0.667324394214101	206.680460331981	no
WBGene00233115	97.9005804532848	3.81702493634345	0.455087541619363	8.38745205540263	4.96791680317845e-17	1.11483885065266e-15	yes	Bm12854	Bm12854	2	yes	no	no	270.401427159341	12.798620635404	107.111189878726	24.3813157227313	194.239965411993	22.3815818591255	yes	190.58419415002	19.8538394057536	no
WBGene00225096	1239.75573409893	2.49010477022653	0.297667394617535	8.36539310402471	5.99148288054363e-17	1.34084119628869e-15	yes	Bm4835	dgk-5	0	no	no	no	494.238548561112	97.8094186832932	311.885457073142	122.457109024113	563.048096386887	134.665237929808	no	456.390700673714	118.310588545738	no
WBGene00233235	169.374212752362	-10.4094413333438	1.24601729471764	-8.35417082690062	6.58939288843836e-17	1.47060806764983e-15	yes	Bm12974a	Bm12974a	0	no	no	no	0	93.3668967466686	0	298.706270363548	0	231.428808180055	no	0	207.833991763424	no
WBGene00226341	167.2856236381	-10.409340112504	1.24606506468394	-8.35376932354997	6.61184104013747e-17	1.47158625991693e-15	yes	Bm6080	unc-62.1	0	no	no	no	0	18.0116635831618	0	40.5590496283194	0	31.927830593239	no	0	30.1661812682401	no
WBGene00225066	913.716626263832	2.18832010401141	0.26198798423126	8.35274988061954	6.66917777687181e-17	1.48030305641411e-15	yes	Bm4805a	Bm4805a	0	no	no	no	797.111294759502	147.381807111031	511.007418715949	232.274727330056	686.123597911193	289.466206777128	no	664.747437128881	223.040913739405	no
WBGene00225871	123.57000702212	-6.97226189180456	0.837719245188076	-8.32291001054801	8.58296091878102e-17	1.88964323363217e-15	yes	Bm5610	Bm5610	0	no	no	no	0.98688238289954	149.282060245213	0	259.692454392244	2.7537201630412	278.045554316049	no	1.24686751531358	229.006689651169	no
WBGene00268916	158.745419939269	4.47875136574868	0.5380983654871	8.32329487136502	8.55512673204309e-17	1.88964323363217e-15	yes	Bm17774	Bm17774	3	yes	no	no	352.844364022633	8.05385663752522	337.85097407928	80.6487366202263	576.229644937381	27.6842789106069	yes	422.308327679765	38.7956240561195	yes
WBGene00227082	134.064588949992	-6.86431636358893	0.824734859490554	-8.32305835578367	8.57222162440969e-17	1.88964323363217e-15	yes	Bm6821	Bm6821	0	no	no	no	0.580473122033576	37.284497089132	0.191010428275597	32.4742079906891	0	61.7361853166962	no	0.257161183436391	43.8316301321725	no
WBGene00220528	278.985828846746	-10.1254250844528	1.21916048046183	-8.30524385158652	9.96146502727865e-17	2.18722625639385e-15	yes	Bm267a	Bm267a	0	no	no	no	0	314.110972287966	0.71125168467696	415.464865670324	0	294.516196311905	no	0.23708389489232	341.364011423398	no
WBGene00224329	169.28784618568	-5.20136115773495	0.627362561932271	-8.29083766445164	1.12453674818428e-16	2.46249364266375e-15	yes	Bm4068	Bm4068	1	yes	no	no	4.53530101728786	58.6897982216835	0.957042669414473	113.363404826748	0.639627414386681	119.300085800043	no	2.04399036702967	97.1177629494917	no
WBGene00221972	408.577142482158	2.67114328176556	0.322296362543361	8.28784805601454	1.15315759168321e-16	2.51839724982612e-15	yes	Bm1711a	osm-9	8	yes	no	no	231.918128113658	35.6228274352077	276.74082294329	66.7371619330636	206.533201246428	70.2976677610705	yes	238.397384101125	57.5525523764473	no
WBGene00226954	167.255632065048	-3.26159852280341	0.393927105755867	-8.27970067341533	1.23485277258469e-16	2.68960178756013e-15	yes	Bm6693a	ani-1	1	yes	no	no	7.56550314850093	72.8122962501568	6.39999404038038	168.584441659777	10.4137808421778	128.692800483591	no	8.12642601035304	123.363179464508	no
WBGene00224841	192.843212545379	3.02958574779364	0.366360692304537	8.26940720287562	1.34626714150161e-16	2.92445123591257e-15	yes	Bm4580a	Bm4580a	0	no	no	no	376.769168908414	28.5111629268661	310.727778907491	85.2244971908909	365.594290173554	108.028208972381	no	351.030412663153	73.9212896967126	no
WBGene00231553	226.90260833605	-6.6650730688312	0.809162231540236	-8.23700465621618	1.76575614409889e-16	3.82549190155042e-15	yes	Bm11292	Bm11292	0	no	no	no	0.687264960034153	290.797725062387	14.4207663271704	657.228169619942	0.755726998688027	470.33262237122	no	5.28791942863086	472.786172351183	no
WBGene00222264	80.1861897548369	5.36109779266234	0.651751630045398	8.22567607892122	1.9409290367824e-16	4.19384825825714e-15	yes	Bm2003a	lact-6	2	yes	no	no	133.715194578993	5.55230281492934	133.325553656894	8.12053811427528	130.020506947003	1.10751434094569	yes	132.35375172763	4.9267850900501	yes
WBGene00230218	442.445969898289	2.34082790456647	0.284761881199434	8.22029934170527	2.02995861562497e-16	4.37461451928069e-15	yes	Bm9957	Bm9957	1	yes	no	no	186.679059795542	28.4982619481662	139.69109826352	61.3689099480246	148.759772394922	56.5397646934075	yes	158.376643484661	48.8023121965328	no
WBGene00225396	393.162807410281	-2.49269291298907	0.303657557268653	-8.2088947016844	2.2323389083371e-16	4.79805613385593e-15	yes	Bm5135a	ifg-1	1	yes	no	no	18.2751313059183	81.829856317136	11.7879636578981	162.290794971731	15.5256244548034	152.673437299388	no	15.1962398062066	132.264696196085	no
WBGene00225421	1282.80838755471	2.62173641186256	0.319576549751141	8.2037822046209	2.32939945055373e-16	4.99349682216071e-15	yes	Bm5160a	Bm5160a	1	yes	no	no	3467.13615188733	641.062362239152	4027.56943850683	931.531738841821	2951.34513915212	971.482233238796	yes	3482.01690984876	848.025444773256	no
WBGene00227633	276.748072873643	-10.1712087785865	1.24098562601665	-8.19607299661828	2.48367546344246e-16	5.31024155517121e-15	yes	Bm7372a	mlck-1	3	yes	no	no	0	225.216189616495	0.646365252776191	406.004642200677	0	375.014465083482	no	0.21545508425873	335.411765633551	no
WBGene00233008	173.529456597881	2.75584889732309	0.336640768143624	8.18631953735128	2.69336037516113e-16	5.74348523980696e-15	yes	Bm12747a	egl-43	0	no	no	no	60.4075068969684	8.22208340802183	45.1852238672426	14.5707025961378	28.8147388057374	6.97644339086543	no	44.8024898566495	9.92307646500837	no
WBGene00229029	285.955934306971	2.87778425834915	0.351631051862567	8.18410161191884	2.74342525975602e-16	5.83497184490144e-15	yes	Bm8768	Bm8768	8	yes	no	no	201.088391246788	18.7216842889841	147.232330278167	62.3376160601699	305.092889648162	63.6453629192464	yes	217.804537057705	48.2348877561335	no
WBGene00226021	613.474483825814	2.42896462619984	0.297787581749461	8.15670221011236	3.44295866608601e-16	7.30373471196267e-15	yes	Bm5760	Bm5760	0	no	no	no	1312.61199837565	268.248540721811	726.079793697665	280.363696285141	1082.10798110457	288.416853030546	no	1040.26659105929	279.009696679166	no
WBGene00230209	68.0946884537175	5.64221479213866	0.691831746128731	8.15547251728573	3.4781731729713e-16	7.35927238104526e-15	yes	Bm9948	Bm9948	1	yes	no	no	492.827955769913	17.9494866921589	244.1317645901	4.66277628911643	149.561828818539	3.379205884723	yes	295.507183059518	8.66382295533279	yes
WBGene00234018	826.494647632446	2.21479211500317	0.271906407005847	8.14542084311955	3.77965032385403e-16	7.97643304096241e-15	yes	Bm13757a	rpt-1	0	no	no	no	941.926302780829	201.806443971202	787.046374537642	342.158205344216	858.316435166711	302.238135523011	no	862.429704161727	282.067594946143	no
WBGene00231066	4287.73913563225	2.15408051442382	0.264601579109087	8.14084527264203	3.92527760563443e-16	8.26235436059382e-15	yes	Bm10805	Bm10805	1	yes	no	no	4213.59597700806	1000.31477568928	6321.45575223297	2662.37372445346	5962.60481424361	2235.30530512879	yes	5499.21884782821	1965.99793509051	no
WBGene00223381	175.617640856546	-4.09130291540989	0.50299436979084	-8.13389405752429	4.15715885425747e-16	8.72789072855189e-15	yes	Bm3120a	egl-21	0	no	no	no	19.0150542635068	124.393193186726	5.70687477912294	343.461365046227	10.3817459523168	465.782099305303	no	11.7012249983155	311.212219179419	no
WBGene00227660	96.6188427733203	-4.46597057615341	0.549197348429664	-8.13181379867017	4.22914097092187e-16	8.85619083525181e-15	yes	Bm7399	Bm7399	4	yes	no	no	5.4788461478602	62.9750150015447	1.55023715775251	94.3488659897677	1.77199009722976	102.681815200084	no	2.93369113428082	86.6685653971321	no
WBGene00227105	163.786307539667	-7.84485084131083	0.967121921153601	-8.11154278454712	4.99810558608168e-16	1.04396328472363e-14	yes	Bm6844a	Bm6844a	0	no	no	no	4.74477834618951	401.906079813984	0	403.347990423014	0	887.253631151519	no	1.58159278206317	564.169233796172	no
WBGene00230082	134.777376408687	-10.0820189084654	1.25177960894181	-8.05414853896539	8.00339777001396e-16	1.66740865049958e-14	yes	Bm9821	Bm9821	1	yes	no	no	0	146.4245704865	0	461.266144778979	0	331.930911635084	no	0	313.207208966854	no
WBGene00231185	1190.43864171635	2.74137811819647	0.340476437348595	8.05159422938193	8.17224607245222e-16	1.6982427680152e-14	yes	Bm10924a	Bm10924a	3	yes	no	no	174.623046146573	35.2452226205089	234.433590242958	49.2948004733659	210.70430092704	55.371978449585	yes	206.586979105524	46.6373338478199	no
WBGene00222707	135.594550072527	-10.0949044160442	1.2540468364357	-8.04986235182117	8.28872043922805e-16	1.71370346949116e-14	yes	Bm2446	Bm2446	1	yes	no	no	0	90.0054214277986	0	149.123004307606	0	172.326217676704	no	0	137.151547804036	no
WBGene00227362	352.423528501733	3.00575610524448	0.373386827118716	8.04997896802829	8.28082652715478e-16	1.71370346949116e-14	yes	Bm7101	Bm7101	0	no	no	no	1318.61475658095	198.54796162945	2167.55806686083	339.696793376426	1508.98728381548	412.950436904867	no	1665.05336908575	317.065063970248	no
WBGene00228355	1007.9568850732	-2.64177715214268	0.328288415230932	-8.04712268108618	8.47632041942869e-16	1.7480533199156e-14	yes	Bm8094a	Bm8094a	1	yes	no	no	112.818844044042	443.701596101804	71.8584141829615	888.632727493295	106.762613344797	1762.66305921279	no	97.1466238572668	1031.6657942693	no
WBGene00225534	94.5301695229834	-5.95910392669154	0.740879777364063	-8.04328058176068	8.7464748071582e-16	1.79921171159371e-14	yes	Bm5273	Bm5273	1	yes	no	no	6.00298821552815	191.183049582884	0	307.800342528034	2.31935663935104	332.560977190805	no	2.7741149516264	277.181456433908	no
WBGene00223816	322.165468219932	-4.07433913760673	0.507280834514701	-8.03172298339345	9.6113193168687e-16	1.97213620038318e-14	yes	Bm3555	Bm3555	1	yes	no	no	34.3097859163791	360.161663843243	53.9344672994898	1027.49164351188	22.4500724855166	1917.00346371079	no	36.8981085671285	1101.55225702197	no
WBGene00234594	131.731520671036	-10.0522220332867	1.25498126642939	-8.00985823628012	1.14840744586758e-15	2.35048418443148e-14	yes	Bm14333	Bm14333	0	no	no	no	0	87.1265881646389	0	144.383216234799	0	171.371794042997	no	0	134.293866147478	no
WBGene00223176	296.524346230799	2.4069935839162	0.300613591035739	8.00693533390524	1.17602288676806e-15	2.40097304150692e-14	yes	Bm2915	Bm2915	3	yes	no	no	526.88167759419	92.4326187683717	621.117227997854	221.833967321366	549.133359081037	200.130945746065	yes	565.710754891027	171.465843945268	no
WBGene00226562	166.937015163451	-5.7074550444989	0.712862140038892	-8.00639383680485	1.18121026989078e-15	2.40553471463257e-14	yes	Bm6301a	mcm-2	1	yes	no	no	0.803884484611377	114.564006002428	0.661315373017585	259.602875714817	9.17437422996146	233.838356436672	no	3.54652469586347	202.668412717972	no
WBGene00230652	225.090683535898	3.0999111888077	0.38745408003337	8.00071892013814	1.23694860661121e-15	2.51276392754488e-14	yes	Bm10391	cnnm-2	5	yes	no	no	158.233468956603	10.7494228333343	138.451234041051	32.1276162839546	130.55498300769	42.9538002706212	yes	142.413228668448	28.6102797959701	no
WBGene00228567	113.228258098665	-5.71618295863682	0.714703348337538	-7.99797982188437	1.26477091935423e-15	2.56289151966657e-14	yes	Bm8306	Bm8306	0	no	no	no	2.2123123554686	272.148407751591	6.94330622212589	297.478415413163	1.97432130319066	210.985669907986	no	3.70997996026172	260.20416435758	no
WBGene00225705	130.456334048484	-10.0312080545022	1.25565184255224	-7.98884508791291	1.36208721317139e-15	2.75324129987447e-14	yes	Bm5444	cah-5	2	yes	no	no	0	184.03619344455	0	265.504866939301	0	303.04052565383	no	0	250.860528679227	no
WBGene00225614	834.12564930769	3.33221472190602	0.417324140172191	7.98471595851399	1.40846240556879e-15	2.83993434548598e-14	yes	Bm5353	Bm5353	0	no	no	no	2033.07780139776	83.1372149264188	193.082010995785	58.3023514200854	442.217338077148	114.972015171222	no	889.459050156897	85.4705271725755	no
WBGene00223754	60.2456652861356	4.15634636233608	0.520653025567399	7.98294863994415	1.4287836646226e-15	2.87379548938659e-14	yes	Bm3493	slc-17.9	12	yes	no	no	66.1066253337163	3.55696250046452	36.0815904313603	4.61577767149834	65.4086552503941	5.15874352569285	yes	55.8656236718235	4.44382789921857	no
WBGene00223169	508.204893815449	2.39517104847253	0.301133470873804	7.95385196312593	1.80800151077543e-15	3.62758135634893e-14	yes	Bm2908	rig-3	1	yes	no	no	520.803578544159	81.9711395732502	276.894860312857	141.950197711363	475.040467405101	134.422101775328	yes	424.246302087372	119.44781301998	no
WBGene00233188	127.351893332923	-4.3479659524134	0.546709288541326	-7.95297618596202	1.8208335577489e-15	3.64435139101291e-14	yes	Bm12927	Bm12927	0	no	no	no	4.67633676085109	155.931564944099	9.75841433061082	199.098847412405	3.92198505372288	158.788090150354	no	6.11891204839493	171.272834168953	no
WBGene00234111	156.349698618497	2.76304521898108	0.347505099098374	7.95109259159072	1.84873701601733e-15	3.69113032658754e-14	yes	Bm13850	fbp-1	2	yes	no	no	248.833920389874	36.8713990588563	268.03688293613	87.5555054779709	272.314694278095	62.8471908054669	yes	263.0618325347	62.4246984474313	no
WBGene00222262	8446.48678414953	-11.991199854565	1.51015893092302	-7.94035621617379	2.01601430449933e-15	4.01526956588058e-14	yes	Bm2001	Bm2001	0	no	no	no	1.84947601612132	13189.7763647354	73.2981489865838	40025.7081643625	1.27294306803598	41490.8976942033	no	25.473522690247	31568.7940744338	no
WBGene00230930	8506.29856082931	2.40681690992842	0.30322598546236	7.93737022985842	2.06512925917157e-15	4.10305925492965e-14	yes	Bm10669a	Bm10669a	1	yes	no	no	17076.5122293586	3320.47442704707	22542.9643270699	6191.79049051562	15261.3943376346	6342.51465069837	yes	18293.6236313544	5284.92652275369	no
WBGene00220481	175.516710278884	-5.14758559663785	0.649087638829554	-7.93049395597806	2.18275933784625e-15	4.32621838591133e-14	yes	Bm220	Bm220	0	no	no	no	8.36701504779842	129.092365579044	14.4546227226896	683.428730705638	3.69841015482729	1108.73953458721	no	8.84001597510509	640.420210290629	no
WBGene00227801	112.13049300103	-7.40947037420012	0.935312488772288	-7.92191963984781	2.33871450221341e-15	4.62406998423068e-14	yes	Bm7540	Bm7540	0	no	no	no	1.61737854327766	188.571211135738	1.62825051171045	338.600601049907	1.11319681202093	522.210013026099	no	1.45294195566968	349.793941737248	no
WBGene00234089	681.758150330411	2.1889951914523	0.276467431018666	7.91773260013583	2.41880852386874e-15	4.77085090446362e-14	yes	Bm13828	vps-45	0	no	no	no	586.369538896352	104.02964515783	403.214846044321	174.589748016776	517.97106761347	235.892209400942	no	502.518484184714	171.503867525183	no
WBGene00231932	202.079371750993	2.79587286560758	0.354101562258236	7.8956806848783	2.88735046903757e-15	5.68124563303867e-14	yes	Bm11671	Bm11671	0	no	no	no	68.4277596777013	11.8208449707275	51.8153912751278	12.9818220126062	76.3266728371882	17.4392670305694	no	65.5232745966724	14.080644671301	no
WBGene00233752	70.0763785664013	4.37485401840459	0.554128224331643	7.89502109133907	2.90266147398808e-15	5.69760972701372e-14	yes	Bm13491	Bm13491	0	no	no	no	62.5816507653258	3.74144016689719	56.3576321337966	7.28541816550539	65.119733086791	2.49549743506085	no	61.3530053286378	4.50745192248781	no
WBGene00225764	159.100684653736	-3.02943099098524	0.384045654606098	-7.88820535957483	3.06563005575277e-15	6.00303423898126e-14	yes	Bm5503	sbt-1	0	no	no	no	28.4392329572826	241.76008522539	16.0576898418988	318.233802699338	41.0573752614945	479.115659559022	no	28.5180993535586	346.36984916125	no
WBGene00230460	97.8036636727608	-5.55550226852601	0.7056267461556	-7.87314582219783	3.45833164330523e-15	6.75577207826484e-14	yes	Bm10199	Bm10199	1	yes	no	no	2.48936829531233	140.419784988628	3.10037362194917	137.880723337083	0.526890038337633	90.6163319700455	no	2.03887731853305	122.972280098585	no
WBGene00228950	115.526043840017	3.10660034600112	0.394811558712064	7.86856483162583	3.5873264060384e-15	6.99099543148058e-14	yes	Bm8689a	mml-1	0	no	no	no	90.0221768139845	7.62216643334818	29.2259582418402	8.8665814594082	36.9831135853419	7.67474377251759	no	52.0770828803889	8.05449722175799	no
WBGene00220532	151.920654170951	-8.54559549304817	1.08779773570579	-7.8558680649428	3.97012811550355e-15	7.71853547228925e-14	yes	Bm271	Bm271	6	yes	no	no	0	324.53652116171	0	549.455568954485	2.96427402717148	963.135835639295	no	0.988091342390493	612.37597525183	no
WBGene00224342	378.77470160255	-2.38171942029182	0.303295217969225	-7.85280900977968	4.06820952807269e-15	7.8903892418286e-14	yes	Bm4081	Bm4081	0	no	no	no	58.7280198764509	230.024710375508	63.7379168525498	764.35849317526	51.0588766828188	516.699611057306	no	57.8416044706065	503.694271536025	no
WBGene00222029	1175.0383227912	2.09396916768985	0.266806328347115	7.84827399208311	4.21801911320296e-15	8.1615163173756e-14	yes	Bm1768a	egl-8	0	no	no	no	312.896213219589	74.1282449303947	326.696060704792	145.190689434633	312.824757705383	127.030861997125	no	317.472343876588	115.449932120718	no
WBGene00221552	67.8298780530928	6.0795486273827	0.775893462469706	7.8355456276577	4.6681109160435e-15	9.01100273035317e-14	yes	Bm1291	Bm1291	1	yes	no	no	89.5887064574067	2.18785869287103	36.976114878463	0	52.9106676650967	1.9548497484355	yes	59.8251630003221	1.38090281376884	no
WBGene00234979	446.097348241421	2.79957456573241	0.357386989646833	7.83345406193695	4.74646319640105e-15	9.14058846285648e-14	yes	Bm14794	Bm14794	0	no	no	no	1337.50359541498	132.899334948711	1988.28052790983	469.013459472044	1333.4095771889	554.116741130407	no	1553.0645668379	385.343178517054	no
WBGene00223863	76.755529669257	4.77634037795903	0.609981308674159	7.83030612583977	4.8668348516833e-15	9.35029167495571e-14	yes	Bm3602a	acbp-7	0	no	no	no	199.631584301844	3.76195578113485	21.2740850736384	3.87686340347699	199.828374923237	12.1006946247591	no	140.244681432906	6.57983793645699	no
WBGene00230981	130.382275345879	-3.54525596608729	0.453021510522272	-7.82580050558768	5.04436709311795e-15	9.66856808012678e-14	yes	Bm10720	hrpf-2.2	0	no	no	no	11.9285953503399	92.5367292518509	6.67746773066533	292.639552993196	12.3099651236785	211.735826753503	no	10.3053427348946	198.970702999517	no
WBGene00226673	2421.81542516593	1.96560362478174	0.251194363744377	7.82503076694028	5.07532775256622e-15	9.70507508741887e-14	yes	Bm6412a	crt-1	1	yes	no	no	2604.80997842837	628.702785959235	2943.745940839	1503.34852176536	2513.6086037127	1147.71422460654	yes	2687.38817432669	1093.25517744371	no
WBGene00224410	178.637848826698	-8.76592621332438	1.12081305765139	-7.82104219207884	5.23877806683551e-15	9.99416537059533e-14	yes	Bm4149	lgc-44	4	yes	no	no	0	90.4213617089703	0	328.560365522166	1.03191904502094	364.181835986596	no	0.343973015006978	261.054521072577	no
WBGene00225364	217.14782421134	-9.79366295654547	1.25290396912366	-7.81677063677562	5.41957238147649e-15	1.03149150980158e-13	yes	Bm5103a	hlh-2	0	no	no	no	0.18047156373863	51.4390953108522	0	176.979307685245	0	153.726511505154	no	0.0601571879128768	127.381638167084	no
WBGene00227006	114.336457935552	3.39858811528123	0.434902759503464	7.81459312688991	5.51408536752317e-15	1.04703355253715e-13	yes	Bm6745a	Bm6745a	2	yes	no	no	198.281104286776	14.6525201939988	235.615846706899	32.9642548323442	159.374219761467	43.1407679772443	yes	197.757056918381	30.2525143345291	no
WBGene00229504	189.839418329911	-2.97450672730002	0.380780463332471	-7.81160540976307	5.64640981993705e-15	1.06966638123738e-13	yes	Bm9243	Bm9243	0	no	no	no	40.2799724550089	254.101320909581	30.482940516824	369.361599131778	23.600515258617	465.125726732377	no	31.4544760768166	362.862882257912	no
WBGene00225465	77.2220314048497	4.47973870836695	0.573624681571375	7.80952921358832	5.7401992732673e-15	1.0849109809753e-13	yes	Bm5204a	Bm5204a	2	yes	no	no	113.954952305204	5.5608683254427	192.858168032909	10.4923120782151	31.1964649681995	4.65288922352787	yes	112.669861768771	6.9020232090619	yes
WBGene00225845	1743.63031302507	2.03576938275218	0.260706448590908	7.80866523921947	5.77967851412371e-15	1.0898440087049e-13	yes	Bm5584a	enpl-1	1	yes	no	no	1074.13693855324	257.931701796605	1338.49789322963	676.653541579439	1157.52818606934	453.608481672629	yes	1190.05433928407	462.731241682891	no
WBGene00230704	183.055666012587	-9.11581134138349	1.16794250388213	-7.80501720853844	5.94934265108992e-15	1.11924584840135e-13	yes	Bm10443	Bm10443	1	yes	no	no	0	433.593813678076	2.71721563430275	246.268542362906	0	2107.53090452839	no	0.905738544767582	929.131086856456	no
WBGene00221973	102.286705783739	-4.51962441119949	0.580473488739037	-7.78609962190948	6.91094656371525e-15	1.29715600709734e-13	yes	Bm1712a	pmk-1	0	no	no	no	15.0041624038306	159.388326947987	5.39707121825208	381.235491801274	2.8012181035297	214.118535868627	no	7.73415057520413	251.580784872629	no
WBGene00230007	112.592212673098	-9.80713909586321	1.26175696815103	-7.77260545684526	7.68879444724557e-15	1.43983723143132e-13	yes	Bm9746	Bm9746	0	no	no	no	0	236.878136397801	0	317.978002578486	0	423.343870085678	no	0	326.066669687322	no
WBGene00222918	194.457616342908	3.07953523898397	0.396685464055626	7.76316633208456	8.28348604579292e-15	1.54764397543645e-13	yes	Bm2657	Bm2657	0	no	no	no	776.845194296556	52.558269986372	432.678013213608	107.745789123015	305.445881250675	100.560058092247	no	504.989696253613	86.954705733878	no
WBGene00224422	92.0714328223159	3.63394525207074	0.468635016370066	7.75431865979288	8.88190432265613e-15	1.65565200485942e-13	yes	Bm4161a	ptr-24	16	yes	no	no	48.0854686007824	2.47187757608298	44.6046858832474	6.17630848593164	27.2809362274831	6.61393579246374	yes	39.9903635705043	5.08737395149279	no
WBGene00228283	876.665253608728	2.40622875498585	0.311801644420311	7.71717788550925	1.18933612836614e-14	2.21194796841795e-13	yes	Bm8022a	Bm8022a	6	yes	no	no	1681.75098480806	333.68634659862	2344.52471217063	655.62895970295	1727.234599985	701.746593458382	yes	1917.83676565456	563.687299919984	no
WBGene00224070	165.750397142045	-8.50110175014502	1.10252011315531	-7.71060922037574	1.25218537126204e-14	2.32353121510265e-13	yes	Bm3809	pole-1	0	no	no	no	0	54.456776564095	0.245146522837293	114.00868817258	0.176667649149221	59.8432878130615	no	0.140604723995505	76.1029175165787	no
WBGene00222910	85.2892900460721	-3.87449613622281	0.504411332978533	-7.68122340420869	1.57576401263692e-14	2.91731219248644e-13	yes	Bm2649	idhb-1	0	no	no	no	7.92555654380604	146.509703240815	6.06944869718191	148.916077137034	8.44601902717578	213.746656749585	no	7.48034142272125	169.724145709145	no
WBGene00223829	73.1801186404576	-5.53714068518306	0.721139507230024	-7.67832108720798	1.61187072583465e-14	2.97739204821975e-13	yes	Bm3568	unc-80	1	yes	no	no	0.108927737230113	7.33531905696171	0.109659946103257	13.8723287046121	0.449831650095282	24.7690504172527	no	0.222806444476217	15.3255660596088	no
WBGene00226054	105.457986037304	-6.56422899947077	0.855343770607896	-7.67437517526497	1.66226901881518e-14	3.06353923693856e-13	yes	Bm5793	ngn-1	0	no	no	no	7.54572967436281	298.065912466956	0	1173.60863733238	4.73744885433405	691.461808795344	no	4.09439284289895	721.045452864894	no
WBGene00226216	68.2451147978692	-4.7471421179478	0.619085874441908	-7.66798648447155	1.74717291855351e-14	3.21274731253654e-13	yes	Bm5955	Bm5955	0	no	no	no	7.55757146401568	169.354425511643	9.41254665175616	394.125644123332	5.05842031243081	326.914461274814	no	7.34284614273422	296.79817696993	no
WBGene00224644	373.061753969403	2.68207342021118	0.350193772805889	7.65882670820034	1.87639379673426e-14	3.4425909613057e-13	yes	Bm4383a	nid-1	0	no	no	no	74.1463042620665	13.6241690892549	147.131785687311	31.611075593715	72.6167428203285	23.9123679956815	no	97.9649442565686	23.0492042262171	no
WBGene00227551	82.4242043972712	3.42037642788738	0.446955239032735	7.65261513723272	1.96932644129974e-14	3.6049737507478e-13	yes	Bm7290a	Bm7290a	1	yes	no	no	42.2704679718397	3.52164833960228	96.7280782838724	22.379130846953	74.3185886712276	9.81514056357434	yes	71.1057116423132	11.9053065833765	no
WBGene00226271	171.538559219949	-7.81506493899725	1.02212574828869	-7.64589381696109	2.07498848973749e-14	3.78987808013489e-13	yes	Bm6010	clik-1	0	no	no	no	0.467507288922928	98.7189033442555	1.53837902375722	181.339520852363	0	479.82014158122	no	0.668628770893382	253.29285525928	no
WBGene00230681	153.59779043807	-8.44694977969691	1.10557074497668	-7.6403521150291	2.16628483385694e-14	3.94777544890349e-13	yes	Bm10420	Bm10420	1	yes	no	no	0.234156954311849	72.7569044256694	0	156.308962314283	0.257482546898986	99.6992779485179	no	0.163879833736945	109.588381562823	no
WBGene00222191	292.204953407132	2.55649255917342	0.334844106790144	7.63487398264304	2.2604141305446e-14	4.11011908647686e-13	yes	Bm1930a	lmp-1	2	yes	no	no	592.074560353984	108.115974316973	781.415529090786	203.065707115675	506.049264935376	178.618341002293	yes	626.513118126715	163.26667414498	no
WBGene00231206	144.775608853293	-9.19116487549841	1.2051463822085	-7.62659624688501	2.41032990125669e-14	4.37295041773652e-13	yes	Bm10945	Bm10945	2	yes	no	no	0.716951047493677	275.152578846962	0	297.583780989419	0	297.770240710454	no	0.238983682497892	290.168866848945	no
WBGene00223405	188.13721614657	-9.58005773457621	1.25651717130746	-7.62429511775613	2.45371437194841e-14	4.44176828308706e-13	yes	Bm3144a	let-2	2	yes	no	no	0.118998786405748	46.1472526234102	0	62.2144307773534	0	90.1979520433314	no	0.0396662621352495	66.1865451480317	no
WBGene00226850	134.108380114526	3.11572983227294	0.408984478875474	7.61821045346224	2.57216693287668e-14	4.64586958652183e-13	yes	Bm6589	alkb-7	0	no	no	no	306.099504279547	32.1561135606609	232.757190771473	80.9180741972799	322.137762103085	45.1806365204822	no	286.998152384702	52.7516080928077	no
WBGene00227421	89.2478737954737	-5.64877681488812	0.741603226956724	-7.61697982095991	2.59679911926161e-14	4.67998354546573e-13	yes	Bm7160	ptr-22	12	yes	no	no	0.460750712516223	58.1186429605414	0.948987560280234	98.5912915366013	1.60276504294432	66.8491985835636	no	1.00416777191359	74.5197110269021	no
WBGene00226370	78.7540754212529	-5.25325017699266	0.690074256351664	-7.61258680299992	2.68663637644755e-14	4.83120086590326e-13	yes	Bm6109a	mlt-11	1	yes	no	no	0.511324402467219	11.5717833076888	0.102654287444452	20.866234983811	0.140926868401954	9.61411495955749	no	0.251635186104542	14.0173777503524	no
WBGene00268993	77.7631007220102	5.79001510085471	0.760685516961878	7.61157531167361	2.707750436411e-14	4.85844384471454e-13	yes	Bm17851	Bm17851	0	no	no	no	391.360757639307	10.505030396772	219.227052884863	15.9747612262009	374.468777781572	0	no	328.352196101914	8.82659720765764	no
WBGene00224716	115.356738787081	-5.11560527758057	0.672386283528242	-7.60813449485797	2.78080386617637e-14	4.97855566898301e-13	yes	Bm4455	Bm4455	0	no	no	no	6.2382574756761	113.607381708137	7.57735379010886	281.310465472931	0.770002362560252	311.462721777048	no	4.8618712094484	235.460189652705	no
WBGene00224307	190.482834384875	2.55131568610831	0.335780187652093	7.5981721969605	3.00342518635594e-14	5.36532929124023e-13	yes	Bm4046a	Bm4046a	1	yes	no	no	108.879692001921	13.8829862809589	35.1045221773959	13.8264042288866	74.7417015697422	24.6203414139844	yes	72.9086385830199	17.44324397461	no
WBGene00221940	3962.68700242231	1.94696853198667	0.256255666173752	7.5977579776384	3.01305153451671e-14	5.37074787749958e-13	yes	Bm1679	trx-2	1	yes	no	no	9206.00136753314	2351.47085231303	5327.71594553311	2993.33300048912	7384.37662912498	3013.47408649415	yes	7306.03131406374	2786.0926464321	no
WBGene00224904	658.279637378731	2.02642862907395	0.266817498359564	7.59481159044195	3.08240588938658e-14	5.48237519103561e-13	yes	Bm4643	zipt-7.2	7	yes	no	no	670.05681711462	147.670437981258	729.901088507105	371.655216094116	798.526686945166	344.261496263148	yes	732.828197522297	287.862383446174	no
WBGene00224972	750.260966788507	3.10004554457662	0.408214992312121	7.59414916884368	3.09821334648203e-14	5.4984849499875e-13	yes	Bm4711	Bm4711	0	no	no	no	2489.44560845461	164.263515321967	925.799637793317	471.00960645804	2912.28288338304	468.990117505499	no	2109.17604321032	368.087746428502	no
WBGene00229609	273.621686156828	2.38527045157522	0.314455346851405	7.58540274623594	3.31455861534266e-14	5.86965097403941e-13	yes	Bm9348	Bm9348	0	no	no	no	944.230343913678	138.761844052668	952.391332323091	456.187969397199	913.356400427027	300.474608448326	no	936.659358887932	298.474807299398	no
WBGene00226925	187.690921954388	-8.81450060984266	1.1621140342621	-7.58488440029859	3.32783632470977e-14	5.88038062930277e-13	yes	Bm6664a	atm-1	0	no	no	no	0.305683798719397	49.5769697753457	0	116.992285051018	0	101.368037533099	no	0.101894599573132	89.3124307864874	no
WBGene00225872	139.661108905989	-4.52297285553365	0.597150397125323	-7.57426081822469	3.61178150009021e-14	6.36830564929326e-13	yes	Bm5611a	srap-1	1	yes	no	no	5.95617681411689	41.1996174769479	1.18911433663433	84.7321556112275	1.02565633054324	97.2274506348754	no	2.72364916043149	74.3864079076836	no
WBGene00224126	85.87296032037	-3.76089708226211	0.496694417530534	-7.57185293315867	3.67937873899067e-14	6.47348147037106e-13	yes	Bm3865a	madf-2.2	0	no	no	no	5.04259295970602	62.1402393619084	2.70613157060209	96.0822766594409	7.72575447055969	149.176288740363	no	5.15815966695593	102.466268253904	no
WBGene00229370	80.6682462364675	3.32500563975324	0.439155835393328	7.57135707140317	3.69345290981733e-14	6.48423866451983e-13	yes	Bm9109	Bm9109	7	yes	no	no	149.621703240302	15.6650065677023	191.95681882542	32.9796731353246	184.792978879691	33.212900845154	yes	175.457166981804	27.285860182727	no
WBGene00226046	74.3434280573556	-5.35668965851542	0.707973447332935	-7.56622960747334	3.84212698223087e-14	6.73074546177477e-13	yes	Bm5785	dpy-10	1	yes	no	no	7.22841093820111	216.175475685162	1.53021975925283	247.121730719147	1.0461754781838	93.5575960414309	no	3.26826872521258	185.618267481913	no
WBGene00234050	396.317114004069	-2.57424583972548	0.340765457974883	-7.5543039339252	4.21105789734644e-14	7.36121837591934e-13	yes	Bm13789	unc-101	0	no	no	no	96.6648153065391	378.075086490076	69.7673007635109	1263.18038020032	82.0273638315604	839.187253930063	no	82.8198266338701	826.81424020682	no
WBGene00234021	172.645614209616	-2.64227016257582	0.349864185837858	-7.55227390951175	4.27723738929869e-14	7.46089416985592e-13	yes	Bm13760	Bm13760	6	yes	no	no	45.0896203127413	231.860018138176	47.3014506514392	584.037696737408	53.3408511981244	651.413438576099	no	48.5773073874349	489.103717817228	no
WBGene00230703	98.2445817078947	-6.25224464458137	0.828094388105292	-7.55015941949168	4.34725784941123e-14	7.56682958147518e-13	yes	Bm10442	catp-4	14	yes	no	no	0.691660378985106	51.0901188518139	1.12096693049837	74.744373005605	0	70.5312912577211	no	0.604209103161158	65.45526103838	no
WBGene00223694	364.277239772074	2.27619547863727	0.301629935442433	7.54631822368206	4.47735265195954e-14	7.77665558696427e-13	yes	Bm3433a	Bm3433a	0	no	no	no	62.6771296604181	10.2396221308389	30.0577884120308	15.9476663361267	53.817599515609	18.4665057605012	no	48.8508391960193	14.8845980758223	no
WBGene00223441	151.529069141307	-8.06218161554555	1.06877928267577	-7.54335506519291	4.58031837737769e-14	7.93856883023801e-13	yes	Bm3180a	cdh-5	1	yes	no	no	0	77.3474619470953	0	116.760451137278	0.801118759010384	119.661494642884	no	0.267039586336795	104.589802575753	no
WBGene00229898	132.498640643577	-8.25163011838147	1.09454909379509	-7.53883966023935	4.74171544178985e-14	8.20085222692572e-13	yes	Bm9637	Bm9637	0	no	no	no	0.877576443832123	290.294201206501	1.41148075929559	374.720057770714	0	331.269594146654	no	0.763019067709238	332.094617707956	no
WBGene00223939	255.984350067756	2.49030975079233	0.331223066219394	7.51852755672156	5.53965707733323e-14	9.56060308304163e-13	yes	Bm3678a	Bm3678a	0	no	no	no	60.0173341322228	11.7829510743878	54.3007565641065	16.5417182925134	56.839623660658	17.2834602682118	no	57.0525714523291	15.202709878371	no
WBGene00233724	113.033841471386	3.51411048133992	0.46818343436247	7.50584113708577	6.10354015730699e-14	1.05115091165799e-12	yes	NA	NA	NA	NA	no	no	440.962585268098	23.5544217736887	119.355507643392	41.4304659734583	750.579427462245	94.1181877214722	NA	436.965840124578	53.0343584895397	no
WBGene00229570	93.3859327923612	3.12005572702745	0.416797685848021	7.48577987106467	7.11235200111632e-14	1.22230420677412e-12	yes	Bm9309a	Bm9309a	1	yes	no	no	185.850551981108	16.891067112135	89.8574005006464	18.3427494021404	165.87223606065	41.3268613715586	yes	147.193396180802	25.5202259619447	no
WBGene00222144	105.69596783615	-6.52307571904325	0.872032465998347	-7.48031291653264	7.41458507055273e-14	1.27156231546784e-12	yes	Bm1883a	Bm1883a	0	no	no	no	0	304.075132561785	2.20182728603303	473.276233586173	7.35781767574161	457.621290904129	no	3.18654832059154	411.657552350696	no
WBGene00224049	624.721985564576	2.02650533624406	0.270994303593849	7.47803665748368	7.54411570206332e-14	1.29105811993714e-12	yes	Bm3788	itr-1	6	yes	no	no	91.793833914803	19.517352848107	80.1772158750495	38.800369535058	88.2154836185364	42.2241712182805	yes	86.728844469463	33.5139645338151	no
WBGene00231139	73.2982645157035	4.14641502331043	0.554666090105246	7.47551562512803	7.69017201278504e-14	1.31329436511839e-12	yes	Bm10878	Bm10878	0	no	no	no	410.586301902548	11.2011309244493	159.065782599737	18.2157913322213	151.389155181109	26.8113902583586	no	240.347079894464	18.7427708383431	no
WBGene00229845	1549.9417695214	2.87617446203786	0.385062061469718	7.46937896467904	8.05741818764815e-14	1.37313239658121e-12	yes	Bm9584a	Bm9584a	0	no	no	no	7862.91373511331	759.611946172343	7459.56761548666	1407.22238862644	3814.80881488635	1788.23916420614	no	6379.09672182877	1318.35783300164	no
WBGene00229106	2116.51675439991	2.59032403084523	0.34697819686049	7.46537982583016	8.30596668203136e-14	1.41253454262688e-12	yes	Bm8845a	Bm8845a	0	no	no	no	4233.89263219903	423.665895463104	2149.64132258136	663.608662083771	1493.09733857359	736.091614571506	no	2625.54376445133	607.78872403946	no
WBGene00228127	93.7018207257193	-9.49761937417979	1.27228776828178	-7.46499307071566	8.33039962568325e-14	1.41373823647533e-12	yes	Bm7866	Bm7866	4	yes	no	no	0	56.3204163342775	0	57.9100153153436	0	101.941282643605	no	0	72.0572380977421	no
WBGene00222185	153.212680156731	-9.29623825304871	1.24599620276789	-7.46088810896675	8.59412113365031e-14	1.4554617620523e-12	yes	Bm1924a	Bm1924a	0	no	no	no	0.294542125728923	71.1819858312104	0	155.038040095404	0	198.590322913705	no	0.0981807085763075	141.603449613439	no
WBGene00222361	182.460747315199	2.85276219388211	0.383087138351125	7.44677100400943	9.56524362485641e-14	1.61321893515694e-12	yes	Bm2100	dgk-1	0	no	no	no	72.4719948822687	7.0927390936725	36.3331384754164	16.4815166172535	91.2536171070362	18.3338486101192	no	66.6862501549071	13.9693681070151	no
WBGene00223500	43.0025745982389	5.17599639527463	0.695048741933332	7.44695455584481	9.55195033714545e-14	1.61321893515694e-12	yes	Bm3239	Bm3239	4	yes	no	no	183.035687584324	2.74427707649008	122.33194774874	8.83781268459291	128.654009572937	7.35602720152023	yes	144.673881635334	6.31270565420107	yes
WBGene00230396	572.414496884483	2.13612927553457	0.287453535554384	7.4312158708183	1.07603933187002e-13	1.81103644574652e-12	yes	Bm10135a	aha-1.2	0	no	no	no	150.005469430104	35.3367003072141	181.498958150305	72.0968402662393	192.171236612777	83.446211254433	no	174.558554731062	63.6265839426288	no
WBGene00269335	345.096283990808	2.16903416453712	0.29196432839014	7.42910675594153	1.09333480332919e-13	1.83635160988032e-12	yes	Bm18192	Bm18192	0	no	no	no	496.770102027193	105.905043973757	353.37842957633	167.883346186232	464.624729473078	169.30491512607	no	438.2577536922	147.697768428686	no
WBGene00224264	152.536319845583	-9.27609189990281	1.24993754017651	-7.42124434361166	1.16025038056481e-13	1.94473242800019e-12	yes	Bm4003	Bm4003	0	no	no	no	0	237.688668943217	1.08239242689505	390.859177468842	0	249.518063287845	no	0.360797475631683	292.688636566635	no
WBGene00225786	747.038772355815	2.60240235223509	0.350779432946428	7.41891373270035	1.18084790821004e-13	1.97519241484168e-12	yes	Bm5525a	Bm5525a	0	no	no	no	459.354221477999	55.8020977243071	524.880685894809	132.834584030177	430.235867552846	209.315039403285	no	471.490258308552	132.650573719257	no
WBGene00304199	309.116960271821	2.38084556552912	0.321071974534524	7.41530172161792	1.21348225786195e-13	2.02562017879988e-12	yes	Bm18580	mcrs-1.2	2	yes	no	no	372.914713310042	67.1258213196975	656.583174040025	206.646786248053	329.043111779975	135.297082924974	yes	452.846999710014	136.356563497575	no
WBGene00268772	86.2852894277896	-9.40475496629415	1.26889873182372	-7.41174589462882	1.24647419889144e-13	2.07643738735576e-12	yes	Bm17630	nhr-2.1	0	no	no	no	0	83.6038604137849	0	349.090148469199	0	236.092115007796	no	0	222.928707963593	no
WBGene00224985	71.7684336466238	-5.79534858948475	0.782381726801937	-7.40731588041276	1.28881231362416e-13	2.14258471566987e-12	yes	Bm4724	tdc-1	0	no	no	no	2.62294284777977	61.4633078831519	0	98.4004099725298	0.400849349754417	64.9878638873539	no	1.0079307325114	74.9505272476785	no
WBGene00228692	671.424226326478	3.43926573943948	0.464346819991542	7.40667447556144	1.29505825934207e-13	2.14858341763757e-12	yes	Bm8431a	Bm8431a	0	no	no	no	696.055514251672	103.54958533961	416.375302460231	107.737076396966	1046.03994234142	67.7408320731913	no	719.490253017775	93.0091646032559	no
WBGene00221077	114.22185744538	5.35467418575893	0.723645022183811	7.39958684383627	1.36608858785209e-13	2.26182065785429e-12	yes	Bm816	Bm816	1	yes	no	no	243.254692521249	7.35491162020171	394.124354701201	2.7069874360069	205.315995977297	26.3555731298701	yes	280.898347733249	12.1391573953596	yes
WBGene00229696	400.083360967229	2.57484458857848	0.348269540120657	7.39325232888996	1.43280203527414e-13	2.36746559418726e-12	yes	Bm9435a	Bm9435a	2	yes	no	no	163.940153246255	19.6897082550966	87.5148854674526	48.1711475881795	183.763034013087	45.6525720317915	yes	145.072690908931	37.8378092916892	no
WBGene00227253	378.401769013074	2.62214145152769	0.355423044851591	7.3775223343286	1.61262326023593e-13	2.65919616961172e-12	yes	Bm6992	ssu-2	0	no	no	no	453.606655397707	96.1485015322918	491.040552938265	113.327647642831	380.09872470621	109.87252229221	no	441.581977680727	106.449557155778	no
WBGene00224866	86.8726436772729	-9.37557002060906	1.2715311677557	-7.37344884526683	1.66269505282992e-13	2.73622503037425e-12	yes	Bm4605a	Bm4605a	0	no	no	no	0	116.758105786219	0	177.015766865672	0	360.707815837939	no	0	218.160562829943	no
WBGene00233045	86.6114288983511	3.2267149021223	0.437648802119173	7.37284070354581	1.67030028471226e-13	2.74319881436816e-12	yes	Bm12784	men-1.1	0	no	no	no	36.1005071962768	3.96444521483318	86.3003750685159	15.0222084754391	65.2054606397678	14.3170163660072	no	62.5354476348535	11.1012233520931	no
WBGene00228278	313.722014181659	-3.4733426701823	0.471179439151517	-7.37159218245383	1.68602117476575e-13	2.76344637618547e-12	yes	Bm8017	Bm8017	1	yes	no	no	16.5345442870704	93.7704981114246	2.89907411762402	181.396284047517	7.06632465004949	106.972195456308	no	8.83331435158132	127.379659205083	no
WBGene00220576	2158.44241833476	2.51456280867272	0.341167734879834	7.37045901939817	1.70041531782106e-13	2.78144240541574e-12	yes	Bm315	Bm315	4	yes	no	no	2130.23923711943	548.301575322942	3262.11685254579	945.869883589271	2931.18523264328	705.905064893842	yes	2774.51377410283	733.358841268685	no
WBGene00226602	149.907489145813	-8.4990187192361	1.15342992014069	-7.36847429638329	1.72591799821942e-13	2.8175006039069e-12	yes	Bm6341	rpl-7A.1	0	no	no	no	0	276.447607020028	0	746.896917629706	2.64527601003424	651.528464647225	no	0.881758670011414	558.29099643232	no
WBGene00235071	103.205073954987	-7.31623884325819	0.993091853712607	-7.36713206931154	1.74337755584678e-13	2.83464143112333e-12	yes	Bm14736	Bm14736	0	no	no	no	1.03413199051307	281.469835064026	0	350.678184505625	2.27429451779086	262.740603379092	no	1.10280883610131	298.296207649581	no
WBGene00223615	166.475306137467	2.7308859665	0.370676701620525	7.36729865826771	1.74120118667946e-13	2.83464143112333e-12	yes	Bm3354a	bcl-11	0	no	no	no	64.8425201171904	11.6471376984402	32.9407141559507	7.91339340220146	76.1100991011249	19.7565353911355	no	57.9644444580887	13.1056888305924	no
WBGene00234127	241.710189409927	-2.96389576163857	0.402599400077008	-7.36189810782542	1.81313351281326e-13	2.94218836561291e-12	yes	Bm13866a	coq-5	0	no	no	no	52.0303619590755	399.69358625002	50.8736705722336	503.765307672265	30.2911178621947	678.711569064757	no	44.3983834645013	527.390154329014	no
WBGene00229461	67.6017497844198	-5.59776013095753	0.760681975133893	-7.35887047931197	1.85472877768655e-13	3.00370191312815e-12	yes	Bm9200a	kcc-1	12	yes	no	no	0.718849811757174	23.6634578881018	0	34.2670789657385	0.624914676391592	48.7301605184787	no	0.447921496049589	35.553565790773	no
WBGene00269161	83.155012769121	-9.36358068713731	1.27346325669362	-7.35284715748191	1.94028763822073e-13	3.13602839304485e-12	yes	Bm18019	Bm18019	1	yes	no	no	0	216.970661977253	0	266.655894016872	0	326.698756797921	no	0	270.108437597349	no
WBGene00227390	85.4311046147018	-7.01876603239441	0.95601664378949	-7.34167765591737	2.10932923287558e-13	3.40249424376327e-12	yes	Bm7129	lgc-27	4	yes	no	no	0.389918619373779	67.6213617968993	0.641532912138066	75.0883075553407	0.451955079461172	149.645967464113	no	0.494468870324339	97.4518789387844	no
WBGene00268877	65.5342714468074	4.00576211292448	0.545666203496559	7.34104858841553	2.11926849485904e-13	3.41177098006359e-12	yes	Bm17735	Bm17735	1	yes	no	no	60.8908027596966	1.67258422269147	34.6127408832443	6.55308711172933	92.8380535959145	12.4229594729525	yes	62.7805324129518	6.8828769357911	no
WBGene00225743	63.3700047799229	3.67303515310887	0.50061986895163	7.33697438098239	2.1847640881886e-13	3.51027381901072e-12	yes	Bm5482	Bm5482	2	yes	no	no	213.361536635481	10.2172478027071	116.122006455811	19.8734357731546	122.34905715199	22.6609754953353	yes	150.61086674776	17.5838863570657	no
WBGene00226783	80.983742551442	-4.33422384844869	0.590761331375853	-7.33667492818886	2.18965568382441e-13	3.51120771662079e-12	yes	Bm6522	fcd-2	2	yes	no	no	0.486931603100783	19.113840785027	1.52822688948156	66.4799564158293	2.56269481473488	55.2135799323456	no	1.52595110243907	46.9357923777339	no
WBGene00224545	118.843147310926	-8.78634117688932	1.19796042857132	-7.33441686998616	2.22688939251788e-13	3.56389803368382e-12	yes	Bm4284a	Bm4284a	0	no	no	no	0	91.977053472098	1.05296816674645	176.414247662235	0	454.938217744961	no	0.350989388915482	241.109839626431	no
WBGene00225904	68.2174219249983	-5.9672902615733	0.814858166753832	-7.32310297060079	2.42301729131366e-13	3.87017624608648e-12	yes	Bm5643	mam-5	0	no	no	no	1.76639766797171	60.313942344012	1.59751716478167	144.196611816575	0	103.518945915868	no	1.12130494425113	102.676500025485	no
WBGene00225766	92.3747433255805	-5.33915341801332	0.729267774626553	-7.32125236268314	2.45667336926919e-13	3.91625465089371e-12	yes	Bm5505	Bm5505	0	no	no	no	6.25808325229129	84.5140197007563	0.729750819309363	114.02643560846	0.525903285186185	162.308748172231	no	2.50457911892895	120.283067827149	no
WBGene00231179	173.026409878125	2.59843413978574	0.355314480955288	7.31305443223048	2.61137167358658e-13	4.15473313535865e-12	yes	Bm10918a	Bm10918a	1	yes	no	no	400.853645608875	44.782983061404	201.16712994332	91.0909410335537	308.934040226693	86.9959020756468	yes	303.651605259629	74.2899420568682	no
WBGene00220740	670.77760959351	1.97938160741658	0.270711236201378	7.31178223405602	2.63622107602879e-13	4.18609296010341e-12	yes	Bm479	Bm479	0	no	no	no	2396.91190253869	561.815822634992	1911.68049138254	925.873943106734	2021.45930089611	956.26618062573	no	2110.01723160578	814.651982122485	no
WBGene00231817	1625.61331548026	2.148318826008	0.293867558251049	7.31050014092641	2.66149870355245e-13	4.21800942395686e-12	yes	Bm11556	Bm11556	5	yes	no	no	682.365508129816	140.908317254897	1404.96561525859	506.950299052616	684.413913167125	353.867526573408	yes	923.915012185178	333.90871429364	no
WBGene00227312	201.777696390398	-2.5544459988602	0.349574348875658	-7.30730388850357	2.72555689073218e-13	4.31114299648628e-12	yes	Bm7051	chaf-2	1	yes	no	no	39.7704590904901	188.180609769997	32.934848074154	523.055813700276	35.5232400908769	320.415211830474	no	36.076182418507	343.883878433582	no
WBGene00225273	86.5121826214614	-3.61253591868671	0.494795236378293	-7.30107255099918	2.85482747709487e-13	4.50686523806488e-12	yes	Bm5012a	twk-48	4	yes	no	no	16.7479875742516	162.962216224986	6.09307249376551	249.172658570149	13.6970866197645	244.351967266267	no	12.1793822292605	218.8289473538	no
WBGene00225110	494.97789791189	2.04782084436866	0.280617722736981	7.29754637160981	2.93062742415604e-13	4.61758046367023e-12	yes	Bm4849	ile-1	1	yes	no	no	581.414513574535	134.120918594853	711.287578847722	323.090877850155	549.576818382355	249.232687880677	yes	614.092970268204	235.481494775228	no
WBGene00225851	81.3930231980239	5.13504151115028	0.704692684465099	7.28692325655128	3.1711341810153e-13	4.98688398427619e-12	yes	Bm5590	hlh-4	1	yes	no	no	278.817432557991	19.7512706571449	223.166866039491	1.81737199150045	313.753839133878	17.782645786092	yes	271.91271257712	13.1170961449124	yes
WBGene00224505	1855.65575867549	2.04795323673691	0.28119492856681	7.2830375966412	3.26386218654674e-13	5.12281721996335e-12	yes	Bm4244	nmy-1	2	yes	no	no	421.147290207494	110.761824748478	487.946143553148	257.53236832933	512.806836147513	176.155628120576	yes	473.966756636052	181.483273732795	no
WBGene00230989	184.660697296032	-2.48192406219285	0.340877476038271	-7.28098579888042	3.31389570573932e-13	5.19134508056779e-12	yes	Bm10728	Bm10728	0	no	no	no	41.5776725594986	191.875331786032	22.0171337710229	259.274874564357	30.9333199941834	324.3820929904	no	31.5093754415683	258.51076644693	no
WBGene00230784	76.6533543290211	-9.26656432471882	1.27481611256412	-7.26894195436578	3.62314034093894e-13	5.66489466742583e-12	yes	Bm10523	Bm10523	insdc=CDP98502.1	yes	no	no	0	205.489879160009	0	624.404918720194	0	541.951941280057	no	0	457.282246386753	no
WBGene00224975	218.626373267335	2.26735606388723	0.312176461486246	7.2630590182634	3.78432714820852e-13	5.90558025848786e-12	yes	Bm4714	Bm4714	0	no	no	no	218.786847398083	40.4531611930491	152.266089322913	65.8783288846462	120.324548472025	44.4091447723187	no	163.79249506434	50.246878283338	no
WBGene00229416	92.4469586352781	-6.0053605930445	0.827556218567437	-7.25674033776248	3.96529865701411e-13	6.17616115870686e-12	yes	Bm9155a	Bm9155a	0	no	no	no	6.66051109634833	204.573963332479	3.49801172288399	251.936587723382	0	402.779810869083	no	3.38617427307744	286.430120641648	no
WBGene00226261	62.5773673426603	3.58921203422417	0.494932631096244	7.25192038010161	4.10903425614647e-13	6.38782310125366e-12	yes	Bm6000	shpk-1	2	yes	no	no	103.547529108824	8.87252966454349	38.9405835298191	5.10080041514014	70.9404834357628	11.6395082645805	yes	71.1428653581353	8.53761278142138	no
WBGene00225772	152.683048997403	-2.93849669968973	0.405234049629429	-7.2513568452031	4.12616985731409e-13	6.40224374432011e-12	yes	Bm5511a	Bm5511a	0	no	no	no	8.79441578717629	94.9214325869716	15.952743186749	258.387106347281	15.2686814675954	147.077473964162	no	13.3386134805069	166.795337632805	no
WBGene00226427	420.440527357533	2.60210864174639	0.358893268841114	7.25036903073927	4.15637613859075e-13	6.43685171577191e-12	yes	Bm6166a	Bm6166a	0	no	no	no	270.916504804138	56.0586780012298	161.367643976392	62.0107067376426	382.925441943463	71.3030368756685	no	271.736530241331	63.1241405381803	no
WBGene00222760	81.343292575863	-6.27868160027695	0.866076469086076	-7.24956955233122	4.1809822073854e-13	6.46267192815208e-12	yes	Bm2499	lntl-1.2	0	no	no	no	1.12745213825035	36.735738371108	0	96.4983225157098	0.707850277067028	107.732070525768	no	0.61176747177246	80.3220438041952	no
WBGene00224383	599.929436422162	1.9482558703605	0.269620403147251	7.22592150897599	4.9771516768243e-13	7.67876468928234e-12	yes	Bm4122a	gei-1	0	no	no	no	58.3047124072964	13.2484122683317	50.0900014219896	28.6640223951476	66.0129715272433	29.4086418649693	no	58.1358951188431	23.7736921761496	no
WBGene00233090	499.537867476752	2.56091105889293	0.354427442811342	7.22548750339311	4.99307388016553e-13	7.68876745327568e-12	yes	Bm12829a	Bm12829a	0	no	no	no	413.43700085577	99.1835755205561	372.64750952487	104.806222594719	499.645094463397	118.410815856708	no	428.576534948012	107.466871323994	no
WBGene00227848	3083.10153302174	1.79743464884502	0.249151926151353	7.21421133125468	5.42474531932215e-13	8.33773120211288e-12	yes	Bm7587	Bm7587	0	no	no	no	6578.11216100418	1570.4421494986	4352.16427262572	2785.63120953845	5292.30709920793	2745.53767380311	no	5407.52784427928	2367.20367761339	no
WBGene00222523	128.938952346172	-9.04933960070929	1.25691824906633	-7.19962464339374	6.03785405285792e-13	9.26259117035416e-12	yes	Bm2262a	Bm2262a	0	no	no	no	0	74.761836565051	0.416313911068319	121.5998164732	0	90.8418447282055	no	0.13877130368944	95.7344992554855	no
WBGene00225973	78.7761687447681	-9.18606707836775	1.27669772161754	-7.19517778000675	6.2379433202522e-13	9.55155757270196e-12	yes	Bm5712a	Bm5712a	0	no	no	no	0	84.5735152345609	0	76.5884059489286	0	61.9580495605043	no	0	74.3733235813312	no
WBGene00227763	435.925179482604	-11.763475934028	1.63642976538382	-7.18850034560994	6.55068213276923e-13	1.00116053758983e-11	yes	Bm7502	unc-22	0	no	no	no	0	38.0729390809134	0	112.747745486287	0	118.75712428485	no	0	89.8592696173502	no
WBGene00232859	87.9297474238684	-3.81631146006873	0.531709503038034	-7.17743699945824	7.10303709739318e-13	1.08354569654241e-11	yes	Bm12598a	icp-1	0	no	no	no	5.09859393663527	101.938866996261	9.53598511457495	156.85751999377	3.56811847771732	119.957998283492	no	6.06756584297585	126.251461757841	no
WBGene00227825	84.5548485484495	-3.55740028430244	0.495979199030223	-7.17247878793738	7.36518301098081e-13	1.12143515527943e-11	yes	Bm7564	Bm7564	0	no	no	no	20.8038635783107	212.130885826972	40.6135247464872	859.270803368483	16.1371248086077	531.166422029145	no	25.8515043778019	534.1893704082	no
WBGene00233060	86.6725497086525	-7.5522319958969	1.05362706746651	-7.16784166721964	7.61893435221654e-13	1.15773069486972e-11	yes	Bm12799	Bm12799	1	yes	no	no	0.903700928646553	142.937815999322	1.4534989879311	147.234143399275	0	408.883929582985	no	0.785733305525886	233.018629660527	no
WBGene00222384	90.6322651872305	4.17458002515776	0.582423093123125	7.16760731922978	7.63198358881708e-13	1.15773069486972e-11	yes	Bm2123	Bm2123	0	no	no	no	274.778957483137	4.79272193177439	146.753528437273	18.6069862227518	93.5239897446924	20.9531755998971	no	171.685491888367	14.7842945848078	no
WBGene00225235	71.8164733340317	-9.16349149586785	1.27871558081536	-7.1661686408989	7.71257583202143e-13	1.16778146333915e-11	yes	Bm4974	cwn-1	1	yes	no	no	0	73.0431064509623	0	105.66033819434	0	91.2717983788011	no	0	89.9917476747012	no
WBGene00222213	336.119854654718	2.22818838727079	0.311035935868171	7.16376511624424	7.84908449165795e-13	1.18624568217153e-11	yes	Bm1952	ikb-1	0	no	no	no	246.738682538461	40.9872961853862	226.600163177083	129.04550283185	333.885612449004	111.967763469715	no	269.074819388183	94.0001874956502	no
WBGene00230874	79.5248902658497	-5.03665976200887	0.703514961689466	-7.15927881606599	8.11025851477322e-13	1.22344751595079e-11	yes	Bm10613a	Bm10613a	0	no	no	no	0.863840098460226	64.2496554819214	5.27775942627775	151.457689208997	2.37822876456124	178.876239315709	no	2.83994276309974	131.527861335542	no
WBGene00227854	857.626163636704	2.59299325271606	0.362408347501069	7.15489383894066	8.37377005244116e-13	1.26086378645445e-11	yes	Bm7593a	lact-2	0	no	no	no	821.026262678277	128.591295405859	728.527400063403	151.649335370756	700.802159386427	323.607014971953	no	750.118607376036	201.282548582856	no
WBGene00231377	60.6649383803764	3.7246136141775	0.521061137222335	7.14813166461159	8.79669196523403e-13	1.32210060422134e-11	yes	Bm11116	Bm11116	0	no	no	no	80.3849027509554	3.8631637677389	32.9827737754092	8.00358335784803	51.1653459396869	5.99147878457909	no	54.8443408220172	5.95274197005534	no
WBGene00222005	263.193514058743	2.24038052036755	0.313596990957703	7.14413908604667	9.05616686906677e-13	1.35859181059701e-11	yes	Bm1744a	anmt-1	0	no	no	no	177.870720726884	27.66046889976	137.847308941847	68.841800148049	144.175808418996	58.4699643981446	no	153.297946029242	51.6574111486512	no
WBGene00231046	66.3955471626174	-4.69346444228817	0.657451773497174	-7.13887258577507	9.40995063467514e-13	1.40907091672911e-11	yes	Bm10785	Bm10785	0	no	no	no	2.80311609356913	76.7133926464537	1.09931950220705	150.528099229985	6.691938937884	163.544413149001	no	3.53145817788673	130.261968341813	no
WBGene00221226	276.619875159717	2.57134536008675	0.360278334817844	7.13710792903165	9.53150055823165e-13	1.42465327609826e-11	yes	Bm965a	cht-4	1	yes	no	no	340.00242904846	62.8702785959235	296.917521956006	127.820410459497	359.682542692795	70.073903982347	yes	332.20083123242	86.9215310125891	no
WBGene00225359	218.306153807152	2.48545461914562	0.348385348249425	7.13421110168549	9.73438368233728e-13	1.45231299407179e-11	yes	Bm5098	Bm5098	1	yes	no	no	77.6196261061526	15.8786001717599	98.6545804853063	27.4251020655254	59.2414780015966	20.3075293889962	yes	78.5052281976852	21.2037438754272	no
WBGene00225902	198.851961235819	2.30116647043322	0.323386769262495	7.11583369870445	1.11238357659769e-12	1.65657707769009e-11	yes	Bm5641	nex-2	0	no	no	no	120.759982663781	18.7383453029076	76.7994818512243	35.3922150145699	80.5102280213629	31.5694054553496	no	92.6898975121228	28.566655257609	no
WBGene00231872	114.582311286924	-8.86530214838382	1.24762359694543	-7.10575062069107	1.19670329273641e-12	1.77889507712241e-11	yes	Bm11611	ceh-24	1	yes	no	no	0	114.76134587411	0	166.657022447786	0.452950461452545	127.556176850143	no	0.150983487150848	136.324848390679	no
WBGene00232222	112.146879518886	-3.23595228307668	0.455553109695635	-7.10334802727763	1.21770239856537e-12	1.80681306716093e-11	yes	Bm11961	cdt-2	0	no	no	no	9.71955252315182	60.3156702472146	6.28513879235421	211.120580400206	14.6696919539914	206.805850141199	no	10.2247944231658	159.414033596206	no
WBGene00268869	74.8498043241301	-9.09885048849498	1.28149916675692	-7.10016106488884	1.24611577687272e-12	1.84561074880094e-11	yes	Bm17727	Bm17727	1	yes	no	no	0	254.135517998905	0	172.933026784799	0	303.922934679866	no	0	243.663826487857	no
WBGene00222601	608.862333770614	3.08415422103705	0.434745105672095	7.09416662959114	1.3013326141863e-12	1.92389391563731e-11	yes	Bm2340a	Bm2340a	0	no	no	no	2567.42599719911	134.69658832739	668.118826927126	351.258500406122	1871.2439350905	364.344701107279	no	1702.26291973891	283.433263280264	no
WBGene00228775	145.583534549717	4.64608584249364	0.65566381622762	7.08607937101826	1.37964703461853e-12	2.03597912029032e-11	yes	Bm8514	Bm8514	0	no	no	no	809.596811638461	23.1962597252515	845.561157308893	25.7538266733748	75.6836170585543	23.5282376503782	no	576.947195335303	24.1594413496682	no
WBGene00230062	93.4002173548413	-3.81634852549936	0.53915470817253	-7.07839228268063	1.45836415901256e-12	2.14825215900837e-11	yes	Bm9801	Bm9801	0	no	no	no	5.81438626722442	116.241020572346	3.78363566396625	190.95504278475	10.47185162489	138.459600561121	no	6.6899578520269	148.551887972739	no
WBGene00303348	132.694255361873	-8.98464505647109	1.26953218214328	-7.07713060200082	1.47169825292469e-12	2.1639808607084e-11	yes	Bm18568	Bm18568	0	no	no	no	0	209.25372779984	2.81333048990759	1279.89074212644	0	887.154172558674	no	0.937776829969196	792.099547494985	no
WBGene00228679	65.2211741396814	-5.79574977514052	0.819033742327989	-7.07632601151072	1.48026396686951e-12	2.17265410344487e-11	yes	Bm8418	Bm8418	0	no	no	no	0	57.0023315714797	0.773578610377203	110.333742936101	2.66896386482712	107.144904996669	no	1.14751415840144	91.4936598347502	no
WBGene00226417	666.409289331992	-2.48757721184748	0.351632558313487	-7.07436542218527	1.50134184833294e-12	2.19962782311513e-11	yes	Bm6156a	pcn-1	0	no	no	no	272.902665686566	1641.26938756626	200.21802123485	3105.09030038572	395.316599161019	2461.3749058777	no	289.479095360812	2402.57819794323	no
WBGene00225308	322.592723617725	-2.85275173288101	0.403877575126539	-7.06340710297474	1.62468831341116e-12	2.3752672432648e-11	yes	Bm5047	Bm5047	0	no	no	no	17.1926002561688	219.011141440815	38.6766547509015	480.497553724546	41.5085220906543	362.446685815358	no	32.4592590325748	353.985126993573	no
WBGene00223564	71.5758759246169	-9.05224515264042	1.28160590954205	-7.06320490974873	1.62705514576695e-12	2.3752672432648e-11	yes	Bm3303	nhr-25.2	0	no	no	no	0	30.2137561341061	0	83.6583791686819	0	24.775723161177	no	0	46.2159528213217	no
WBGene00222794	134.257425508131	4.60854329523427	0.652768258971239	7.05999906076518	1.66503729676222e-12	2.42636740955725e-11	yes	Bm2533	Bm2533	0	no	no	no	165.83940277441	0.87604021122289	170.506554676361	21.0175556702301	76.1724552309175	14.4662980429095	no	137.506137560563	12.1199646414541	no
WBGene00226319	114.19976882942	-2.90972566265597	0.412185401034603	-7.05926424214063	1.67386504311128e-12	2.43487582878294e-11	yes	Bm6058	shc-2	0	no	no	no	3.81064635596919	29.5760247818455	4.67356426951514	56.638536844771	3.07828150092986	45.4927682632472	no	3.85416404213806	43.9024432966212	no
WBGene00233144	263.885130909852	2.30275385412632	0.326282514679396	7.05754599319858	1.69468683409528e-12	2.46076986640645e-11	yes	Bm12883a	Bm12883a	1	yes	no	no	2406.58599747478	484.108406233821	1714.593834114	563.039126908055	1353.19860761974	551.659479096863	yes	1824.79281306951	532.935670746246	no
WBGene00230822	1077.38872298816	2.2892633744755	0.324533571659097	7.05401096956536	1.73832665948462e-12	2.51964572387219e-11	yes	Bm10561a	tbcb-1	0	no	no	no	2364.78683134337	616.270329966618	3200.62053045644	972.305875762936	2228.16330026087	803.200106700167	no	2597.85688735356	797.258770809907	no
WBGene00226316	100.628898361116	2.97504234700488	0.421794310732604	7.05330126866244	1.74721985825865e-12	2.52803782688721e-11	yes	Bm6055	Bm6055	3	yes	no	no	134.654717045977	10.8417300889763	57.1754473149351	20.1252652357967	64.7987889174071	15.7178127508398	yes	85.5429844261065	15.5616026918709	no
WBGene00229596	112.32699782477	-8.84963301277259	1.25494603979572	-7.05180360919192	1.76613362210496e-12	2.55087313575656e-11	yes	Bm9335a	Bm9335a	0	no	no	no	0	107.851269017379	0	165.67248939258	0.454492213291957	134.089060243678	no	0.151497404430652	135.870939551212	no
WBGene00231083	770.918207698297	2.33589055170863	0.331272488910425	7.0512663438836	1.77296751401191e-12	2.55621121577717e-11	yes	Bm10822a	dig-1	1	yes	no	no	89.7529460572578	11.8615550254164	37.2747304116279	23.9044417539408	90.1995613984365	27.6178216818741	yes	72.4090792891074	21.1279394870771	no
WBGene00222341	68.0010901764146	-9.04262506434462	1.28293796902726	-7.04837278391632	1.81022140433785e-12	2.60531158299224e-11	yes	Bm2080a	Bm2080a	1	yes	no	no	0	68.8598556750621	0	146.35530811258	0	243.152893774235	no	0	152.789352520626	no
WBGene00223944	57.4481070009502	3.45318765917854	0.490083567747199	7.04612006285386	1.83975527680189e-12	2.64314752818839e-11	yes	Bm3683a	Bm3683a	0	no	no	no	147.975267856694	12.2233097138205	171.017111774372	33.302865784241	111.264383388579	18.1903388501542	no	143.418921006548	21.2388381160719	no
WBGene00224346	66.5924031910999	-9.05120465897463	1.28559715152306	-7.04046726321042	1.91596222199506e-12	2.74399807043871e-11	yes	Bm4085	Bm4085	2	yes	no	no	0	17.8703851752829	0	25.4142904590007	0	34.915426352557	no	0	26.0667006622802	no
WBGene00222936	83.1133962430066	-4.56621846200614	0.648572398001067	-7.040414418004	1.91668905239336e-12	2.74399807043871e-11	yes	Bm2675a	madd-2	0	no	no	no	0.46687658768998	36.1106138749613	1.25727365301001	37.8369363287513	1.05454173486019	28.3222276951286	no	0.926230658520061	34.0899259662804	no
WBGene00227235	80.8986937102129	-6.85692958665633	0.975019791788833	-7.03260553724368	2.02711866539941e-12	2.89700151725326e-11	yes	Bm6974	lpr-1	2	yes	no	no	4.85079253012095	204.654657333148	0	252.050085389247	0	173.819761234966	no	1.61693084337365	210.174834652454	no
WBGene00226690	71.803762763171	-9.00929266749946	1.28212962926026	-7.02681886596559	2.11295373965062e-12	3.01438199005148e-11	yes	Bm6429	Bm6429	6	yes	no	no	0	36.4178108317426	0	166.142464278539	0	241.887523214098	no	0	148.149266108126	no
WBGene00231862	64.1044850284418	-9.02331245956561	1.2843319189198	-7.02568574886372	2.13017412607947e-12	3.0283417855224e-11	yes	Bm11601	nmy-3	0	no	no	no	0	16.4875364708421	0	39.8053933572854	0	36.3433275635666	no	0	30.878752463898	no
WBGene00223007	246.330131843949	-3.05827955156835	0.435287520812098	-7.02588382470199	2.12715399991380e-12	3.0283417855224e-11	yes	Bm2746	com-1	0	no	no	no	69.1667015693854	255.466562463918	61.8218846344521	1573.21420407204	50.8606061981483	1060.43989350352	no	60.6163974673286	963.04022001316	no
WBGene00228263	178.181117898658	-3.16838484259728	0.452575123643919	-7.00079318785125	2.54517414599884e-12	3.61201891869452e-11	yes	Bm8002	bus-18	5	yes	no	no	14.4611170758418	226.550931314558	21.6266183879204	292.067107827569	35.8330011718316	414.391671643248	no	23.9735788785312	311.003236928459	no
WBGene00230941	2293.17479289986	1.81728340465001	0.259674980461141	6.99829995721116	2.59086944375312e-12	3.67047347631529e-11	yes	Bm10680	Bm10680	1	yes	no	no	8024.51279136368	1802.06520578988	4496.8989268604	3089.76435005143	5483.34416976012	2708.28864692699	yes	6001.58529599473	2533.3727342561	no
WBGene00269160	94.9402048652572	-7.75385553219811	1.10840899100232	-6.995482349152	2.64347864541469e-12	3.73850295929654e-11	yes	Bm18018	Bm18018	1	yes	no	no	3.39286539828625	847.194654826734	5.58227976635432	1202.06531128173	0	692.82994600249	no	2.99171505488019	914.029970703653	no
WBGene00228346	426.311510780282	2.9708021842022	0.424780955055019	6.99372735253023	2.67677521365763e-12	3.77249323364274e-11	yes	Bm8085	Bm8085	1	yes	no	no	1964.30729194499	293.499652227081	1667.7575799843	209.710422914072	1198.25393473002	423.448723948993	yes	1610.10626888644	308.886266363382	no
WBGene00227664	66.4766858291286	-8.99074441132904	1.2855068314735	-6.99392970243764	2.67291526360412e-12	3.77249323364274e-11	yes	Bm7403a	mgl-1	7	yes	no	no	0	46.2413645590351	0	42.02480312216	0	56.6650175015451	no	0	48.3103950609134	no
WBGene00225653	153.252437002308	-3.51599000839618	0.502822062443899	-6.99251339789505	2.70004718611124e-12	3.79871923628016e-11	yes	Bm5392a	daf-16	0	no	no	no	4.70394939466753	23.4061539085052	2.7464806573214	160.488453877509	5.45389523774897	91.7483410033033	no	4.30144176324597	91.8809829297726	no
WBGene00224685	84.3496625922437	-7.14485284402181	1.02238138988525	-6.9884418033311	2.77955926866515e-12	3.90384306940454e-11	yes	Bm4424	aman-1	0	no	no	no	1.1302155013343	48.4284189968837	0	116.835086039172	0	79.1248354540536	no	0.376738500444766	81.4627801633696	no
WBGene00221146	224.046692914259	3.54720584468853	0.50792485320976	6.98372174992512	2.87461134938038e-12	4.03039312427755e-11	yes	Bm885	Bm885	4	yes	no	no	303.865002174573	40.4830133825027	370.696643374593	23.9879790706021	202.622380457981	44.5879759202311	yes	292.394675335716	36.3529894577786	no
WBGene00223785	77.9310128577732	-8.19979095652548	1.17452094447745	-6.98139185604188	2.92269842939777e-12	4.09077343743543e-11	yes	Bm3524	pgp-11	11	yes	no	no	0	25.0111328490235	0	36.7692167559632	0.267613453016425	115.702059471177	no	0.0892044843388082	59.1608030253879	no
WBGene00227818	62.5500275725704	-8.9694458567502	1.28646919205439	-6.97214197755228	3.12151284986547e-12	4.36155123070397e-11	yes	Bm7557a	Bm7557a	0	no	no	no	0	22.244254322603	0	41.4105191723233	0	26.5726581516167	no	0	30.0758105488477	no
WBGene00220688	5209.56996659071	1.87763878377571	0.269666890390269	6.96280800753234	3.33556269373364e-12	4.65265303136203e-11	yes	Bm427	Bm427	1	yes	no	no	23696.5792325921	6561.36140156533	21281.6262246372	9854.0335556357	20979.9541063769	10942.9143343266	yes	21986.0531878687	9119.43643050923	no
WBGene00224831	5270.76680388721	1.87249872138184	0.268958094387436	6.96204635761768	3.35365101536044e-12	4.66988737967969e-11	yes	Bm4570	Bm4570	3	yes	no	no	4942.51254101396	1099.30125486522	2057.90196969315	1034.49948932066	1394.81138499773	850.739314564164	yes	2798.40863190161	994.846686250016	no
WBGene00222589	77.8723786048683	-6.15706532247711	0.884623432639725	-6.96009747797927	3.40037374742426e-12	4.72686767005426e-11	yes	Bm2328a	Bm2328a	0	no	no	no	0.698078206001407	61.9330609508937	0	118.667646373782	1.15142611252453	59.4163447654123	no	0.616501439508644	80.0056840300293	no
WBGene00225535	62.2174664056074	-8.9575644740237	1.28710882083298	-6.95944610823709	3.41613163531217e-12	4.74068284518789e-11	yes	Bm5274	Bm5274	2	yes	no	no	0	93.3785263424543	0	201.318912337882	0	259.781804706031	no	0	184.826414462122	no
WBGene00231121	76.1288815481984	-3.64011161577063	0.523108348848575	-6.95861884786002	3.43624790273423e-12	4.76048901627092e-11	yes	Bm10860a	rad-51	0	no	no	no	13.3927450799735	146.354358416996	4.37749163378388	182.869108050503	12.9859227854564	218.867886728008	no	10.2520531664046	182.697117731836	no
WBGene00227730	998.888971537794	1.87040368822743	0.268923061354878	6.95516285886391	3.52154981271646e-12	4.87038111619495e-11	yes	Bm7469	Bm7469	7	yes	no	no	1548.72848115645	412.320837977593	1079.29430470835	636.647405590651	1316.50192837846	560.417066439399	yes	1314.84157141442	536.461770002548	no
WBGene00226864	62.9170379463161	-3.86278675904152	0.555439345198109	-6.95447089306174	3.53887693569189e-12	4.88604940985527e-11	yes	Bm6603	mcm-10	0	no	no	no	2.27711594914187	35.7079544722522	4.16533615790703	102.618031017626	2.5343422909757	66.9019763365777	no	2.99226479934153	68.4093206088186	no
WBGene00222153	9245.62413810856	1.83154062192634	0.263616072129573	6.94775780221054	3.711374437411e-12	5.11554249867174e-11	yes	Bm1892	ahsa-1	0	no	no	no	12105.4102289985	3063.92639291956	11077.6287119913	5491.10452314363	12398.2757589738	7309.54165102939	no	11860.4382333212	5288.19085569753	no
WBGene00233173	705.358247992079	2.93140544877209	0.422293801087859	6.94162557257668	3.87613459966628e-12	5.3336135893381e-11	yes	Bm12912	Bm12912	0	no	no	no	593.772721960599	77.5825235202272	1104.64789234587	147.853716674503	234.252949913404	101.852253823844	no	644.224521406624	109.096164672858	no
WBGene00233229	55.2501652097969	4.25922787962826	0.613924964568228	6.93770106355549	3.98531895600529e-12	5.47460509538264e-11	yes	Bm12968	Bm12968	0	no	no	no	479.578532723026	27.5243243184369	294.888571146448	50.1679472124117	292.407396843951	8.78441538182477	no	355.624833571141	28.8255623042245	no
WBGene00230361	199.835784449017	3.10125284521857	0.447282158260431	6.93354918801132	4.1041111648451e-12	5.62829790384313e-11	yes	Bm10100	vha-6	8	yes	no	no	103.24185556618	18.5128178377482	164.385729355694	20.1036918154828	90.9676178734142	21.7885254980933	yes	119.531734265096	20.1350117171081	no
WBGene00226089	125.658560485573	2.63407615505161	0.379935456499393	6.93295692726647	4.1213372218041e-12	5.64242235442289e-11	yes	Bm5828a	Bm5828a	7	yes	no	no	205.396463488667	22.1048571196993	168.622714827219	56.4258733668022	214.541184643942	76.7041299355259	yes	196.186787653276	51.7449534740091	no
WBGene00223762	365.268284845045	2.14406083991965	0.309299176231814	6.93199660613616	4.14941917040652e-12	5.67133700706905e-11	yes	Bm3501	tpp-2	0	no	no	no	125.049058222854	21.005836476994	92.5932214420308	56.1344090065555	107.56736660791	40.7722008017253	no	108.403215424265	39.3041487617583	no
WBGene00230627	64.6141717756446	-8.92364792887727	1.28815465570347	-6.92746627073593	4.28444647926998e-12	5.84608057288664e-11	yes	Bm10366a	Bm10366a	0	no	no	no	0	129.398967876664	0	103.638703777768	0	151.318227653193	no	0	128.118633102542	no
WBGene00268238	63.5888418724129	-8.9136544101374	1.28814271338496	-6.91977241148554	4.52369806268267e-12	6.16221478572124e-11	yes	Bm17094a	Bm17094a	0	no	no	no	0	69.2810361782677	0	119.771573602633	0	248.21749179215	no	0	145.75670052435	no
WBGene00225028	166.318681356588	-2.5141058653968	0.36388774760417	-6.90901488700738	4.88030749281928e-12	6.6368922932397e-11	yes	Bm4767	moma-1	2	yes	no	no	46.4996142225989	307.383000052273	43.1599364007868	474.428699874731	40.8038271637006	355.993500552618	no	43.4877925956954	379.268400159874	no
WBGene00226368	84.3200016677411	3.08914861984514	0.448197805059012	6.89237784071345	5.48674041299867e-12	7.4491645673812e-11	yes	Bm6107	osta-3	7	yes	no	no	122.211511512934	15.8130599834337	143.144357639863	23.4730981969178	147.533658374799	38.3027937627393	yes	137.629842509199	25.8629839810303	no
WBGene00229333	76.440096231379	3.43847352073671	0.499304752275252	6.88652271997841	5.71726330426148e-12	7.74922244201565e-11	yes	Bm9072	Bm9072	6	yes	no	no	84.1862038894179	5.35759082178106	165.087929400528	23.6217205084982	89.4164275607701	24.8556471261748	yes	112.896853616905	17.9449861521514	no
WBGene00227950	58.2492510818349	-8.88404981442355	1.29072587646346	-6.88298729918197	5.86102549578375e-12	7.93088267253395e-11	yes	Bm7689a	inft-2	3	yes	no	no	0	26.5196420389555	0	52.2984104461176	0	54.3918956720221	no	0	44.403316052365	no
WBGene00228347	60.9158448629018	-8.86401481378097	1.28810384859282	-6.8814442433849	5.92487648888405e-12	8.00398737619394e-11	yes	Bm8086	Bm8086	0	no	no	no	0	89.4676500238806	0	455.612944242338	0	237.812844552891	no	0	260.96447960637	no
WBGene00224466	209.719872324324	-4.5706804424047	0.66469043999462	-6.87640466506739	6.13819797816514e-12	8.2784372069757e-11	yes	Bm4205a	Bm4205a	0	no	no	no	3.24737975031263	66.7778690016134	0.212159078980602	94.8333838164579	4.36887469799418	58.7759384235858	no	2.60947117576247	73.4623970805523	no
WBGene00225455	489.202543796985	2.02207627702996	0.294150726856229	6.87428618192157	6.23010260779617e-12	8.38849848646407e-11	yes	Bm5194a	abts-4	12	yes	no	no	183.058121726191	35.8333063022875	136.986664616425	63.8389585020486	114.33222147166	62.113880865969	yes	144.792335938092	53.928715223435	no
WBGene00225213	61.4561534102332	-8.86791683474782	1.29031559148427	-6.87267277344677	6.30099929590244e-12	8.46995713934345e-11	yes	Bm4952a	lge-1	2	yes	no	no	0	66.2743727654033	0	131.293183062573	0	52.5339593399675	no	0	83.367171722648	no
WBGene00229213	59.1006637448033	-8.87144153425382	1.29087886242094	-6.87240436923426	6.31287002363926e-12	8.47193397241604e-11	yes	Bm8952	Bm8952	1	yes	no	no	0	295.09244467077	0	573.421431277299	0	827.120994225964	no	0	565.211623391344	no
WBGene00269301	57.6608606130552	-8.87125176144734	1.29100519361359	-6.87158487458615	6.34924963911825e-12	8.50674137504231e-11	yes	Bm18161	Bm18161	5	yes	no	no	0	67.6448665874526	0	167.102883442245	0	130.745952953035	no	0	121.831234327577	no
WBGene00224525	61.2639403397381	-8.85783700403403	1.2908341111766	-6.8621032922349	6.7853969367445e-12	9.07616476957647e-11	yes	Bm4264	wrt-2	1	yes	no	no	0	116.391834512664	0	99.8219895806411	0	128.510383837019	no	0	114.908069310108	no
WBGene00231074	187.164176637422	-3.24002929347054	0.472214474291287	-6.86135108063611	6.82122900472009e-12	9.109136306959e-11	yes	Bm10813	Bm10813	0	no	no	no	70.4304953738219	473.05582669335	31.8553076532723	355.689253561546	16.2818608905897	605.197581085895	no	39.522554639228	477.980887113597	no
WBGene00232531	84.2478659991109	-8.41801647132698	1.22768089157525	-6.85684409449895	7.03983861682499e-12	9.38568336704687e-11	yes	Bm12270a	spv-1	0	no	no	no	0.0596547762336044	12.9798806520219	0	16.9079668023562	0	12.6986165868037	no	0.0198849254112015	14.1954880137273	no
WBGene00231155	61.5301676998274	-4.04711246337637	0.59070296815235	-6.85134946254843	7.3156556944202e-12	9.737472432475e-11	yes	Bm10894	Bm10894	0	no	no	no	4.23431663196159	45.6233915972521	1.58461709084573	89.4228640629343	4.32217330171025	126.972817969726	no	3.38036900817252	87.3396912099709	no
WBGene00226227	99.005099191855	-8.60502034356478	1.25871871034102	-6.83633306859598	8.12459289996012e-12	1.07965634197512e-10	yes	Bm5966	gld-1	0	no	no	no	0.615075572070022	126.422574997997	0	136.650315138877	0	272.635989628479	no	0.205025190690007	178.569626588451	no
WBGene00230671	245.285936011969	-4.24903013794677	0.621700814481584	-6.83452560937996	8.22768378457346e-12	1.09157511578396e-10	yes	Bm10410	Bm10410	insdc=CRZ24997.1	yes	no	no	41.4161060595103	310.990179674196	3.0861384074154	929.09521873285	40.416426450126	851.154035985606	no	28.3062236390172	697.079811464217	no
WBGene00228964	60.4935503923082	-8.80801748301064	1.28896178726404	-6.83342017586622	8.29136419074982e-12	1.09823500321704e-10	yes	Bm8703a	Bm8703a	0	no	no	no	0	62.3809881353868	0	325.335427172653	0	113.448874038535	no	0	167.055096448858	no
WBGene00224495	83.2680202282595	-7.67519360563707	1.12359765789839	-6.8309092242084	8.43781159472287e-12	1.11581839692553e-10	yes	Bm4234	efl-3	0	no	no	no	0.466357028321876	32.7205552132279	0	48.897323590403	0	50.2857996485644	no	0.155452342773959	43.9678928173984	no
WBGene00222362	66.4092805125474	3.74800375687786	0.549315785991579	6.82304032117387	8.91336244673041e-12	1.17679498364775e-10	yes	Bm2101	Bm2101	1	yes	no	no	43.5217243688479	4.85700511218242	46.884474768411	8.23770153027377	78.6363113732406	5.51983442662828	yes	56.3475035034999	6.20484702302816	no
WBGene00221802	348.326737154756	-3.33092662507485	0.488465991820423	-6.81915769132893	9.15758386170055e-12	1.2070821705083e-10	yes	Bm1541a	cpna-2	0	no	no	no	6.7079729291838	58.5825904063063	14.0202934321757	134.0737173644	3.19655878556871	143.325560475514	no	7.97494171564275	111.993956082073	no
WBGene00223982	132.837646853941	-3.55416743416797	0.521538257227358	-6.8147779859198	9.44094503449136e-12	1.24242226576683e-10	yes	Bm3721	Bm3721	3	yes	no	no	5.72302728319751	139.388939742654	10.7769766362141	206.240491944314	9.92641228554212	118.553983685707	no	8.80880540165125	154.727805124225	no
WBGene00227611	160.324084148108	-2.99087548633277	0.439113475051127	-6.81116762810464	9.68097459393308e-12	1.27195514584159e-10	yes	Bm7350	cubn-1	0	no	no	no	4.78157025632717	26.3968801927256	1.01774849601475	33.9556853554595	2.15174057074928	23.2244411051421	no	2.65035310769707	27.8590022177757	no
WBGene00233172	58.9550285720883	3.6521247760642	0.537326260293755	6.79684773654575	1.06933007131783e-11	1.40269931738407e-10	yes	Bm12911	Bm12911	2	yes	no	no	198.668010908295	21.8141749946709	356.577660321452	37.7004401193025	160.620464627732	27.3785316823092	yes	238.622045285826	28.9643822654275	no
WBGene00231732	154.601362322012	-2.80639401014822	0.41323670359052	-6.79125059745201	1.11165630885058e-11	1.45523977087646e-10	yes	Bm11471a	tep-1	0	no	no	no	6.50366514538616	29.7543067940697	1.29708542423672	29.9218125717283	5.83600600694277	74.8005349261733	no	4.54558552552188	44.8255514306571	no
WBGene00226352	272.338932403795	2.21617142281933	0.326346660147894	6.79085063047682	1.11474296222307e-11	1.45523977087646e-10	yes	Bm6091a	plin-1	1	yes	no	no	174.007399267446	39.353936236548	179.815179433886	62.5507228891502	96.7963839164327	42.9087627287626	yes	150.206320872589	48.2711406181536	no
WBGene00231207	114.260810036461	-8.80271449435632	1.29624417739356	-6.7909385036209	1.11406410257365e-11	1.45523977087646e-10	yes	Bm10946	Bm10946	0	no	no	no	0	465.743023838602	3.02921054382703	450.047845561634	0	944.520333633092	no	1.00973684794234	620.103734344443	no
WBGene00230261	41.6827294286512	5.88578019990534	0.866898606748407	6.7894678271337	1.12547925590215e-11	1.46690464297262e-10	yes	Bm10000	Bm10000	0	no	no	no	352.65098422623	4.86829704764994	108.73114241822	0	275.896739772713	18.3303047202846	no	245.759622139054	7.73286725597817	no
WBGene00225024	62.8637799625544	4.00116840219574	0.589422872401593	6.7882815369771	1.13477046330055e-11	1.47665178818631e-10	yes	Bm4763a	Bm4763a	0	no	no	no	257.827678911373	25.8979790331017	245.836798500897	26.5707664592385	94.6036232399169	4.35019245913765	no	199.422700217396	18.939645983826	no
WBGene00229704	799.380683494637	1.91181754681944	0.281821458845834	6.78378983150915	1.17063592826629e-11	1.52089318527228e-10	yes	Bm9443	mppe-1.2	1	yes	no	no	715.392824805399	183.030713108125	936.962056897865	428.696019318047	1005.6380288072	545.741325910835	yes	885.997636836821	385.822686112336	no
WBGene00230640	70.3222952298493	-5.52240175173836	0.814385897404085	-6.78106260108558	1.1929516741809e-11	1.54741788819707e-10	yes	Bm10379	tba-5	0	no	no	no	3.49832975107604	86.1357626737598	1.91860007132724	149.546492846404	0	124.617431264594	no	1.80564327413443	120.099895594919	no
WBGene00269032	47.4832471747854	4.36434880710243	0.643680098326817	6.78030720298347	1.19920611340958e-11	1.55059253965626e-10	yes	Bm17890	Bm17890	0	no	no	no	558.164898038155	25.9853891511335	301.383096434828	52.681102112082	369.498568625556	12.9124173327018	no	409.682187699513	30.5263028653057	no
WBGene00226908	11704.8305571927	1.9232284323427	0.283643148989408	6.78045085592573	1.1980142478153e-11	1.55059253965626e-10	yes	Bm6647	mrpl-20	0	no	no	no	26632.2112615401	7863.58989866525	30969.2163553049	13252.770408594	29926.9131221976	14441.6870611172	no	29176.1135796809	11852.6824561255	no
WBGene00220610	137.623214096879	-2.85218355912448	0.421394564602622	-6.76843936469402	1.30178924288617e-11	1.68056658835986e-10	yes	Bm349	Bm349	1	yes	no	no	24.1089682131776	256.701349375741	39.9456584590588	514.284509891513	53.8449933893729	526.769750389379	no	39.2998733538698	432.585203218878	no
WBGene00232426	53.2352112946699	-5.28990332697445	0.78188260197176	-6.76559794735721	1.32759743545598e-11	1.71117226411779e-10	yes	Bm12165	Bm12165	0	no	no	no	1.73296079431746	50.5533765405001	1.87950254314197	142.744447232576	0.635196678666927	91.8218581614887	no	1.41588667204212	95.0398939781881	no
WBGene00228638	77.87059098862	-8.08466472887222	1.1951538761875	-6.76453876772923	1.33734547794352e-11	1.72101362769793e-10	yes	Bm8377	Bm8377	5	yes	no	no	0	318.292276304194	1.85353792017388	207.821511245629	0	148.047765961457	no	0.617845973391294	224.720517837093	no
WBGene00222818	55.0217023252002	-8.77362645378879	1.2974164835573	-6.76238244617716	1.35740807889836e-11	1.74407668938581e-10	yes	Bm2557	daf-9	3	yes	no	no	0	83.7298509249027	0	108.064635131845	0	134.830413872079	no	0	108.874966642942	no
WBGene00220511	54.0871823766251	-8.76533947255006	1.29635170964779	-6.76154426867039	1.3652858607781e-11	1.75143600344857e-10	yes	Bm250	Bm250	0	no	no	no	0	133.032019414041	0	250.972138871641	0	307.09398379634	no	0	230.366047360674	no
WBGene00224233	287.21228811979	2.3753491587251	0.351658641664329	6.75470151247544	1.43129610356336e-11	1.83157436777807e-10	yes	Bm3972a	Bm3972a	0	no	no	no	314.966932783541	56.1497868216419	291.868306372665	164.635745756894	369.943932611305	87.5874902724195	no	325.593057255837	102.791007616985	no
WBGene00223094	58.2111551194676	-3.91464830879659	0.579552543082903	-6.75460466099034	1.43225248253699e-11	1.83157436777807e-10	yes	Bm2833	Bm2833	0	no	no	no	8.14862993009838	73.3618624408238	6.68125314026586	239.87666355723	3.63689703287089	115.822255765851	no	6.15559336774504	143.020260587968	no
WBGene00223063	109.662063980161	3.01396988534694	0.446605942556771	6.74861124348745	1.49266934299898e-11	1.90584396051249e-10	yes	Bm2802a	Bm2802a	0	no	no	no	434.944758504379	32.3404136560179	52.4776313501382	13.9635199907046	175.743854956209	56.3910595407666	no	221.055414936909	34.2316643958297	no
WBGene00222199	54.2720503143474	-8.74441302182952	1.2961751392256	-6.74632058369353	1.51641373018747e-11	1.93313086793539e-10	yes	Bm1938	Bm1938	putative"	yes	no	no	0	125.124527496354	0	294.147926268423	0	144.29636483783	no	0	187.856272867535	no
WBGene00235011	52.5176770352065	-4.50196818464609	0.667787065234186	-6.74162232098236	1.56627791023788e-11	1.99357810262465e-10	yes	Bm14676a	sgn-1	1	yes	no	no	6.56409857002695	92.2897450990435	1.50096885769907	145.581736612968	4.12114965580661	174.745163185846	no	4.06207236117754	137.538881632619	no
WBGene00230712	293.82643175106	-2.78353704864567	0.412971519384035	-6.74026396008481	1.58099147182514e-11	2.00916638525547e-10	yes	Bm10451	Bm10451	0	no	no	no	78.3196911012733	287.499376925412	41.2088389206475	1124.08226355246	70.6040811622625	792.440957267541	no	63.3775370613945	734.674199248471	no
WBGene00224016	52.5644762657143	-8.73812284108713	1.29772269750229	-6.73342838027359	1.65711247468677e-11	2.10262277551378e-10	yes	Bm3755a	nhr-2.4	0	no	no	no	0	87.4905924630183	0	189.078317679508	0	182.129904133519	no	0	152.899604758682	no
WBGene00227411	233.29884323751	2.219922120848	0.330239768491465	6.72215260744822	1.79059266894266e-11	2.26845534699952e-10	yes	Bm7150	Bm7150	0	no	no	no	582.578718613505	120.751997575101	709.850543974358	249.837603527465	521.253177920734	231.82223845047	no	604.560813502866	200.803946517679	no
WBGene00220515	104.814931266364	-5.71290907031368	0.849898609235501	-6.72187130115737	1.79405385478321e-11	2.2693109784261e-10	yes	Bm254	Bm254	1	yes	no	no	1.87146279333693	100.00536876306	3.31852797384245	83.1924799744869	0	170.541248610014	no	1.72999692239313	117.913032449187	no
WBGene00231142	66.1479044476034	-6.90624139355683	1.02776209721332	-6.71968874147282	1.8211315340381e-11	2.29999030639913e-10	yes	Bm10881	Bm10881	0	no	no	no	0	128.39202622441	0	175.765495471291	3.70371380227685	350.783324650632	no	1.23457126742562	218.313615448778	no
WBGene00226940	60.3851422707366	-8.75212563906256	1.30275459816808	-6.71816906374363	1.84022114791431e-11	2.32050177568266e-10	yes	Bm6679a	grh-1	0	no	no	no	0	24.1957253690537	0	19.1927056801838	0	59.9606514753632	no	0	34.4496941748669	no
WBGene00229996	69.5777916615212	-7.35147103064023	1.09534291831692	-6.71157032898547	1.92540953036469e-11	2.42417094812222e-10	yes	Bm9735	Bm9735	0	no	no	no	0.929552163914041	126.875823741836	0	187.352702945963	1.02214969161793	265.127572275438	no	0.650567285177324	193.118699654412	no
WBGene00255602	219.284345659071	-2.29100938571146	0.341393199170859	-6.71076457081052	1.93607263884797e-11	2.43383452408264e-10	yes	Bm16947	Bm16947	0	no	no	no	65.6521635252117	275.318706699816	73.8768369829584	970.723032073518	100.329481607155	736.849616726876	no	79.9528273717749	660.963785166737	no
WBGene00234086	375.145114245226	1.94493629765949	0.290284293360661	6.7001086250403	2.08264667962369e-11	2.61405852884662e-10	yes	Bm13825a	Bm13825a	0	no	no	no	97.371175417673	23.039033168809	89.2247691370148	53.2173246819338	79.4608632699206	32.6533621386428	no	88.6856026082028	36.3032399964619	no
WBGene00223446	1183.7084505285	1.77297768075495	0.264938288849043	6.69204020474807	2.20080376870654e-11	2.75811499998207e-10	yes	Bm3185a	calu-2	0	no	no	no	1263.55605554729	349.220505020561	1499.29080497418	808.361068532707	1024.21480552832	563.933476997714	no	1262.35388868326	573.838350183661	no
WBGene00225735	238.444508366023	2.44314237171601	0.365289224716286	6.68824100577716	2.25868948019786e-11	2.82631098397724e-10	yes	Bm5474	zipt-9	8	yes	no	no	376.157315441683	51.4684329498653	119.802664710049	71.8123755703733	226.926722080386	56.9241808950953	yes	240.962234077373	60.0683298051113	no
WBGene00228737	102.280278559325	-5.97178175110211	0.89359131565849	-6.68290038909061	2.34258816651001e-11	2.92679803748321e-10	yes	Bm8476	cdh-1	0	no	no	no	0.0643538107956445	16.7924404801822	1.04455938360471	25.659536743599	0	12.2527570838123	no	0.369637731466784	18.2349114358645	no
WBGene00223981	52.0745983037543	-5.03826177181008	0.75420430690656	-6.68023468663946	2.38559903406262e-11	2.97597086240032e-10	yes	Bm3720	psf-2	0	no	no	no	1.60960947603921	83.3169710668002	6.59328979893053	210.078521482424	2.21569915685214	186.992798345495	no	3.47286614394063	160.12943029824	no
WBGene00234170	200.421068854761	-2.62989051015679	0.393729672399032	-6.67943183995408	2.39870369702905e-11	2.98318172763338e-10	yes	Bm13909	snr-6	0	no	no	no	137.618832502084	508.194137148974	117.460901293164	2349.87014356213	120.766990186141	1350.07748091049	no	125.28224132713	1402.71392054053	no
WBGene00231806	207.992019472065	3.58180775643832	0.53623167244168	6.67959007368755	2.39611532429227e-11	2.98318172763338e-10	yes	Bm11545	Bm11545	0	no	no	no	374.744614633268	22.4531760803733	25.8585885283595	13.638149710581	171.671308985411	11.2791935362757	no	190.75817071568	15.7901731090767	no
WBGene00223409	66.9811333599651	-6.1899106432938	0.92724656428112	-6.67558218249397	2.46252619855157e-11	3.05788695326236e-10	yes	Bm3148a	Bm3148a	0	no	no	no	0.614746159220788	15.9830461118715	0	16.9978682847308	0	13.2548997946027	no	0.204915386406929	15.411938063735	no
WBGene00227630	124.200835623304	-2.96387965028571	0.44406289515842	-6.6744591421635	2.48145597444008e-11	3.07670325232707e-10	yes	Bm7369	cuti-1	4	yes	no	no	45.6143652430261	327.096519417587	25.8262045727823	672.483014922227	50.4493669132946	447.03241192273	no	40.629978909701	482.203982087515	no
WBGene00233980	844.900084186091	1.77931886685005	0.26676015431361	6.67010735328273	2.55616374715607e-11	3.1597131842691e-10	yes	Bm13719	rps-13	0	no	no	no	2776.90788058868	683.140631934522	1546.72112983932	1063.98113091224	1956.57149768003	959.129177427155	no	2093.40016936934	902.083646757971	no
WBGene00227623	78.0201863261251	-3.21932586849728	0.482643046602811	-6.67020045384931	2.55454266628945e-11	3.1597131842691e-10	yes	Bm7362	cyn-17	1	yes	no	no	24.5129651414651	183.088796342393	7.04208781570162	162.155832277732	8.80531380166289	145.136856733505	no	13.4534555862765	163.460495117877	no
WBGene00229680	50.4318416867728	-8.67393272212608	1.30061132721772	-6.66911977514563	2.5734217199947e-11	3.17622626228437e-10	yes	Bm9419	Bm9419	0	no	no	no	0	152.599388921531	0	402.504892638237	0	281.81548807525	no	0	278.973256545006	no
WBGene00269031	33.321667772031	4.75076507060687	0.712624672389434	6.66657394091833	2.61843798786652e-11	3.22689801046304e-10	yes	Bm17889	Bm17889	2	yes	no	no	125.416165881987	3.78811252889734	86.8159248121713	6.50636516657147	85.5353631671078	6.04489933739066	yes	99.2558179537554	5.44645901095316	no
WBGene00225451	55.353862471394	-8.69342503145738	1.30434281024667	-6.66498482083352	2.64692710958483e-11	3.25707979375801e-10	yes	Bm5190	Bm5190	2	yes	no	no	0	66.3846487834608	0	57.5647423168703	0	129.089955283578	no	0	84.3464487946363	no
WBGene00230146	50.3007700633129	-8.671002922115	1.30111094501369	-6.66430711027782	2.65916892503146e-11	3.26720815434484e-10	yes	Bm9885	exo-1	0	no	no	no	0	53.6742871597874	0	101.064778263649	0	81.4729955810651	no	0	78.7373536681673	no
WBGene00226043	378.900483779583	-2.55282692406127	0.383626774736411	-6.654454517194	2.84352669253698e-11	3.48845910201902e-10	yes	Bm5782	ric-3	1	yes	no	no	252.032374723501	814.649233633302	96.5582525803821	2105.9289944076	193.364140503217	1841.62921530729	no	180.651589269033	1587.40248111607	no
WBGene00230744	63.6104834925712	-6.50367694563186	0.977500204381845	-6.65337655836572	2.86444071891855e-11	3.50883219493392e-10	yes	Bm10483	Bm10483	0	no	no	no	0.419939656140271	26.298905729378	1.35084925962436	163.402252260433	0	82.8266222426932	no	0.590262971921543	90.8425934108349	no
WBGene00269135	49.2351838105854	3.97650049294783	0.598572322304746	6.64330832678112	3.06719272585775e-11	3.75155434607165e-10	yes	Bm17993a	Bm17993a	3	yes	no	no	58.1422165729888	4.47436479862512	59.9597096958443	4.06332483476922	32.3626492409704	5.12634664950202	yes	50.1548585032678	4.55467876096545	no
WBGene00223026	73.299733406524	-5.7920864545747	0.872500716337078	-6.63848905350012	3.16914877392122e-11	3.87044766302283e-10	yes	Bm2765a	twk-17	5	yes	no	no	1.32027714819955	29.6440480405206	0.749965472907426	40.4127105248118	0	78.2732160532783	no	0.690080873702324	49.4433248728702	no
WBGene00224219	49.7754822531174	-8.64230938732938	1.30224446329783	-6.63647236053009	3.21279146938132e-11	3.91787414814075e-10	yes	Bm3958a	sox-2	1	yes	no	no	0	62.0352875321082	0	159.503071544112	0	171.721498851913	no	0	131.086619309378	no
WBGene00227350	222.151141947289	2.68147128461275	0.404090924406971	6.63581170140847	3.22721610645026e-11	3.92958182408726e-10	yes	Bm7089	Bm7089	0	no	no	no	325.504308209483	74.687343028857	405.331091303976	83.2131134152359	259.172532677872	67.6133022013155	no	330.002644063777	75.1712528818028	no
WBGene00221291	839.717745644728	1.84469993053361	0.278321322441758	6.62795043638682	3.40379709443183e-11	4.1384076315286e-10	yes	Bm1030a	Bm1030a	1	yes	no	no	3479.98408087117	986.688134680596	3224.20583023814	1582.18576489351	3325.4039053925	1720.07536395547	yes	3343.19793883394	1429.64975450986	no
WBGene00224403	86.0941716369943	-8.42158065500428	1.27202452687346	-6.62061184913149	3.57715129685451e-11	4.34269366083113e-10	yes	Bm4142a	ceh-14	0	no	no	no	0	66.0043067340334	0.514286714689193	110.210389475186	0	57.624201642002	no	0.171428904896398	77.9462992837404	no
WBGene00231575	740.072321632481	1.88616471570081	0.284942365071269	6.61946044853333	3.60512281665981e-11	4.37013846198077e-10	yes	Bm11314	ketn-1	0	no	no	no	70.6287034362913	15.6210017821034	50.862826188461	25.498178895045	54.4115493606252	32.8441115547834	no	58.6343596617925	24.6544307439772	no
WBGene00226845	893.675986140705	2.09020443792816	0.316028171777596	6.61398136176016	3.74118865224202e-11	4.52782513654804e-10	yes	Bm6584	cpt-1	3	yes	no	no	584.244860389833	122.758246979448	415.63361207847	147.337740075416	427.179539530573	245.677043005157	yes	475.686003999625	171.92434335334	no
WBGene00223741	51.759694089323	-8.59868302189036	1.30011657475923	-6.61377847865892	3.74632229564618e-11	4.52782513654804e-10	yes	Bm3480a	ncs-4	0	no	no	no	0	25.1210425059466	0	150.750997055768	0	80.8805642259943	no	0	85.5842012625696	no
WBGene00223080	58.7614811901241	-4.48979626353238	0.679102173851805	-6.61137077218686	3.80777439660389e-11	4.59527855329412e-10	yes	Bm2819	mam-2	0	no	no	no	2.89938058177201	59.2763848521856	0.723038141165893	97.8542832017984	2.44230863686754	60.137431657503	no	2.02157578660181	72.422699903829	no
WBGene00222355	49.1751754167612	-8.61110597180987	1.30272714910697	-6.61006103827103	3.84161594640036e-11	4.62926087268896e-10	yes	Bm2094a	Bm2094a	0	no	no	no	0	50.2014385635896	0	143.648619067549	0	74.4853146785521	no	0	89.4451241032303	no
WBGene00224802	52.9078147950068	-4.59531084852522	0.695475397363569	-6.60743840248738	3.91026794905949e-11	4.70502846573687e-10	yes	Bm4541a	gei-13	0	no	no	no	0.250504719960331	19.9116520777904	1.23646587658662	59.0739250789474	1.69745724422393	42.5925444176701	no	1.06147594692363	40.5260405248026	no
WBGene00224455	98.8881213930704	-2.80762556864148	0.425084774865079	-6.60486033528868	3.97892279422034e-11	4.780575970755e-10	yes	Bm4194	Bm4194	1	yes	no	no	15.1595577431936	92.6407959602346	9.49037895992935	177.139631731384	14.2882308066111	149.023516481331	no	12.9793891699113	139.601314724317	no
WBGene00224739	55.5184544361873	-6.5019775920021	0.986286160919591	-6.59238449208271	4.32817904657602e-11	5.19253998724717e-10	yes	Bm4478	Bm4478	1	yes	no	no	0.389655205342789	31.9107374964266	0	49.9709062821499	0.856941575610777	116.012351786612	no	0.415532260317855	65.9646651883961	no
WBGene00229620	55.1352453414918	-8.5682408638377	1.30055497752933	-6.58814199466974	4.4536461740052e-11	5.33520613727152e-10	yes	Bm9359	Bm9359	1	yes	no	no	0	151.215267480065	0	661.328592544738	0	1205.46578165099	no	0	672.669880558597	no
WBGene00220503	283.592528208758	-2.17130568832711	0.329855310885693	-6.58260036043365	4.62290542245423e-11	5.52983664776978e-10	yes	Bm242a	Bm242a	0	no	no	no	227.215791359556	879.041843546617	177.277024945609	1371.14599205933	213.434730573353	2215.51013052958	no	205.975848959506	1488.56598871184	no
WBGene00220358	50.8838509561073	-8.57644400402985	1.30317380367655	-6.58119736587229	4.66674604064573e-11	5.57409285148096e-10	yes	Bm97a	Bm97a	1	yes	no	no	0	76.2090109694515	0	194.809275321301	0	355.357633228114	no	0	208.791973172956	no
WBGene00228135	81.0848364709264	-8.37831165531376	1.27317493056528	-6.58064454001923	4.68413216912509e-11	5.58666773787599e-10	yes	Bm7874	ref-2	0	no	no	no	0	26.8862218797194	0.377368549669046	71.7524806913745	0	77.7377894992196	no	0.125789516556349	58.7921640234378	no
WBGene00224639	60.2445438254595	-6.54095891351397	0.994285349308607	-6.57855304622796	4.75048396204368e-11	5.65752081210641e-10	yes	Bm4378	pat-2.1	0	no	no	no	0	15.5539468332434	0.29394668220755	48.2612693109046	0.42367208573697	41.8107499780133	no	0.239206255981507	35.2086553740538	no
WBGene00224405	73.5063916334713	-5.32463056918182	0.809477234875885	-6.57786326751763	4.77256788306811e-11	5.67552379203983e-10	yes	Bm4144a	glb-16	0	no	no	no	4.87644765741614	56.0187560263993	0.514774917428931	66.5612263761259	0	65.7997131736729	no	1.79707419161502	62.7932318587327	no
WBGene00223132	292.03749719774	2.87430955726827	0.437001022351748	6.57735202036829	4.78900072393251e-11	5.6867638334044e-10	yes	Bm2871	Bm2871	1	yes	no	no	686.775448986614	74.5213171633081	536.048729101266	84.0133346334549	442.04830942786	217.824286491877	yes	554.95749583858	125.452979429547	no
WBGene00233096	4351.48313182806	1.88585918932867	0.286939928234512	6.57231358818556	4.95393896270077e-11	5.87405921254155e-10	yes	Bm12835	Bm12835	0	no	no	no	716.529519624508	183.241643157783	518.743550107074	367.586987903427	683.665132602127	249.030959547979	no	639.646067444569	266.619863536396	no
WBGene00223763	47.406436898601	-8.57710585282669	1.30547859491796	-6.57008539719924	5.02864134992276e-11	5.95396983088238e-10	yes	Bm3502a	ets-4	0	no	no	no	0	26.6687128852385	0	76.9784071633885	0	49.4997196020022	no	0	51.0489465502097	no
WBGene00225979	253.909482698216	3.15649390436184	0.480610680135868	6.5676732432777	5.11075360035117e-11	6.04240911878964e-10	yes	Bm5718	Bm5718	2	yes	no	no	218.380896291875	26.1083442795039	621.413420725169	62.6658274912551	239.119004580199	94.7936181704063	yes	359.637773865748	61.1892633137218	no
WBGene00231341	46.9908205120745	-8.57640922850797	1.30638152558284	-6.56501110935537	5.20289831682468e-11	6.14243618679041e-10	yes	Bm11080	Bm11080	0	no	no	no	0	322.540233071497	0	641.94905400443	0	633.431967513008	no	0	532.640418196312	no
WBGene00225852	56.1047541203256	-4.79317980808625	0.730415440997838	-6.56226516999444	5.2996461853807e-11	6.24760026427079e-10	yes	Bm5591	cdk-1.4	0	no	no	no	3.23255349027208	117.897340422025	2.04743810200698	280.672611030991	9.87475697112952	229.122355783477	no	5.05158285446953	209.230769078831	no
WBGene00230331	50.2238348811547	-8.54699122757611	1.30552212017269	-6.54679924262448	5.87832985542696e-11	6.91977962461099e-10	yes	Bm10070	Bm10070	4	yes	no	no	0	45.4151351254208	0	64.3308728277624	0	156.243597748076	no	0	88.6632019004198	no
WBGene00226373	106.601503173377	2.50666750895001	0.38308377153265	6.54339258204878	6.01386854868351e-11	7.06911590152611e-10	yes	Bm6112a	pqn-74	0	no	no	no	151.445271194402	28.6135546592474	147.532844291616	48.7048572220832	149.972380728677	45.0248726485272	no	149.650165404898	40.7810948432859	no
WBGene00234492	121.313128979144	2.82510692862585	0.431773247002265	6.54303375264709	6.02832177133116e-11	7.07589469009563e-10	yes	Bm14231	Bm14231	0	no	no	no	67.52673757642	10.4603244813426	74.1147104776964	12.9666431603206	36.5990651278362	12.8513250767789	no	59.4135043939842	12.0927642394807	no
WBGene00227206	89.305628508379	2.5966385452205	0.396967894202948	6.54118023935956	6.10352179852423e-11	7.15385447061559e-10	yes	Bm6945	Bm6945	11	yes	no	no	65.7554638006388	9.78442333948236	69.6238649899013	24.9631980812364	84.8666059526352	23.2062261829796	yes	73.4153115810584	19.3179492012328	no
WBGene00224169	522.648956975249	1.80974252391395	0.276692240606863	6.54063344871791	6.12588070475105e-11	7.169744859325e-10	yes	Bm3908	Bm3908	0	no	no	no	332.446534388963	79.9786568395297	293.171352135593	195.859454044127	384.551374234519	185.083093849299	no	336.723086919692	153.640401577652	no
WBGene00233078	137.604697310612	-2.46715429272557	0.378537475207774	-6.51759589026525	7.14431500984139e-11	8.3497259785033e-10	yes	Bm12817a	Bm12817a	0	no	no	no	36.7018043118651	209.625087887303	32.5801640782801	419.047883192512	37.3491818391481	294.606053495297	no	35.5437167430978	307.759674858371	no
WBGene00268910	508.106007425351	1.82590064791938	0.280306946965467	6.51393291420753	7.32082031276686e-11	8.54375390656144e-10	yes	Bm17768	Bm17768	1	yes	no	no	406.770079255801	99.6128994538157	549.886011097448	298.258310661224	525.945021628491	298.878933653339	yes	494.20037066058	232.250047922793	no
WBGene00227225	54.7122466159477	3.68805469292293	0.566300805293935	6.51253655026795	7.38922260724056e-11	8.61124568792298e-10	yes	Bm6964a	ilcr-1	2	yes	no	no	53.5909983159177	1.88168759054065	24.0152080627674	4.19554158509606	26.0800410225931	5.65357854953455	yes	34.5620824670927	3.91026924172375	no
WBGene00224175	87.0793081956018	-8.4557072579469	1.29961097193748	-6.50633723516586	7.70052520068972e-11	8.9612111835455e-10	yes	Bm3914	mom-2	1	yes	no	no	0	114.866156308234	0.909505616712772	125.611813608959	0	181.311428117914	no	0.303168538904257	140.596466011702	no
WBGene00228205	76.541881917996	-8.30383313744065	1.27810056135799	-6.49701078968136	8.19315881834749e-11	9.52089468391707e-10	yes	Bm7944	ceh-48	0	no	no	no	0	36.0854615577429	0.43810896295019	99.0927420994933	0	61.6182994298078	no	0.146036320983397	65.598834362348	no
WBGene00225022	1209.71781475793	1.90646570630233	0.293514528690966	6.49530268503201	8.28666315946901e-11	9.61583448675706e-10	yes	Bm4761a	Bm4761a	0	no	no	no	1003.35089258117	298.520579156377	1228.95591574303	739.303788820845	1637.63900900101	595.46497881164	no	1289.9819391084	544.429782262954	no
WBGene00222529	59.7152249761213	-5.40757605119616	0.833428558251346	-6.48834983833772	8.67815888955645e-11	1.00558011826923e-09	yes	Bm2268	Bm2268	0	no	no	no	0	115.27386855438	1.6036226949819	210.976178128169	7.97106399958953	198.186466274333	no	3.19156223152381	174.812170985628	no
WBGene00269108	75.0851977552174	-8.28028911026471	1.27662396688549	-6.48608307931558	8.80966007178569e-11	1.01936776910179e-09	yes	Bm17966	npr-32	8	yes	no	no	0	43.2388883706565	0.564369646315929	91.5162702765751	0	106.561605389199	no	0.188123215438643	80.4389213454768	no
WBGene00225836	1080.94752602321	1.69381534561744	0.261199440936188	6.48475869453046	8.88739103456427e-11	1.02690336691575e-09	yes	Bm5575	Bm5575	0	no	no	no	733.505211890834	182.979153790605	705.54667037734	490.281296162676	1221.73351024557	700.81455135425	no	886.928464171247	458.025000435844	no
WBGene00268931	39.4549020744899	4.86746652653205	0.751538405229684	6.47667037727029	9.37687254368846e-11	1.08192639859612e-09	yes	Bm17789a	Bm17789a	1	yes	no	no	121.904692244764	0.84738656296011	37.7740460797802	3.27476133326636	85.0363472646336	10.9240615801413	yes	81.5716951963925	5.01540315878925	no
WBGene00227560	111.99557671671	-2.67450922924576	0.413249214572824	-6.47190396238358	9.67756278898173e-11	1.11466632836369e-09	yes	Bm7299	dcs-1	0	no	no	no	31.2041870274751	209.772432563462	17.1273346651794	186.782856049711	18.4304971638665	199.385359010151	no	22.254006285507	198.646882541108	no
WBGene00229415	44.4766793278261	-8.48499717645307	1.31108411594377	-6.4717412660783	9.68799116721698e-11	1.11466632836369e-09	yes	Bm9154	Bm9154	0	no	no	no	0	146.148406093495	0	443.314538820182	0	351.418685620694	no	0	313.627210178124	no
WBGene00223433	2136.8643419456	1.79931280807997	0.278106111243605	6.46987870936742	9.80816144867641e-11	1.12690103188883e-09	yes	Bm3172a	Bm3172a	0	no	no	no	1129.25287411961	351.920098470924	1026.78855180761	613.959739234905	1240.63347322277	519.191079678296	no	1132.22496638333	495.023639128041	no
WBGene00223226	63.0132927087321	-5.81443127317919	0.898722614088881	-6.46966169764608	9.82225725875782e-11	1.12693109337804e-09	yes	Bm2965	frpr-5	6	yes	no	no	2.26227845752646	50.0235449090151	1.53574737260823	87.1763225986199	0	132.484577121222	no	1.2660086100449	89.8948148762858	no
WBGene00223861	134.788423685286	2.58467833295218	0.399711198292835	6.46636457520162	1.00388711145355e-10	1.14854837217705e-09	yes	Bm3600a	Bm3600a	11	yes	no	no	177.512926560255	17.384236954825	130.012860968175	43.9771750593591	111.718735843617	48.5119536283004	yes	139.748174457349	36.6244552141615	no
WBGene00222333	66.3621044712521	-8.07744407064733	1.24914528576909	-6.46637677992287	1.00380607431324e-10	1.14854837217705e-09	yes	Bm2072a	cyk-7	0	no	no	no	1.48869373995549	151.123658876988	0	173.946870883802	0	203.314832153151	no	0.496231246651829	176.128453971314	no
WBGene00223115	82.7135903893292	-4.14455297248826	0.641471826405873	-6.46100545944462	1.04009566458506e-10	1.18830564988919e-09	yes	Bm2854a	Bm2854a	1	yes	no	no	5.05609182027371	89.5980226604325	0	103.647883774206	18.2218265103074	255.952082420453	no	7.7593061101937	149.732662951697	no
WBGene00231310	46.8905742311888	-5.44898809254109	0.843595933685879	-6.45923939999701	1.05230529149157e-10	1.2005712751387e-09	yes	Bm11049	Bm11049	0	no	no	no	2.73510192935675	70.558397749479	0.938894444996522	81.6217811270727	0.661444027992024	67.0090217040556	no	1.44514680078177	73.0630668602024	no
WBGene00222313	806.336051522945	1.72699962902796	0.267677415696282	6.45179431569037	1.10533533186019e-10	1.25930931655008e-09	yes	Bm2052a	hgrs-1	0	no	no	no	451.482348136748	126.244723068184	376.44838442052	255.328536200002	532.654917040149	254.605363267539	no	453.528549865805	212.059540845242	no
WBGene00231117	2318.35089103863	2.3267492775282	0.360694692504684	6.45074442701422	1.1130206158323e-10	1.26629412521926e-09	yes	Bm10856a	Bm10856a	5	yes	no	no	846.719310862396	262.767938675742	2005.46593967033	688.574062851056	1631.60157541353	403.647177591123	yes	1494.59560864875	451.663059705974	no
WBGene00233995	184.059551793217	-3.24333490178493	0.503152818773746	-6.4460235156575	1.14822854107614e-10	1.30452854889906e-09	yes	Bm13734	mcm-5	0	no	no	no	8.09519028338418	133.333770554402	35.5612259447574	321.999252272643	17.288963502808	303.811036685922	no	20.3151265769832	253.048019837656	no
WBGene00227154	60.2027667012142	-7.85970182536761	1.21940698995069	-6.44551153974068	1.15211159841417e-10	1.30590574526876e-09	yes	Bm6893	Bm6893	0	no	no	no	0	87.420481771636	0	95.433211567045	0.95610232576752	265.026135476519	no	0.31870077525584	149.293276271733	no
WBGene00222846	67.616960024885	-8.04175206280816	1.24766512636833	-6.44544108258908	1.15264698115423e-10	1.30590574526876e-09	yes	Bm2585	Bm2585	0	no	no	no	0	20.1827507441376	0	17.6036530296108	0.127794045931939	23.7740424763086	no	0.0425980153106463	20.520148750019	no
WBGene00226708	79.0618937747845	-4.49448000509421	0.697369721748428	-6.44490270358422	1.15674599821775e-10	1.30872956965025e-09	yes	Bm6447a	Bm6447a	0	no	no	no	5.86089739417966	84.5707176879432	6.82649798003841	147.333984567106	0.69370122053742	179.823364827163	no	4.46036553158517	137.242689027404	no
WBGene00230576	46.0207229276032	-8.43439196506489	1.3107885282472	-6.43459397401306	1.23803823334157e-10	1.39622652106448e-09	yes	Bm10315	Bm10315	0	no	no	no	0	32.5170338203183	0	111.975092488989	0	162.605123285878	no	0	102.365749865062	no
WBGene00223283	43.8944455321218	-8.450211042225	1.31327664689128	-6.43444856971143	1.23922388255538e-10	1.39622652106448e-09	yes	Bm3022a	unc-120	0	no	no	no	0	20.9796247967843	0	27.859003919182	0	28.4510973514304	no	0	25.7632420224656	no
WBGene00268668	86.4159083585171	2.60398118916768	0.404682811611721	6.43462265866164	1.23780446524737e-10	1.39622652106448e-09	yes	Bm17525	mrp-7.2	3	yes	no	no	70.655443475878	11.26071140809	99.5970703766287	31.0353527257579	84.3382544738635	24.9601393407185	yes	84.8635894421234	22.4187344915221	no
WBGene00223334	60.017368229626	-3.46891455607339	0.539432653050734	-6.43067218206966	1.27040881294575e-10	1.42938538539449e-09	yes	Bm3073	lmn-1	0	no	no	no	6.18306741239243	54.4508743558712	9.57973199074162	180.106871493771	4.50080590464567	114.482078029308	no	6.75453510259324	116.34660795965	no
WBGene00222006	178.883903867604	2.1676416235237	0.337247373942504	6.42745293516579	1.29759752131548e-10	1.45796267705323e-09	yes	Bm1745a	Bm1745a	2	yes	no	no	197.626531917307	37.8567337469341	186.165912474481	74.8272086447975	173.417088936015	83.1251433795874	yes	185.736511109268	65.2696952571063	no
WBGene00224821	67.9991680980969	-5.11826634099471	0.796842447565205	-6.4231848549658	1.33452266895076e-10	1.4973859037566e-09	yes	Bm4560a	myo-5	3	yes	no	no	1.48849236175118	15.3537686263889	0.678470791599484	47.7035059823404	0	25.8994709985657	no	0.722321051116888	29.652248535765	no
WBGene00233070	179.129131703648	2.16105388327106	0.337208567984367	6.40865650653111	1.46807528044927e-10	1.64497128398071e-09	yes	Bm12809a	Bm12809a	0	no	no	no	119.685877192491	19.0695528557178	86.0808095728503	46.8229867615587	112.170417030792	46.1477372149301	no	105.979034598711	37.3467589440689	no
WBGene00233143	535.078499999851	-1.79589849973913	0.280478626909794	-6.40297807902747	1.52375077612309e-10	1.70267130621381e-09	yes	Bm12882a	Bm12882a	0	no	no	no	144.973796683844	401.907990587422	166.537087254091	1207.35173459243	150.775604005549	1042.7929289636	no	154.095495981161	884.017551381149	no
WBGene00224379	412.416505656111	2.13767888981151	0.333853479107492	6.40304511885358	1.52308158635508e-10	1.70267130621381e-09	yes	Bm4118a	cope-1	0	no	no	no	710.065133357713	177.330711475652	487.195309977351	278.963024117877	767.528745727814	210.376890223335	no	654.929729687626	222.223541938955	no
WBGene00268404	28.8678347524155	8.70537050577104	1.36067105209612	6.39785089302838	1.57579050929462e-10	1.75840951900192e-09	yes	Bm17261	Bm17261	0	no	no	no	57.9821093811297	0	25.925704529468	0	30.8569318315604	0	no	38.254915247386	0	no
WBGene00220317	61.8578700969832	-7.09583395109689	1.10996147393106	-6.3928650838359	1.62805905241036e-10	1.81425021079819e-09	yes	Bm56	Bm56	1	yes	no	no	0	19.6500840380405	0.601005421330104	96.7076601189443	0.42340376902656	110.150462693487	no	0.341469730118888	75.5027356168239	no
WBGene00230195	636.181016965978	1.92162253064123	0.300613492997724	6.39233625702817	1.63370136536446e-10	1.81805072708455e-09	yes	Bm9934	Bm9934	0	no	no	no	765.350381473911	237.242190910707	632.334123920198	307.012020123983	927.803352206082	380.620867033411	no	775.162619200064	308.291692689367	no
WBGene00226877	194.915800074191	2.22691482140272	0.348881535997484	6.38301139965967	1.73638974678342e-10	1.9296904334649e-09	yes	Bm6616a	pcaf-1	0	no	no	no	202.870349271014	30.1201142541594	194.975797113585	80.5366983541589	144.636791790154	74.6819305234264	no	180.827646058251	61.7795810439149	no
WBGene00225864	51.7617766805268	-8.24183614455232	1.29217376532808	-6.37827230802796	1.79096862623169e-10	1.98763357347184e-09	yes	Bm5603	Bm5603	0	no	no	no	0	57.08614107227	0	122.482336979561	0	561.130514481075	no	0	246.899664177635	no
WBGene00226784	300.740331996882	1.89181390459549	0.29693896159216	6.37105314321758	1.8773457165837e-10	2.08066098058379e-09	yes	Bm6523a	Bm6523a	1	yes	no	no	235.853625954559	61.1172867511048	206.582709311069	118.838534990801	270.158306743161	119.429516947662	yes	237.531547336263	99.7951128965228	no
WBGene00225072	820.944648448623	1.82384175550687	0.286731122183413	6.36080848712409	2.00694549268392e-10	2.22127418252761e-09	yes	Bm4811	ath-1	4	yes	no	no	1007.33515212127	299.126977433877	657.968403511371	411.302865246362	798.600517196672	323.299502105737	yes	821.301357609772	344.576448261992	no
WBGene00225514	460.361767844659	-3.02321558380519	0.475385189716585	-6.35950729892861	2.02401913675062e-10	2.23713159945327e-09	yes	Bm5253a	Bm5253a	0	no	no	no	30.4512302365989	231.581050598969	16.3759388035876	651.850428993394	57.1417302561768	361.808230449666	no	34.6562997654544	415.079903347343	no
WBGene00231320	104.008506182842	-4.75348335991105	0.748297931272974	-6.35239409498917	2.11989370648001e-10	2.33992603427997e-09	yes	Bm11059	Bm11059	1	yes	no	no	6.7529903005771	58.9646272382753	2.08113050783917	86.4225729942533	0	73.1971153784638	no	2.94470693613876	72.8614385369975	no
WBGene00226629	142.112275975589	2.48148250675685	0.390763656943524	6.35034108895007	2.14838038112296e-10	2.36816056625543e-09	yes	Bm6368a	Bm6368a	0	no	no	no	659.480131254608	109.189307671102	453.99807519667	238.489337881572	577.903737528751	130.996593906666	no	563.793981326677	159.558413153113	no
WBGene00224022	40.8992933734878	-8.36847333048636	1.3189588773539	-6.34475681855618	2.22777063047096e-10	2.45235399402924e-09	yes	Bm3761	mcm-7	0	no	no	no	0	39.2470567305347	0	63.8938032747621	0	65.8481962198102	no	0	56.329685408369	no
WBGene00230138	65.1026265612063	3.26869378542844	0.515719499192876	6.3381233219688	2.32580640370796e-10	2.55681767403577e-09	yes	Bm9877	Bm9877	0	no	no	no	129.88979900129	6.69830943226128	58.0048694474783	20.5250190179889	83.1521237293181	16.6719109153063	no	90.3489307260289	14.6317464551855	no
WBGene00230220	493.612131288624	1.78604243874448	0.282066981097982	6.33197984319921	2.42035112807271e-10	2.65716715488953e-09	yes	Bm9959	rps-23.1	0	no	no	no	1762.69292993545	432.834988400861	1749.02531189091	978.269144095597	1613.11767388453	955.478854485554	no	1708.2786385703	788.860995660671	no
WBGene00223194	40.3555835679144	-8.35428955652177	1.31979985492941	-6.32996702137733	2.45213603345103e-10	2.68843877907027e-09	yes	Bm2933	gcy-35	2	yes	no	no	0	28.0789830162493	0	54.3602321993396	0	43.3707114857634	no	0	41.9366422337841	no
WBGene00227356	204.868026927421	1.98818803438507	0.314121516495261	6.32935959487216	2.46180786107054e-10	2.69541489734955e-09	yes	Bm7095	sqd-1	1	yes	no	no	414.403565287045	94.6279637700554	321.236741759862	166.912882190093	343.831893556658	151.530792482638	yes	359.824066867855	137.690546147596	no
WBGene00224416	60.6260706466313	-6.42062131388131	1.01498573940781	-6.32582416145806	2.51884521119658e-10	2.75416283092716e-09	yes	Bm4155	Bm4155	0	no	no	no	0	111.966504720795	1.09949123442611	140.514878863922	1.58472189936104	91.0968039867868	no	0.894737711262382	114.526062523835	no
WBGene00220853	136.787711509502	2.68545033767777	0.424828845966613	6.32125234238171	2.59451936645672e-10	2.83310385511481e-09	yes	Bm592	Bm592	0	no	no	no	612.767447262763	87.0453920181003	166.529642743513	31.6382375934718	531.361180283802	223.536543409574	no	436.886090096693	114.073391007049	no
WBGene00224692	63.6920798072695	-7.16924006405965	1.13419946925144	-6.32096933424885	2.59927608927917e-10	2.83449839668918e-09	yes	Bm4431	dhs-2.5	2	yes	no	no	0	194.168830301415	0	127.817811493545	2.36551809391575	192.373213954416	no	0.788506031305249	171.453285249792	no
WBGene00221421	71.719413981142	-7.44746570269818	1.17932652300479	-6.31501586492169	2.70133762633011e-10	2.94185779466378e-09	yes	Bm1160a	Bm1160a	0	no	no	no	0	125.610032203336	0	248.591105564669	2.08434778267479	213.230240245321	no	0.694782594224929	195.810459337775	no
WBGene00225944	41.8970616183613	-8.32390003152825	1.31857871016882	-6.31278206400171	2.74063321142712e-10	2.98066730844931e-09	yes	Bm5683a	ast-1	0	no	no	no	0	27.8842958020656	0	69.4151127716736	0	25.9519901416417	no	0	41.0837995717936	no
WBGene00233181	2763.41275358091	1.65853059488609	0.262905157231452	6.30847493579586	2.81798354794816e-10	3.06070586421142e-09	yes	Bm12920	Bm12920	0	no	no	no	6244.64239258903	2048.39401442583	5911.9038274725	3545.75590303481	6473.90806686292	3473.07723499548	no	6210.15142897482	3022.40905081871	no
WBGene00229526	122.375909104022	-3.37030302518604	0.535043443122896	-6.29912032098654	2.99339569533629e-10	3.24689764769766e-09	yes	Bm9265	Bm9265	0	no	no	no	2.57909001995054	33.8663556115327	4.1502760050634	39.0074141679751	0.928987262404945	35.777221933173	no	2.55278442913963	36.2169972375602	no
WBGene00227023	64.1883819639589	-6.5691417737472	1.04304808297051	-6.29802391759243	3.01464005270383e-10	3.26559280177199e-09	yes	Bm6762	Bm6762	0	no	no	no	0.804102465124298	71.5254152952993	1.61901523393897	94.3984653592806	0	114.614820384709	no	0.807705899687755	93.5129003464297	no
WBGene00224752	275.650377714005	2.30551508005253	0.366688049012993	6.28740174722969	3.22823191219841e-10	3.49232100355488e-09	yes	Bm4491	pept-3	13	yes	no	no	249.962541758974	55.9160536896523	308.9663325366	82.4948992937579	196.7472538327	89.147807914977	yes	251.892042709425	75.8529202994624	no
WBGene00221117	56.4163393237677	-7.07341730199526	1.12552976463167	-6.28452265259285	3.28862582825025e-10	3.55293713487089e-09	yes	Bm856	aqp-3	6	yes	no	no	1.52914569596755	55.7137769884809	0	54.9546040520773	0	123.64756748824	no	0.509715231989184	78.1053161762662	no
WBGene00222285	1626.98695548448	2.00371749774367	0.319091929672833	6.27943646145517	3.39802427653717e-10	3.66626566313534e-09	yes	Bm2024a	Bm2024a	0	no	no	no	1832.0128097596	331.735893377428	1497.91210582198	633.584787261449	1164.15537981401	785.330593520265	no	1498.02676513186	583.550424719714	no
WBGene00223630	39.3554338642899	-8.29536406892131	1.32215690282194	-6.27411470697325	3.5162921374462e-10	3.78885128989904e-09	yes	Bm3369a	vab-3	0	no	no	no	0	6.01248889023127	0	16.4279633289099	0	8.95729374785038	no	0	10.4659153223305	no
WBGene00268553	344.884733441012	2.84108012643519	0.452932916736653	6.27262895111478	3.55002220631265e-10	3.82014278634383e-09	yes	Bm17410	upp-1	2	yes	no	no	386.089307422645	42.8591508122421	211.75442485359	137.584190364434	1029.1175646493	136.237887352914	yes	542.32043230851	105.560409509864	no
WBGene00224181	57.8769093537622	3.25371293595295	0.518872899475885	6.27073207955077	3.59354492476575e-10	3.86072775298593e-09	yes	Bm3920	Bm3920	0	no	no	no	142.137683250405	14.1403589819145	147.691218104709	19.8023853160688	128.117395018998	35.1631547992058	no	139.315432124704	23.035299699063	no
WBGene00229624	181.289990931291	-4.79675369690769	0.764962567614914	-6.27057309727395	3.59721625892011e-10	3.86072775298593e-09	yes	Bm9363a	Bm9363a	0	no	no	no	0.344076626193277	13.536532755753	3.55148717348554	36.6262669530422	0.126117296410604	42.6924881279857	no	1.34056036536314	30.9517626122603	no
WBGene00223732	44.264132072626	-5.20360395920871	0.830283496931205	-6.26726169849414	3.67452330449294e-10	3.93850879452625e-09	yes	Bm3471	bbs-2.1	0	no	no	no	0.733942570648847	33.5886942955164	0	52.4887642908788	1.67959760618911	54.835325157417	no	0.804513392279321	46.9709279146041	no
WBGene00225193	4711.42230794978	1.54126544013202	0.245961769403308	6.26628050314917	3.69773990093239e-10	3.95566738972051e-09	yes	Bm4932a	cif-1	0	no	no	no	6298.66928167172	1819.58822213513	6505.81416543087	4778.51984532059	6323.89923374392	4015.57751799574	no	6376.12756028217	3537.89519515049	no
WBGene00233929	13071.8871341473	1.64700345388085	0.262840320033961	6.26617504372253	3.70024374044565e-10	3.95566738972051e-09	yes	Bm13668	pbs-5	0	no	no	no	16426.6539108289	5592.09744857835	18454.4968327418	11577.1583348584	20179.3481590706	10240.8548994026	no	18353.4996342138	9136.70356094646	no
WBGene00229681	39.8573939305185	-8.27164211236161	1.32142736727818	-6.25962676208168	3.85899946227684e-10	4.11997504845441e-09	yes	Bm9420	Bm9420	0	no	no	no	0	134.71905648224	0	627.519815105213	0	359.262578733135	no	0	373.833816773529	no
WBGene00229132	43.9814282064107	-8.25056742896012	1.31815120228921	-6.25919652816119	3.86965965591118e-10	4.12594863312206e-09	yes	Bm8871	Bm8871	1	yes	no	no	0	59.5872749825293	0	210.632225787358	0	433.765002633377	no	0	234.661501134421	no
WBGene00229888	38.5849222910702	-8.2824066313285	1.3244098251139	-6.25365840261433	4.00947493289243e-10	4.26943566056755e-09	yes	Bm9627	Bm9627	4	yes	no	no	0	70.1370606556268	0	195.89288553572	0	174.918891919898	no	0	146.982946037082	no
WBGene00229575	88.6639071561409	-2.82673568024497	0.452388145574689	-6.24847425357276	4.14481529472862e-10	4.40778921551689e-09	yes	Bm9314	Bm9314	0	no	no	no	47.7138580532317	376.813202536959	37.2003744623458	443.789763816058	50.8547930818954	579.26722574118	no	45.2563418658243	466.623397364732	no
WBGene00223789	248.183891664858	1.90774832189522	0.305325423670563	6.24824588454063	4.15087866312808e-10	4.40848208472508e-09	yes	Bm3528	Bm3528	0	no	no	no	799.706070526349	211.493006977532	880.323248960535	473.270094990772	917.303369483188	421.698681710138	no	865.777562990024	368.820594559481	no
WBGene00222655	42.4303856428581	3.71477773076749	0.595140741206032	6.24184747164112	4.32432536665695e-10	4.58671281729004e-09	yes	Bm2394	nas-36	0	no	no	no	42.635008338634	1.95111336278787	48.4020330492496	6.5931507241915	24.2380430348878	5.20548043016063	no	38.4250281409238	4.58324817238	no
WBGene00225344	81.8657440382338	-3.04111971646194	0.487282809951292	-6.24097475707367	4.34852427929936e-10	4.60638215593922e-09	yes	Bm5083	zen-4	0	no	no	no	4.78522156436676	40.9298773878918	12.6369548372539	142.138822773164	4.33858822033164	88.4916847522973	no	7.25358820731742	90.5201283044512	no
WBGene00231160	758.178042315652	-2.74471469990776	0.440161429773209	-6.23570016419195	4.49761841536042e-10	4.7581298196787e-09	yes	Bm10899	Bm10899	0	no	no	no	486.407453634033	1912.85667929557	69.4311554266887	2438.16266387205	329.000176250179	2637.56802514963	no	294.9462617703	2329.52912277242	no
WBGene00225921	165.514703004616	3.77071095443836	0.605075504301861	6.23180235793717	4.61098991654678e-10	4.87174109730091e-09	yes	Bm5660	Bm5660	0	no	no	no	30.7994369151561	6.59946391139898	81.3619798855372	11.7950128511997	357.117009087774	15.848428196378	no	156.426141962822	11.4143016529922	no
WBGene00222991	1370.7883238995	1.58332400027105	0.254118803678768	6.23064479034986	4.64519276640775e-10	4.90152076103077e-09	yes	Bm2730	Bm2730	4	yes	no	no	1560.99252739533	476.78217082013	1395.78839283442	951.081903746106	1485.9085808969	881.233555071497	yes	1480.89650037555	769.699209879244	no
WBGene00227780	406.004007138995	-10.2217260133264	1.64175371986809	-6.22610193576882	4.78183010834269e-10	5.0391705126209e-09	yes	Bm7519	Bm7519	1	yes	no	no	0	201.643606219958	0.778177581205604	152.77257784257	0	1463.91317999894	no	0.259392527068535	606.109788020489	no
WBGene00226577	111.334987712346	2.38569755315639	0.383582925300093	6.21950925289482	4.98712214581428e-10	5.24872054261022e-09	yes	Bm6316	Bm6316	0	no	no	no	142.344431606006	20.9140470748639	98.085573075317	50.3142163837875	170.292530502283	51.7156997168025	no	136.907511727869	40.9813210584846	no
WBGene00222603	404.91715510348	-1.86487920797162	0.29992665038501	-6.21778426684563	5.04224141945881e-10	5.29988369069825e-09	yes	Bm2342	mms-19	0	no	no	no	50.7131143406826	196.285580725222	49.5168331947257	324.513271570632	47.4598129490276	303.440155410885	no	49.2299201614786	274.746335902247	no
WBGene00268721	38.3277907645308	3.96604915282705	0.638465321540038	6.21184740818902	5.23652659011856e-10	5.4970032993693e-09	yes	Bm17578	Bm17578	1	yes	no	no	47.2284284390032	3.17597432769962	101.300618717461	16.5514701607412	60.2507450935042	4.02882641448873	yes	69.5932640833227	7.91875696764319	no
WBGene00227643	50.9057786929364	-3.55727523415376	0.572925582427514	-6.20896560262052	5.33344942327889e-10	5.59154169910294e-09	yes	Bm7382	msa-1	2	yes	no	no	5.86518539711265	63.8492040365151	7.75321455915956	205.126190245653	8.5534571026138	162.057553373817	no	7.39061901962867	143.677649218662	no
WBGene00223968	5352.7131799097	1.64847895268802	0.265619076254948	6.20617681504835	5.42890953896026e-10	5.68190829381335e-09	yes	Bm3707a	Bm3707a	0	no	no	no	9080.73673147673	3093.01575116413	7827.3050520125	4622.45318767645	8542.50092342187	4576.48893239705	no	8483.51423563703	4097.31929041254	no
WBGene00228707	42.5862035846468	-8.21798849451951	1.32419174723355	-6.20604116563044	5.43359509069556e-10	5.68190829381335e-09	yes	Bm8446	Bm8446	1	yes	no	no	0	31.9683283598796	0	214.627252410201	0	240.817236345686	no	0	162.470939038589	no
WBGene00226453	38.0660032986484	-8.21478019736489	1.32571027688328	-6.19651242100779	5.77279760696011e-10	6.0288729879868e-09	yes	Bm6192a	ceh-32	0	no	no	no	0	14.632181889554	0	62.8472194271587	0	33.492167716821	no	0	36.9905230111779	no
WBGene00225962	242.52567783357	-10.8099235808868	1.7457388292148	-6.19217685943831	5.93389147553452e-10	6.18917797179311e-09	yes	Bm5701	Bm5701	0	no	no	no	0	216.119140882702	0	267.146893155272	0	732.57352295533	no	0	405.279852331101	no
WBGene00222862	49.175607738594	-6.2766925057361	1.0141265651807	-6.1892595275992	6.04474906307052e-10	6.29674243833407e-09	yes	Bm2601a	dmsr-8	7	yes	no	no	0.830955689117468	61.3792927966986	0.683585492728424	42.9764588836909	0	56.4194030475341	no	0.504847060615297	53.5917182426412	no
WBGene00229481	55.4289975587343	-7.12785119303494	1.1519506291967	-6.18763600832918	6.10731474820111e-10	6.35379130764320e-09	yes	Bm9220a	Bm9220a	0	no	no	no	0.404656401093511	28.2658372913934	0	37.9863013500404	0	29.0099383822279	no	0.13488546703117	31.7540256745539	no
WBGene00229101	57.7530811812942	-7.90188723713826	1.27791418474159	-6.18342556291141	6.27253178635691e-10	6.517352542304e-09	yes	Bm8840	dylt-2	0	no	no	no	2.41705291811789	190.704762741663	0	301.016394387908	0	274.719748167223	no	0.805684306039297	255.480301765598	no
WBGene00268841	845.8430772504	1.85173693845034	0.299541214345429	6.18191036748263	6.33304828186132e-10	6.57184857376335e-09	yes	Bm17699	blos-7	0	no	no	no	1887.58180125836	611.786391592445	1705.01214783611	824.666897772014	2318.178445544	1039.6958129792	no	1970.25746487949	825.383034114553	no
WBGene00233921	169.323015570723	2.48689653968603	0.402320033041892	6.18138878365791	6.35401170118489e-10	6.58521365367075e-09	yes	Bm13660	Bm13660	0	no	no	no	162.407588694036	25.2199496522347	85.2111434209949	50.7778786055597	139.044140429645	29.0776236660684	no	128.887624181559	35.0251506412876	no
WBGene00225339	38.293789962845	-8.20267208274513	1.32727111991243	-6.18010288906636	6.40598381229132e-10	6.63064093201082e-09	yes	Bm5078	Bm5078	0	no	no	no	0	59.4470113886906	0	60.7533764030025	0	59.200624517489	no	0	59.800337436394	no
WBGene00226641	85.9023122977525	2.62641364518297	0.425453989400576	6.17320253332995	6.69203961063772e-10	6.91793840967701e-09	yes	Bm6380a	Bm6380a	0	no	no	no	30.6273106324697	5.66479213036942	87.1664054347735	25.0119875474245	51.8515019457758	14.230861576153	no	56.5484060043397	14.9692137513156	no
WBGene00223112	3230.39635956734	1.75021669209505	0.283587247947486	6.1717044922244	6.75576800327579e-10	6.9749665595291e-09	yes	Bm2851a	Bm2851a	0	no	no	no	3661.11344746926	1259.96391819746	5315.5823397294	2842.18398717214	5132.24296974523	2432.14903957368	no	4702.97958564796	2178.09898164776	no
WBGene00223577	177.096800151218	-2.5749205873426	0.417258948758356	-6.17103742173736	6.78433611038725e-10	6.99559518420437e-09	yes	Bm3316	rfl-1	0	no	no	no	41.2861899680577	297.654339759135	22.9674936900413	362.561092726844	39.0887404533697	245.496132771973	no	34.4474747038229	301.903855085984	no
WBGene00227701	143.911049668426	2.35679762887217	0.382151780885731	6.16717688299059	6.95199773456819e-10	7.1594151132481e-09	yes	Bm7440	Bm7440	1	yes	no	no	63.0566793829926	9.19438455276634	54.3474982207521	18.268894518546	47.5712129989467	24.6640453583729	yes	54.9917968675638	17.3757748098951	no
WBGene00223541	63.3759379398067	-7.18268331962761	1.16543678952403	-6.16308270357678	7.13422216307171e-10	7.33779971469471e-09	yes	Bm3280	lips-3	0	no	no	no	0	70.8689282350198	2.30841861038141	215.356743652685	0	146.560200051667	no	0.769472870127135	144.261957313124	no
WBGene00232992	61.1096355010639	-4.57774496929685	0.743268395602301	-6.15893935001408	7.3233764616511e-10	7.51337842022795e-09	yes	Bm12731	acs-3	0	no	no	no	0.521949263683062	45.6408018456187	1.58843331542016	62.6039560724371	3.0099834283203	57.5981422650706	no	1.70678866914117	55.2809667277088	no
WBGene00222396	105.188762731879	2.71171784182217	0.440276414795383	6.15912583707767	7.3147587034602e-10	7.51337842022795e-09	yes	Bm2135	Bm2135	6	yes	no	no	90.5472762785103	7.1326340776271	68.8902477595505	24.5634685609014	117.87840557732	45.617897552691	yes	92.4386432051268	25.7713333970731	no
WBGene00224961	1004.53695372217	1.90821583765188	0.309863429514513	6.15824797602491	7.35541206813961e-10	7.53675304491387e-09	yes	Bm4700a	Bm4700a	1	yes	no	no	1800.63208862135	514.978965909808	2715.91429343891	1071.57741048491	1864.80031684336	1034.36367602391	yes	2127.11556630121	873.640017472876	no
WBGene00225825	757.378420030479	1.63313433853498	0.265226813064281	6.15750089392042	7.39018264267744e-10	7.56286781498121e-09	yes	Bm5564a	Bm5564a	1	yes	no	no	250.441079113619	74.8600088148303	204.285336253297	129.888842167619	217.638047132472	126.922863766692	yes	224.121487499796	110.557238249714	no
WBGene00221810	36.3583473126582	-8.18897964201713	1.33090382656076	-6.15294619986075	7.60566119253522e-10	7.77361556767778e-09	yes	Bm1549	acs-16	2	yes	no	no	0	16.6476770614793	0	23.9855420573683	0	26.2013557380218	no	0	22.2781916189565	no
WBGene00233852	40.4290017254303	-8.1518941696301	1.32568697436328	-6.14918478288994	7.78822024446916e-10	7.9502308410333e-09	yes	Bm13591	Bm13591	4	yes	no	no	0	50.2790764371218	0	102.090723393264	0	280.838390118701	no	0	144.402729983029	no
WBGene00229360	56.7853171224404	-6.56998290940417	1.069050930174	-6.14562199420645	7.96507669702738e-10	8.12059008435357e-09	yes	Bm9099	Bm9099	0	no	no	no	0	17.6119110372556	0	94.7228941726085	0.991264209922781	59.206141936536	no	0.330421403307594	57.1803157154667	no
WBGene00233280	35.651457002387	-8.17769980700722	1.3320499214907	-6.13918418151742	8.29463523481863e-10	8.44601232785407e-09	yes	Bm13019	Bm13019	1	yes	no	no	0	52.2899647361712	0	107.097986261561	0	85.3706608746415	no	0	81.5862039574579	no
WBGene00231700	64.509593776245	-4.90411914481628	0.79892609043512	-6.13838902437814	8.3362516440051e-10	8.47779099776099e-09	yes	Bm11439	ahr-1	1	yes	no	no	0	18.4898100898268	2.63655546398468	71.278225331427	0.678414260954659	32.4160618133281	no	1.10498990831311	40.7280324115273	no
WBGene00230181	31.4822705392625	4.71557431885	0.769450229297961	6.1284981657	8.87124516546556e-10	9.01061884262873e-09	yes	Bm9920	Bm9920	0	no	no	no	113.451055071738	1.26615654588572	103.028594956057	11.4443145964242	69.2243139091082	6.78785831992639	no	95.2346546456344	6.49944315407876	no
WBGene00228100	462.689426409938	2.45086276222215	0.400773018092604	6.11533873684043	9.63520753113923e-10	9.77439608327026e-09	yes	Bm7839	ptd-2	11	yes	no	no	134.810119706593	19.1789251025573	157.036170437348	36.4341738407012	95.2106267555534	58.3592574879697	yes	129.018972299832	37.9907854770761	no
WBGene00220568	35.5336125752877	-8.14830763699643	1.33251447332094	-6.11498621601379	9.65653099664763e-10	9.78384346998651e-09	yes	Bm307a	Bm307a	0	no	no	no	0	36.374806610325	0	99.8310405542046	0	53.1210478599331	no	0	63.1089650081542	no
WBGene00224602	762.544512111606	1.90000296020665	0.310814319084778	6.11298400215727	9.77851771755111e-10	9.89513109654303e-09	yes	Bm4341	Bm4341	0	no	no	no	910.692378094624	280.390614382592	1285.28307154464	766.202122982557	1792.48510276072	627.671358213542	no	1329.48685079999	558.088031859564	no
WBGene00231141	64.7303569141235	-6.41794053998093	1.05024289814151	-6.11091067727094	9.90642037568566e-10	1.00121216352773e-08	yes	Bm10880a	Bm10880a	0	no	no	no	0	99.1789732997854	1.25746625421488	300.817465554458	1.81241491370502	72.9534732981533	no	1.02329372263997	157.649970717466	no
WBGene00224360	43.6390931673724	-8.00399456401779	1.3098872571684	-6.1104453991866	9.93534654911758e-10	1.00289136293819e-08	yes	Bm4099a	Bm4099a	1	yes	no	no	0	28.7836381900504	0	53.1164568539465	0	254.624563372436	no	0	112.174886138811	no
WBGene00225205	94.678318526877	-4.46344096228946	0.730532465464095	-6.10984613730193	9.97272382388001e-10	1.00541841917483e-08	yes	Bm4944a	Bm4944a	2	yes	no	no	2.43970582041028	34.60574988066	0	112.861560871628	4.69698395100461	89.5276455598299	no	2.37889659047163	78.9983187707059	no
WBGene00223572	197.233085317325	-2.47002142919646	0.40438378083885	-6.10811201199184	1.00816591756372e-09	1.01514456915625e-08	yes	Bm3311a	ddr-2	2	yes	no	no	6.90658639449048	54.1160749888784	8.81397443018865	111.931527049062	11.3236374650285	69.3633704650633	no	9.01473276323587	78.4703241676677	no
WBGene00225264	71.5729603226416	-2.83870342007566	0.464972965406032	-6.10509348128831	1.02740531064722e-09	1.03323995809041e-08	yes	Bm5003a	sca-1	8	yes	no	no	3.89313564716673	23.7255082005886	2.92180282885397	48.5472302266859	4.52418574779304	58.1789504496255	no	3.77970807460458	43.4838962923	no
WBGene00225063	36.1987415119004	-8.13285464190572	1.33319443025783	-6.10027649180387	1.05885146337708e-09	1.06355166716026e-08	yes	Bm4802	Bm4802	7	yes	no	no	0	27.283975142379	0	27.1853668072581	0	38.6289721159371	no	0	31.0327713551914	no
WBGene00225211	87.3492250389308	-3.50555396872546	0.574779592338689	-6.09895343441457	1.06765163336629e-09	1.07107022234013e-08	yes	Bm4950a	Bm4950a	0	no	no	no	14.2350492327814	66.2648670605867	5.34460651332429	159.910853857456	2.70520203501282	123.76073078524	no	7.42828592703952	116.645483901094	no
WBGene00231818	272.241956991419	2.82572450648403	0.463513180070024	6.09631964738768	1.08538276588844e-09	1.08751882053226e-08	yes	Bm11557a	Bm11557a	0	no	no	no	311.341706524213	53.2741625394119	1221.82613007549	157.143782351952	416.011954118788	174.044167706931	no	649.726596906165	128.154037532765	no
WBGene00223659	48.0997998832929	3.31974972789729	0.544707994601493	6.09454930127474	1.09746206972842e-09	1.09827100982896e-08	yes	Bm3398	him-4.1	0	no	no	no	13.4071726390579	1.86638491348192	15.9771295971702	2.40993627269789	12.84507942796	2.02934552536931	no	14.0764605547294	2.10188890384971	no
WBGene00226383	55.4903863423707	-6.96665827122305	1.14410986879996	-6.08915145407346	1.13510698975816e-09	1.13454988203313e-08	yes	Bm6122	hmr-1	0	no	no	no	0.129383470817852	8.58278941048355	0.133242663523498	15.6301264636228	0	16.2677744082514	no	0.08754204478045	13.4935634274526	no
WBGene00227372	144.675753251294	-2.81877838465101	0.463192127030132	-6.08554899826188	1.16092812561216e-09	1.15893633716135e-08	yes	Bm7111	Bm7111	8	yes	no	no	14.6518556066369	56.7311310959318	3.62799229659598	99.0814447466938	7.76134065876379	94.4475294927033	no	8.68039618733221	83.4200351117763	no
WBGene00229831	57.5102396582535	-7.89981525563653	1.29847484574803	-6.08391859226628	1.17280169482754e-09	1.16935650013037e-08	yes	Bm9570	lin-32	0	no	no	no	0	195.602727792378	2.92417881496305	354.375882699479	0	400.517467745523	no	0.97472627165435	316.832026079127	no
WBGene00225210	398.571627277415	-1.82832380584435	0.300685653536299	-6.08051559607792	1.19796698665491e-09	1.19298766177151e-08	yes	Bm4949a	sul-1	0	no	no	no	69.7350884471746	229.121246480539	55.2466456921638	339.741185916076	53.4233164372876	385.912026704448	no	59.4683501922087	318.258153033688	no
WBGene00225750	221.645145701344	1.9585342321617	0.322195310369271	6.07871737772038	1.21147667913066e-09	1.20496813531115e-08	yes	Bm5489	Bm5489	12	yes	no	no	178.086853520278	40.5014058694868	152.092184077902	70.3986256391691	143.692485720073	78.8764547711939	yes	157.957174439418	63.2588287599499	no
WBGene00226649	945.099400375507	-4.06102737235965	0.668198655077544	-6.07757489707664	1.22013696824433e-09	1.21210191991687e-08	yes	Bm6388a	Bm6388a	1	yes	no	no	582.527839095803	1641.42319899433	12.4822106743473	2092.40394764707	128.174713802101	4714.6799881072	no	241.061587857417	2816.1690449162	no
WBGene00223955	230.461386443466	-2.15997191908596	0.355514994008548	-6.07561412454526	1.23514099115313e-09	1.22519395227454e-08	yes	Bm3694	lrp-1	1	yes	no	no	4.30398453249939	18.0052057195847	2.89435177795866	37.5291527560466	8.12686536174504	48.5553810965496	no	5.10840055740103	34.6965798573937	no
WBGene00230079	73.5805603838806	-4.24594143662807	0.698867421709926	-6.07546053046726	1.23632387523898e-09	1.22519395227454e-08	yes	Bm9818	Bm9818	0	no	no	no	0	30.505916266564	3.43400418907093	121.220906301913	6.23148732764309	87.2914420025822	no	3.22183050557134	79.6727548570198	no
WBGene00224474	63.7546390237063	-4.62945766922446	0.762597804252167	-6.07064122583501	1.27400522890948e-09	1.26100201636654e-08	yes	Bm4213	Bm4213	0	no	no	no	1.14828838010274	24.2368396007768	5.8596313257754	109.326667019012	0.395167528753225	83.3115683104245	no	2.46769574487712	72.2916916434044	no
WBGene00229429	58.110552525892	3.28536975885261	0.541949452815717	6.06213317825742	1.34327912176095e-09	1.32795530653697e-08	yes	Bm9168	Bm9168	4	yes	no	no	103.759289314902	17.0166787223302	167.976006084582	28.4172350218592	199.720790307992	25.0186304442644	yes	157.152028569159	23.4841813961513	no
WBGene00225270	152.24320038657	-2.27637318203267	0.375525255825436	-6.06183777713969	1.3457491251513e-09	1.32878453011909e-08	yes	Bm5009	slc-25A10	4	yes	no	no	42.5686319320464	212.39623675154	58.9849135806703	650.879431864312	54.4343266527522	351.140955235801	no	51.9959573884896	404.805541283884	no
WBGene00232788	172.356806305687	-2.83574560490705	0.468383158571385	-6.05432871146852	1.41004420483625e-09	1.39058354631914e-08	yes	Bm12527a	vav-1.1	0	no	no	no	13.403063816209	188.453257156149	31.8730768285444	310.730596569104	17.1050150649441	156.453612789983	no	20.7937185698992	218.545822171745	no
WBGene00223994	35.5507363656274	-8.08287451653835	1.3352569973092	-6.0534223245614	1.41800462908885e-09	1.39674313283649e-08	yes	Bm3733	tab-1	1	yes	no	no	0	117.345784492449	0	264.522668057358	0	97.8996779535459	no	0	159.922710167784	no
WBGene00268974	32.9910111074961	4.48603880548944	0.741982098573552	6.04602026667999	1.48467428593521e-09	1.46064694845751e-08	yes	Bm17832	Bm17832	3	yes	no	no	254.441962689502	4.98623694920808	171.411792327665	12.8996015882212	153.932405025211	27.4463770405851	yes	193.262053347459	15.1107385260048	yes
WBGene00228588	47.2710867694333	-5.18278986225284	0.857730223629716	-6.04244751959476	1.51793731349145e-09	1.49157024797363e-08	yes	Bm8327	Bm8327	0	no	no	no	2.37850357818005	75.4322552081615	7.73890016217428	304.926618963804	0	158.993712868602	no	3.37246791345144	179.784195680189	no
WBGene00223496	202.019231149304	-10.545092368346	1.74580599170312	-6.04024296998701	1.53882330596698e-09	1.51027164462735e-08	yes	Bm3235	mlc-3	0	no	no	no	0	157.292872257103	0	199.186149088403	0	543.904675918396	no	0	300.127899087967	no
WBGene00268855	49.3614547492984	-7.28066756116859	1.20699758063472	-6.03204818135584	1.61894489527204e-09	1.58699459890325e-08	yes	Bm17713	Bm17713	2	yes	no	no	0	4.52848089371915	0.238727670881891	62.5335175202244	0	12.5424421928791	no	0.0795758902939636	26.5348135356075	no
WBGene00224970	97.869712799478	2.8583792218915	0.474257319048134	6.02706401585631	1.6696488390321e-09	1.63473070225426e-08	yes	Bm4709	ttr-51	0	no	no	no	661.574338247599	45.5972191170659	200.791008579041	103.521014251967	384.195252427411	92.5191256269276	no	415.520199751351	80.5457863319867	no
WBGene00222697	1523.08953252201	1.86231707966447	0.309168890385986	6.02362377838026	1.70554562835908e-09	1.66787211147816e-08	yes	Bm2436	tmem-131	2	yes	no	no	463.544177296567	116.974487072822	432.991008596849	179.625813668475	282.754116556411	187.524089491576	yes	393.096434149942	161.374796744291	no
WBGene00234943	2701.93769654748	1.65751907027311	0.275179269241331	6.02341548054433	1.70774307015749e-09	1.6680185910675e-08	yes	Bm14758	Bm14758	0	no	no	no	1333.35300583638	467.89605792546	1488.53463351824	843.731084092522	1475.91064887524	790.615331665246	no	1432.59942940995	700.747491227743	no
WBGene00227265	1378.51190014338	-1.85995624400902	0.309232654272703	-6.01474720832288	1.80167629446779e-09	1.75765929278259e-08	yes	Bm7004a	eel-1	2	yes	no	no	59.1384957699191	216.828869130005	69.8090758128583	373.655272745916	56.2277265999087	461.745670701478	no	61.7250993942287	350.743270859133	no
WBGene00226826	33.9194767415661	-8.04944065654354	1.33900088353687	-6.01152751690615	1.8378330830742e-09	1.79078807353139e-08	yes	Bm6565a	Bm6565a	3	yes	no	no	0	10.9209225495438	0	29.6357091277077	0	40.3510328880611	no	0	26.9692215217709	no
WBGene00228000	32.7942550616646	-8.05773830756872	1.34114366741262	-6.00810972258774	1.87698804135173e-09	1.82675562543025e-08	yes	Bm7739a	Bm7739a	0	no	no	no	0	16.8049626573556	0	39.9127849071491	0	35.7309405161933	no	0	30.8162293602327	no
WBGene00223353	34.0598519027208	-8.04488151262308	1.3394021352553	-6.00632274719323	1.89778236760576e-09	1.84259060387563e-08	yes	Bm3092a	gpa-3	0	no	no	no	0	18.4845414547023	0	75.1544913348662	0	74.25997960604	no	0	55.9663374652028	no
WBGene00223872	6491.45874741352	1.56966219032274	0.261333226771234	6.00636287132669	1.89731300505421e-09	1.84259060387563e-08	yes	Bm3611	hsp-1	0	no	no	no	5712.50942744771	1898.68464562496	4893.66199843347	3725.43794819749	6571.20413465156	3323.64795364478	no	5725.79185351091	2982.59018248908	no
WBGene00227333	186.242968203819	2.76401255370352	0.460630727437618	6.00049538396859	1.96716443786855e-09	1.90768113224729e-08	yes	Bm7072	Bm7072	0	no	no	no	78.2161042982402	21.8555016091692	119.357783819441	23.5748046211001	116.832449598517	22.4461743397511	no	104.802112572066	22.6254935233401	no
WBGene00230757	39.4189952229411	-7.9947242199228	1.33273749716822	-5.99872385740618	1.988742192365e-09	1.92631318656424e-08	yes	Bm10496	Bm10496	1	yes	no	no	0	144.589856276042	0	226.313687667566	0	912.644903069605	no	0	427.849482337738	no
WBGene00227864	33.0001423942736	-8.03883679674193	1.34146180913684	-5.99259460238717	2.06519224341397e-09	1.99798765021974e-08	yes	Bm7603	ceh-45	0	no	no	no	0	24.0569743718286	0	79.5462869908995	0	70.699944064991	no	0	58.1010684759064	no
WBGene00221723	509.543007231186	1.69852710405588	0.283500611300556	5.99126434424219	2.08215874098671e-09	2.01201246786213e-08	yes	Bm1462	har-1	1	yes	no	no	1189.39542481758	373.214310268127	1096.54603450449	636.191030161741	1269.82487327453	681.164831820755	yes	1185.25544419887	563.523390750207	no
WBGene00226981	1240.92900116088	1.77401382528999	0.296315648848081	5.98690562643728	2.1387079117355e-09	2.06420789680064e-08	yes	Bm6720	Bm6720	11	yes	no	no	816.550264967969	263.007215531423	649.883648560466	426.508422054275	816.453260761649	319.700762460995	yes	760.962391430028	336.405466682231	no
WBGene00234041	106.192014478467	2.36735449818724	0.396063343696293	5.9772118169122	2.26988980934298e-09	2.18822750140922e-08	yes	Bm13780	Bm13780	0	no	no	no	418.326968028497	94.3170583824237	355.418032741756	119.833015427939	464.267648568599	143.809707516649	no	412.670883112951	119.319927109004	no
WBGene00220960	33.0893196301069	-8.01833581261204	1.34226539028563	-5.97373356315607	2.31884402164366e-09	2.23277817970559e-08	yes	Bm699a	lin-22.1	0	no	no	no	0	42.4556884163268	0	46.5999708217034	0	55.2069972250574	no	0	48.0875521543625	no
WBGene00229498	99.9604968469957	-3.25704376380038	0.545744130402553	-5.9680784132262	2.40064000346068e-09	2.30880914618545e-08	yes	Bm9237	Bm9237	0	no	no	no	13.2007801122565	147.701344414174	24.7081851839144	210.018777283101	17.3082894511542	492.282173715519	no	18.4057515824417	283.334098470931	no
WBGene00222585	50.1496600739975	-7.63012257895654	1.27867313469215	-5.96721896467587	2.41331455029686e-09	2.31826183098092e-08	yes	Bm2324a	Bm2324a	4	yes	no	no	0	89.7925488672022	0	133.227739838858	0.800184980601961	72.4680831769719	no	0.26672832686732	98.4961239610106	no
WBGene00229786	264.577477466677	-2.52043835108443	0.422437653015382	-5.96641500371335	2.42522979192547e-09	2.3269637084835e-08	yes	Bm9525	tth-1	0	no	no	no	112.067627865404	745.832187354365	38.7686286656279	754.772782951441	156.393848771735	863.151994758787	no	102.410035100922	787.918988354865	no
WBGene00223589	51.8814926462752	-7.7107251645023	1.29277723646409	-5.96446545237146	2.45436189222877e-09	2.35214493812889e-08	yes	Bm3328	cutl-29	1	yes	no	no	0.453627304529031	37.8781460419983	0	128.180312517335	0	59.6604381213766	no	0.151209101509677	75.2396322269033	no
WBGene00222121	4763.41405038944	1.53860612151766	0.258016795350787	5.9632014242555	2.47343206891517e-09	2.36763544458084e-08	yes	Bm1860a	tads-1	0	no	no	no	7802.61821573351	2689.9515915065	6074.13687334531	4473.70418067595	7966.35281686922	4263.32878744002	no	7281.03596864935	3808.99485320749	no
WBGene00225115	295.948884563251	-9.14489449786888	1.53436182718589	-5.96006387531234	2.52139357009906e-09	2.41071267864166e-08	yes	Bm4854a	ptr-14	10	yes	no	no	0	143.30852652641	0	256.017703858597	1.90769752523519	366.711490271465	no	0.635899175078396	255.345906885491	no
WBGene00227527	603.173116682167	2.05547510743534	0.345179852582642	5.95479455726121	2.60398731129991e-09	2.48676209118981e-08	yes	Bm7266	Bm7266	0	no	no	no	274.484498507201	93.6449869023756	433.987461254051	158.083828123438	339.463278392438	131.668137123015	no	349.31174605123	127.79898404961	no
WBGene00220522	85.7879979873062	2.9424143567284	0.494289448446565	5.95281644383815	2.6356685195456e-09	2.5140697611497e-08	yes	Bm261	Bm261	0	no	no	no	111.518113049315	23.767018615403	144.555291446007	38.2536992022066	137.776506339109	17.7427909954033	no	131.283303611477	26.5878362710043	no
WBGene00230257	37.3941730093414	-7.97400590249831	1.33972625229992	-5.95196659676504	2.64939455263637e-09	2.52420678664046e-08	yes	Bm9996	Bm9996	1	yes	no	no	0	186.385691534059	0	311.129107313342	0	72.106891069844	no	0	189.873896639081	no
WBGene00229736	34.5804584866363	-8.00151276211807	1.34612631986971	-5.94410245458432	2.77975707149018e-09	2.64531554957465e-08	yes	Bm9475a	Bm9475a	1	yes	no	no	0	29.5935229574778	0	22.4884861073249	0	50.0069957622046	no	0	34.0296682756691	no
WBGene00228698	31.8233498224005	-7.99554366063694	1.34541538028916	-5.94280679244096	2.80182603656761e-09	2.66320593860907e-08	yes	Bm8437	Bm8437	0	no	no	no	0	40.106404811659	0	61.8430477281124	0	51.4906373974227	no	0	51.1466966457314	no
WBGene00221706	77.2768011218347	2.64824491836078	0.445717114992364	5.94153742201743	2.8236125942566e-09	2.680786502659e-08	yes	Bm1445	Bm1445	0	no	no	no	915.008266092938	137.060026634118	219.56995592993	53.5911671055804	879.856070231217	305.766795119915	no	671.478097418028	165.472662953204	no
WBGene00229114	104.941531012823	-2.40206619971509	0.404368813123464	-5.94028550609732	2.84526111932453e-09	2.69819523609053e-08	yes	Bm8853a	Bm8853a	1	yes	no	no	8.27960363271729	48.5962880801896	8.2283189431887	80.1163379235825	5.60849773295099	50.0263678832237	no	7.37214010295232	59.5796646289986	no
WBGene00226493	51.3505720164982	-6.7905579178947	1.14330216223149	-5.93942541369897	2.86022768327673e-09	2.70923426836887e-08	yes	Bm6232	egl-20	1	yes	no	no	0	56.1329402009334	0.759783561873077	101.025086839851	0.519446260154731	54.5999994211908	no	0.426409940675936	70.5860088206584	no
WBGene00224332	31.4828826693758	-7.99516480496572	1.34625636054851	-5.93881302199249	2.87093067518549e-09	2.71621385366562e-08	yes	Bm4071	ces-1	0	no	no	no	0	33.1880887319387	0	58.5487167553499	0	52.6807362989064	no	0	48.1391805953983	no
WBGene00225727	50.0694374218377	2.9226135985697	0.49228199448137	5.93686876898421	2.90517019324779e-09	2.74541953528962e-08	yes	Bm5466	Bm5466	1	yes	no	no	208.307296645658	23.8504767377356	168.686222831358	48.8157126552721	259.779661902707	61.0803614238877	yes	212.257727126574	44.5821836056318	no
WBGene00227158	363.058320126662	2.05809611022874	0.346695905392109	5.93631501906854	2.91499461355086e-09	2.7515117174954e-08	yes	Bm6897a	Bm6897a	11	yes	no	no	352.510192112273	99.7318036440499	434.253539052188	145.16814058405	336.817939400095	161.161117532894	yes	374.527223521519	135.353687253665	no
WBGene00225247	212.341952292189	-2.09807402293404	0.353828422773822	-5.92963676147405	3.03605550989711e-09	2.86246622495623e-08	yes	Bm4986	unc-14	0	no	no	no	24.2470826018479	70.0056757950974	18.7594690540249	228.831774533594	24.1829547342784	182.835949621048	no	22.3965021300504	160.557799983246	no
WBGene00228357	722.954019612775	2.22538899865447	0.375446491794115	5.9273133383673	3.07931062658964e-09	2.89989183401147e-08	yes	Bm8096	Bm8096	0	no	no	no	335.817742354563	111.557386746247	319.789375487342	94.097638985409	305.033882188436	100.732566960874	no	320.21366667678	102.129197564177	no
WBGene00222602	102.978408078157	-3.76162941753794	0.635669187793451	-5.91758966734786	3.26693764450838e-09	3.07303395521539e-08	yes	Bm2341a	hir-1	2	yes	no	no	1.09978756999831	45.7094984280073	4.30274242379801	137.727823737318	4.08782371432826	32.9305031191057	no	3.16345123604153	72.1226084281436	no
WBGene00220387	40352.8762920589	1.57247292175964	0.265871763488866	5.91440362498476	3.33080192494876e-09	3.12949394240284e-08	yes	Bm126	ctc-1.2	11	yes	no	no	75841.1131744658	20404.5639406563	90281.5154854035	56996.2056841153	82791.0470591575	61729.3801343996	yes	82971.2252396756	46376.7165863904	no
WBGene00228390	43.5900295354093	-4.13737060213389	0.699975449854879	-5.91073673082628	3.40580997791958e-09	3.19328199240029e-08	yes	Bm8129	ddr-1	2	yes	no	no	1.21145773068658	11.3552149337362	0.554031998995977	22.642788090712	0.585467022952292	30.5685569634823	no	0.783652250878282	21.5221866626435	no
WBGene00228855	67.8546284672923	-3.11577086472218	0.527140599391103	-5.91070175266559	3.40653333095488e-09	3.19328199240029e-08	yes	Bm8594	Bm8594	0	no	no	no	10.6445790589532	66.0641526980216	34.1512931363463	535.232587198149	18.3169310275618	428.84097408059	no	21.0376010742871	343.379237992254	no
WBGene00231834	346.41205351304	-2.44187802220795	0.41330588681543	-5.9081617274385	3.45946309726756e-09	3.23917084946455e-08	yes	Bm11573	glna-3	1	yes	no	no	41.2895002842079	210.302808993563	15.6539188859781	315.715763220658	35.2322097373343	183.264096550214	no	30.7252096358401	236.427556254812	no
WBGene00223645	46.0043863007604	-5.17797741543452	0.87655537148627	-5.90718804980323	3.47996442247984e-09	3.25462573886576e-08	yes	Bm3384	fmi-1	7	yes	no	no	0.162672920258166	11.8538381597364	0.502575167631529	24.5412873323043	0.111963261158732	3.81392712487254	no	0.259070449682809	13.4030175389711	no
WBGene00225922	661.863133349454	1.66256146365466	0.281580914560503	5.90438263988745	3.53969744390148e-09	3.30669442408503e-08	yes	Bm5661	cest-16	2	yes	no	no	278.950676114823	78.8501447964585	214.494033883148	121.171412225469	234.870682700134	154.566910652204	yes	242.771797566035	118.196155891377	no
WBGene00227877	757.102941078979	1.75395304177346	0.297369914236024	5.89821955015039	3.67444848593957e-09	3.42864345549413e-08	yes	Bm7616	znfx-1	0	no	no	no	154.227894296824	51.5107983776017	208.131277117267	102.199091492168	206.880544875531	109.61134007928	no	189.746572096541	87.77374331635	no
WBGene00269318	30.8638193238565	-7.95207616377764	1.34894749543979	-5.89502274229366	3.74629780679567e-09	3.49168672015533e-08	yes	Bm18178	Bm18178	11	yes	no	no	0	27.9205944762439	0	70.0083250361853	0	76.7659921894888	no	0	58.2316372339726	no
WBGene00226994	291.700132552694	1.74779501714562	0.296636579485351	5.89204143392548	3.81453494699777e-09	3.55122304894216e-08	yes	Bm6733	cogc-4	0	no	no	no	173.345310863262	48.4952614273781	143.124894827557	82.7098690118538	228.174681952927	122.269532102115	no	181.548295881249	84.4915541804491	no
WBGene00226002	334.116910902227	-1.85289834691376	0.314510614527897	-5.89136983403595	3.83007288988563e-09	3.56161800924753e-08	yes	Bm5741a	set-16	0	no	no	no	31.6860417001329	80.0473679786163	19.5921903388084	180.657838228089	23.6636149845271	155.968384079868	no	24.9806156744895	138.891196762191	no
WBGene00224078	254.791537873531	-9.33783833207724	1.58592872008268	-5.88793065781066	3.91061120620972e-09	3.63236475322513e-08	yes	Bm3817	Bm3817	0	no	no	no	1.40155804678457	146.9892977981	0	278.299022205932	0	359.320469172707	no	0.467186015594856	261.536263058913	no
WBGene00235040	30.6034928863391	-7.94540510493055	1.34965562786077	-5.88698697720704	3.93299691054292e-09	3.64899690584085e-08	yes	Bm14705a	cpg-4.1	0	no	no	no	0	54.7803392322362	0	105.453744674755	0	72.5372085890702	no	0	77.5904308320204	no
WBGene00230914	44.5478907240013	3.8695901933648	0.657351289520375	5.88663969334902	3.94126642860936e-09	3.65250925226983e-08	yes	Bm10653	Bm10653	2	yes	no	no	112.684774181763	7.76139815627431	212.098189409044	13.4412992468384	72.5903557641041	17.2558768170199	yes	132.457773118304	12.8195247400442	yes
WBGene00234986	3155.79514074432	-13.1010644944657	2.22625707838833	-5.88479408853809	3.98549869950214e-09	3.68511605064069e-08	yes	Bm14801	Bm14801	0	no	no	no	0	10841.443640808	52.4206256559596	31047.2482743093	0	33628.7133187903	no	17.4735418853199	25172.4684113025	no
WBGene00226097	973.251982293864	2.05655971407556	0.349463971189599	5.88489768222713	3.98300319707025e-09	3.68511605064069e-08	yes	Bm5836	Bm5836	2	yes	no	no	428.46167084064	153.22719627858	510.103420365377	204.038315808215	349.861889225893	115.23266275496	yes	429.47566014397	157.499391613918	no
WBGene00226507	30.4455544612103	-7.9431041614195	1.35031733842217	-5.8823981114698	4.04364266510669e-09	3.73463867913368e-08	yes	Bm6246	elt-1	0	no	no	no	0	17.3199890595461	0	41.6946109515955	0	42.5953641470823	no	0	33.8699880527413	no
WBGene00230480	744.011159524945	1.61968142614937	0.275372358116055	5.88178652799551	4.05861592824583e-09	3.74422257661275e-08	yes	Bm10219	Bm10219	2	yes	no	no	3331.87927335783	904.612305238149	2273.71884507821	1399.30918664756	1896.21331169727	1300.42901232273	yes	2500.60381004444	1201.45016806948	no
WBGene00228310	31.9639128701939	-7.92222749675557	1.34750900839202	-5.87916477546162	4.12341751930929e-09	3.79970125704678e-08	yes	Bm8049	Bm8049	1	yes	no	no	0	49.3312124269188	0	83.2791184215136	0	173.508891434491	no	0	102.039740760974	no
WBGene00234466	28.2301920070449	4.8675279739948	0.828249867675053	5.87688349128053	4.18062224003472e-09	3.8480620076071e-08	yes	Bm14205	Bm14205	1	yes	no	no	100.762399293464	4.21635893770289	114.0402107709	12.7333828036848	63.3659654831983	0	yes	92.7228585158542	5.6499139137959	no
WBGene00220556	320.48699492171	-2.98229789746259	0.507658691494989	-5.87461211129884	4.23834566945605e-09	3.89679049925384e-08	yes	Bm295a	Bm295a	0	no	no	no	31.6785262898789	356.728494596905	71.3790593538651	417.350282642365	27.5787460424827	650.649340296838	no	43.5454438954089	474.909372512036	no
WBGene00232525	241.053945032946	-2.93338930806378	0.49947570540528	-5.87293691428614	4.2814143328769e-09	3.93195052487207e-08	yes	Bm12264	wrt-10	0	no	no	no	48.1273651337086	626.215030050877	40.43481533661	827.486656339495	58.9366652685109	319.588360952531	no	49.1662819129431	591.096682447634	no
WBGene00230387	222.354419728574	2.00598562070042	0.341637390486681	5.87168054949369	4.31399419042911e-09	3.95740953549949e-08	yes	Bm10126	Bm10126	1	yes	no	no	1008.44323983211	290.349849860721	1076.71346520316	434.751497327324	851.730473066842	378.37637757117	yes	978.962392700702	367.825908253072	no
WBGene00224973	31.0315007603144	-7.92254044180395	1.34943760693158	-5.8709942579847	4.33189276157866e-09	3.96935865419795e-08	yes	Bm4712	sgcb-1	1	yes	no	no	0	55.1891120028646	0	65.999270035922	0	56.4815283106426	no	0	59.2233034498097	no
WBGene00224042	639.937795717399	-2.55990102410163	0.436136139299722	-5.8694998956333	4.37111629155767e-09	4.0007992484302e-08	yes	Bm3781	cey-1	0	no	no	no	55.7759754608694	132.222255056732	36.151858002316	575.14131615563	41.9954223792239	765.409392801092	no	44.6410852808031	490.924321337818	no
WBGene00223474	246.680548557753	-2.18860805102169	0.373127304050127	-5.86557999713595	4.47565413401807e-09	4.09188311736377e-08	yes	Bm3213a	unc-115	0	no	no	no	37.1659084111533	168.677063559552	25.5034233656478	352.965976523933	48.6913732413872	258.9409769048	no	37.1202350060628	260.194672329428	no
WBGene00224725	1434.22808978599	-12.0021828611566	2.0469177482298	-5.86353939797349	4.5310327500361e-09	4.13786914594104e-08	yes	Bm4464	glb-19	0	no	no	no	0	3230.15963911781	12.269270325285	5882.04024889664	0	4878.24033552696	no	4.08975677509501	4663.4800745138	no
WBGene00226365	78.2655597715846	-3.3400938600183	0.569832982907602	-5.86153129110797	4.58618029220002e-09	4.18354139532602e-08	yes	Bm6104	Bm6104	1	yes	no	no	12.5464055341322	62.3935848809393	2.50223423455212	162.151747698215	8.16765533101679	119.901225081012	no	7.73876503323369	114.815519220055	no
WBGene00222309	74.137412637032	-2.74460071798207	0.468554901987336	-5.85758617899648	4.69643124860906e-09	4.27932091176391e-08	yes	Bm2048	tol-1	2	yes	no	no	2.39454874847992	17.1729328797664	3.95148225120681	41.6193420449151	1.74173153409795	26.1700275610465	no	2.69592084459489	28.3207674952427	no
WBGene00222395	1062.92374116251	1.81780799688388	0.310366735499615	5.85696786724792	4.71394288244854e-09	4.29047806932132e-08	yes	Bm2134a	Bm2134a	11	yes	no	no	947.252987662225	276.134633072917	698.410256115937	291.010347054419	698.227548896892	434.704685221305	yes	781.296930891684	333.949888449547	no
WBGene00228203	31.7216711076422	-7.8961806218501	1.34900881146311	-5.85332027096699	4.81854934129167e-09	4.38079273818771e-08	yes	Bm7942	Bm7942	0	no	no	no	0	40.1405359234383	0	61.6652082484709	0	141.806513374207	no	0	81.2040858487055	no
WBGene00233157	31.792728022272	-7.91785055914211	1.35277700474332	-5.85303455882182	4.82683777664187e-09	4.38343595635727e-08	yes	Bm12896	nas-13	0	no	no	no	0	33.0371804832536	0	32.3955762077705	0	67.3142645229869	no	0	44.249007071337	no
WBGene00224529	29.8890020602401	-7.9144560156691	1.35232416012373	-5.85248437397213	4.84283759310474e-09	4.39306848924624e-08	yes	Bm4268	ztf-11	0	no	no	no	0	12.4223193107391	0	31.285495273975	0	20.2519785977118	no	0	21.3199310608086	no
WBGene00229314	31.9231095745342	-7.88592625037005	1.34794311880194	-5.85034052281014	4.90567627572867e-09	4.44512112815191e-08	yes	Bm9053	Bm9053	0	no	no	no	0	157.873894315125	0	153.511127883301	0	110.418698127997	no	0	140.601240108808	no
WBGene00227537	45.900598664411	3.02301549014614	0.517123116016416	5.84583321943429	5.04038860562571e-09	4.56211173126967e-08	yes	Bm7276	unc-63.2	5	yes	no	no	42.1536104681134	5.09363985324693	34.5005728164173	9.38616476378582	51.7717903280743	9.53614419571336	yes	42.8086578708683	8.00531627091537	no
WBGene00222579	63.4922950491212	3.00829076318702	0.514884250313061	5.84265446332436	5.13755115710534e-09	4.64489364326083e-08	yes	Bm2318a	rpy-1	0	no	no	no	41.6242274862127	8.68442112813315	55.3995179249498	9.03315689724174	77.7784528443455	15.4230577062859	no	58.2673994185027	11.0468785772202	no
WBGene00230201	54.7402136398164	-4.53798104512824	0.777172285021482	-5.83909273733661	5.24858499895948e-09	4.74001922411573e-08	yes	Bm9940	Bm9940	3	yes	no	no	0.435557574256117	47.9095757312478	0.716622662095703	59.3718361576505	6.40766106169086	91.0861773783267	no	2.51994709934756	66.1225297557417	no
WBGene00231234	755.896940408307	1.7891896723786	0.306824713202823	5.8313088724241	5.49942785979671e-09	4.96105640596944e-08	yes	Bm10973	Bm10973	3	yes	no	no	875.006705015947	302.614704253099	933.576689826189	445.242416533284	766.476298479914	374.35952301244	yes	858.35323110735	374.072214599608	no
WBGene00230032	167.371691345342	-2.43309431441169	0.417331071701937	-5.83012979237125	5.53842806654294e-09	4.99071183960828e-08	yes	Bm9771	Bm9771	0	no	no	no	9.92250902574755	79.3830196422866	10.6528694859764	98.805479312581	12.3234216382234	84.073064358899	no	10.9662667166491	87.4205211045888	no
WBGene00222866	34.7952956167223	-7.84053838906769	1.34491520091154	-5.82976412472223	5.55057775438516e-09	4.99613330245542e-08	yes	Bm2605a	Bm2605a	0	no	no	no	0	29.7174389299059	0	42.3456699617001	0	167.819586935543	no	0	79.9608986090497	no
WBGene00223277	29.3062931446636	-7.88886168582202	1.35478436136431	-5.82296482805404	5.78127255258086e-09	5.19804042089665e-08	yes	Bm3016	Bm3016	1	yes	no	no	0	74.3475065110322	0	209.689804291414	0	157.230100664538	no	0	147.089137155661	no
WBGene00233987	441.277970923021	1.69953908445262	0.292150579851464	5.81733941899657	5.97916548249414e-09	5.37004211911767e-08	yes	Bm13726	iars-1	0	no	no	no	189.720261991872	61.2016774627262	179.158458232223	108.302004045226	236.284109430568	115.853803147908	no	201.720943218221	95.1191615519533	no
WBGene00229670	256.539490430051	-1.77816996502248	0.306058063238998	-5.80991053202192	6.25062371045446e-09	5.60766307768304e-08	yes	Bm9409	Bm9409	0	no	no	no	59.2434264608159	174.486363177783	50.5635028298711	376.170135248748	53.6396660815306	323.031499561344	no	54.4821984574059	291.229332662625	no
WBGene00226706	77.4514476869912	2.62091053927177	0.451168129427828	5.80916595903088	6.27848291835148e-09	5.62646004982301e-08	yes	Bm6445	mrpl-22	0	no	no	no	180.227290203536	18.4500699863626	128.784382950679	65.7731126796078	151.512570597014	37.4472192231164	no	153.50808125041	40.5568006296956	no
WBGene00226275	87.639124129147	3.0959718373824	0.533049395339001	5.80803930077338	6.32086814684292e-09	5.6582188927673e-08	yes	Bm6014	acdh-7	0	no	no	no	128.495881452724	28.6130971205564	132.181017619743	18.5888556546601	94.9315827558274	15.5022978969871	no	118.536160609432	20.9014168907345	no
WBGene00221790	30.03873563176	-7.85409115299272	1.35443116383707	-5.79881160644758	6.67865096313608e-09	5.97193092708084e-08	yes	Bm1529	Bm1529	0	no	no	no	0	32.0371329406918	0	30.7584950571051	0	35.9988492277555	no	0	32.9314924085175	no
WBGene00225641	28.7820847921215	-7.86855567712452	1.35703264533303	-5.79835400731537	6.69689670535082e-09	5.98167988616094e-08	yes	Bm5380	nhr-2.2	0	no	no	no	0	35.6435987631583	0	82.7948266044016	0	62.4556648130467	no	0	60.2980300602022	no
WBGene00233276	45.1067749186021	-7.54948639777377	1.30276778162059	-5.7949593966643	6.83377124653086e-09	6.09725088436368e-08	yes	Bm13015	Bm13015	0	no	no	no	0.757933137593512	54.7683417860618	0	154.08346525246	0	114.499363347059	no	0.252644379197837	107.78372346186	no
WBGene00223799	274.527651263744	-1.96417342873635	0.339014008755487	-5.79378249278485	6.88185749304501e-09	6.13343666721495e-08	yes	Bm3538	bmk-1	0	no	no	no	34.4285806910182	128.336289484867	27.2389303103942	281.081373552129	42.2461848231776	216.485817477492	no	34.6378986081967	208.634493504829	no
WBGene00226053	44.751628383304	3.47727509942496	0.600527972561662	5.7903632441833	7.02343638506089e-09	6.2527773543941e-08	yes	Bm5792	hex-1	0	no	no	no	20.014609093957	1.30101631312741	36.3610820255321	4.39635995051791	20.9683742480041	6.48487753016258	no	25.7813551224977	4.06075126460264	no
WBGene00225954	65.7082877355039	-3.32727295228289	0.57471594252887	-5.78942170569028	7.06291693732813e-09	6.28106128509552e-08	yes	Bm5693	Bm5693	0	no	no	no	14.8179888357624	267.115370611338	32.4567267653597	360.284191389698	16.3360305321864	302.143421275071	no	21.2035820444362	309.847661092036	no
WBGene00225997	214.21255419513	2.0857358560514	0.360470468907875	5.78614903564943	7.20183237927516e-09	6.39761467410855e-08	yes	Bm5736a	Bm5736a	0	no	no	no	78.5972359463001	20.3140455285078	53.3179515854471	30.8011112002791	101.089977344609	28.7088337679952	no	77.6683882921186	26.6079968322607	no
WBGene00269162	28.5418833718489	-7.84782212081443	1.35932889902523	-5.77330631787648	7.77309446753733e-09	6.89756291204347e-08	yes	Bm18020	Bm18020	1	yes	no	no	0	46.542387603789	0	77.6814903174814	0	89.0524930112736	no	0	71.0921236441813	no
WBGene00233251	113.731349365556	2.91707679236746	0.505628995695978	5.76920393647959	7.96468719371277e-09	7.04893041797573e-08	yes	Bm12990	Bm12990	2	yes	no	no	173.626729925086	43.4973471840431	168.242550068418	44.8079587038331	197.266651230493	21.8505834295868	yes	179.711977074666	36.7186297724876	no
WBGene00235404	31.7515256834521	6.71755614010198	1.16439350053087	5.7691460292756	7.96742421721347e-09	7.04893041797573e-08	yes	NA	NA	NA	NA	no	no	1778.98729268411	52.4260479235132	884.02276866947	0	1420.52497897125	0	NA	1361.17834677494	17.4753493078377	NA
WBGene00230664	82.5750492125269	3.50736997655651	0.607957987259357	5.76909926353226	7.96963529947907e-09	7.04893041797573e-08	yes	Bm10403	Bm10403	4	yes	no	no	139.055221130897	7.32431965957542	155.383145752073	13.7805952265253	74.4833089703501	35.0394898357499	yes	122.973891951106	18.7148015739502	no
WBGene00228653	575.419498225302	1.69285227505065	0.293483788581158	5.7681287379951	8.01565660454372e-09	7.08194562913375e-08	yes	Bm8392	Bm8392	11	yes	no	no	246.026670373155	57.0941206838261	96.9858082576065	80.2147922419381	157.594037146532	80.8656423395099	yes	166.868838592431	72.7248517550913	no
WBGene00225350	595.064746814909	1.77499918660799	0.307834463602841	5.76608338726507	8.11349266443026e-09	7.16061876971278e-08	yes	Bm5089a	calu-1	0	no	no	no	394.382382288919	107.894529180757	549.442139872342	251.814439254633	390.328588748401	256.06584514132	no	444.717703636554	205.258271192236	no
WBGene00222706	29.0141478657693	-7.82744655154401	1.35759901747457	-5.76565425489533	8.13416638275192e-09	7.17109516817068e-08	yes	Bm2445a	ceh-43	1	yes	no	no	0	10.0964365188998	0	25.3874282877241	0	36.3420380776466	no	0	23.9419676280902	no
WBGene00226622	388.697856334675	1.68385987737845	0.292187607126768	5.76294078293299	8.26608041106419e-09	7.27951254362474e-08	yes	Bm6361a	Bm6361a	1	yes	no	no	171.859149553509	40.8184097765483	96.2488348500504	63.0086343077879	134.05374425402	85.2245343619732	yes	134.053909552526	63.0171928154365	no
WBGene00230892	46.4888565783269	-7.49480479495867	1.30104205014485	-5.7606168794654	8.38070729667326e-09	7.37248829791581e-08	yes	Bm10631	Bm10631	1	yes	no	no	0	104.684707443695	0	587.083167405437	2.43005319405719	356.147505805719	no	0.810017731352396	349.30512688495	no
WBGene00223879	79.6642891167424	-3.19028144969892	0.55385600485249	-5.76012794254816	8.40502021546729e-09	7.38590018071161e-08	yes	Bm3618	Bm3618	1	yes	no	no	1.90965205148949	33.2419620561837	6.04476384460639	57.253439273813	4.81154867004667	83.4849401753752	no	4.25532152204752	57.9934471684573	no
WBGene00225511	28.5399451827918	-7.82280906375158	1.3592329769601	-5.75531141191641	8.64822200405795e-09	7.59142418588966e-08	yes	Bm5250	Bm5250	1	yes	no	no	0	119.111360914176	0	166.92296443592	0	132.777943731812	no	0	139.604089693969	no
WBGene00224320	821.288223796332	1.56894778964432	0.272636633067173	5.75472111723797	8.67849437468658e-09	7.60979711261538e-08	yes	Bm4059a	haf-2	7	yes	no	no	539.598577428536	180.834752862759	498.084343971024	371.235596801054	710.091597077572	368.758666000795	yes	582.591506159044	306.943005221536	no
WBGene00231170	35.4313650975267	-7.07125934194291	1.23086596040602	-5.74494670370957	9.19499433675908e-09	8.05402407174618e-08	yes	Bm10909	Bm10909	0	no	no	no	0	60.4039247814392	0	148.324214712857	1.93783927910997	373.476101476114	no	0.645946426369989	194.06808032347	no
WBGene00228201	445.801279291163	1.8583030019945	0.323515286378506	5.74409643141353	9.24131150958225e-09	8.08589941536595e-08	yes	Bm7940	Bm7940	1	yes	no	no	383.4748810739	67.3595282411201	177.85408296281	136.509363999365	200.331487923008	104.068737608089	yes	253.886817319906	102.645876616191	no
WBGene00229878	233.584685394049	-2.0086447842336	0.349719788988941	-5.74358342729391	9.26936617279796e-09	8.10174429652492e-08	yes	Bm9617a	Bm9617a	0	no	no	no	41.7185412823802	204.239368668091	33.8119431875845	219.604670459021	41.7255522518864	287.993823857447	no	39.0853455739504	237.279287661519	no
WBGene00229645	677.591355570112	1.54211955573553	0.268504682333431	5.74336187486115	9.28150779622472e-09	8.10366157642515e-08	yes	Bm9384	Bm9384	0	no	no	no	1463.34735335271	463.377932587669	1108.01618891955	840.207410229133	1599.42709264201	901.305032323941	no	1390.26354497142	734.963458380248	no
WBGene00233095	65.3235117054289	-5.46527308730393	0.951865244017224	-5.74164580717167	9.3760776421906e-09	8.17746557529814e-08	yes	Bm12834	Bm12834	1	yes	no	no	0	334.133102904923	19.8411567043661	319.742085371842	5.49703980988128	683.491904160006	no	8.44606550474912	445.789030812257	no
WBGene00223476	41.1559307095056	-4.05109045464427	0.705769874062857	-5.73995944502934	9.46992264408722e-09	8.25048019879513e-08	yes	Bm3215	mlt-9	0	no	no	no	2.45135111335804	20.6420233434862	0.939795597363077	30.2000773785468	0.96377442114564	52.2565521372542	no	1.45164037728892	34.3662176197624	no
WBGene00226300	37.7467012695373	-4.51382762180873	0.786620373267116	-5.73825415055192	9.56574947766285e-09	8.32506359455572e-08	yes	Bm6039	osm-1	0	no	no	no	0.298921879825625	5.33287968902712	0.454850217885701	11.8005913829192	0.216869532493046	14.5351836327346	no	0.323547210068124	10.5562182348936	no
WBGene00225232	58.8798965002949	2.64508982153958	0.461108313109609	5.73637418007431	9.67248439387363e-09	8.40897095757679e-08	yes	Bm4971a	Bm4971a	0	no	no	no	124.880011283449	15.4365585552567	73.5211720246787	24.0104678009808	91.1958904459305	30.3206021337849	no	96.5323579180195	23.2558761633408	no
WBGene00222417	1126.90210067172	1.49338054778717	0.26041446243501	5.73462984284086	9.77255355327303e-09	8.48691058048637e-08	yes	Bm2156	prx-1	0	no	no	no	225.588806677756	77.5171041603919	278.703384995293	193.646898156687	280.826305924735	177.470976392953	no	261.706165865928	149.544992903344	no
WBGene00269341	27.7716388159979	-7.80662747120032	1.3619972169094	-5.73174994359745	9.939973888969e-09	8.62311259846022e-08	yes	Bm18195	pat-2.2	1	yes	no	no	0	55.807720385169	0	165.779297215417	0	134.872005766187	no	0	118.819674455591	no
WBGene00220802	122.87103284895	2.72559195594867	0.475661611912829	5.73010705023674	1.00367273668963e-08	8.69778522667418e-08	yes	Bm541a	Bm541a	0	no	no	no	445.887882551792	63.8275679588141	311.790589714198	48.497516641338	320.293911612048	153.475923721472	no	359.324127959346	88.600336107208	no
WBGene00228705	43.5872634879595	-7.50137375450308	1.30960207587356	-5.72797943184333	1.01633885265299e-08	8.79818947259428e-08	yes	Bm8444a	Bm8444a	1	yes	no	no	0	13.2760867587487	0.298822911595113	33.315511545305	0	29.6182373080276	no	0.0996076371983709	25.4032785373604	no
WBGene00233058	42.9137750827345	-5.31267835857531	0.929668652823313	-5.71459341179378	1.09966630223193e-08	9.50942855412025e-08	yes	Bm12797a	Bm12797a	1	yes	no	no	2.11535477769285	26.0450399727143	0	55.9155278736202	2.26267200715616	190.585623628672	no	1.45934226161633	90.8487304916689	no
WBGene00221089	42.0629674145005	-4.0844229066438	0.714891801960349	-5.71334416682868	1.10777316637281e-08	9.56937456338589e-08	yes	Bm828a	jip-1	0	no	no	no	1.1374672792487	12.2161602206632	0	13.0386197708803	0.687476293150747	16.0535233025166	no	0.608314524133148	13.7694344313533	no
WBGene00227686	818.059571432729	1.75253366815448	0.306933167397967	5.70982172767974	1.1309457432264e-08	9.75919917830748e-08	yes	Bm7425a	Bm7425a	2	yes	no	no	116.320512539402	33.326559557726	68.8468649296291	53.9840647461708	79.9915512988257	31.1321985580884	yes	88.3863095892854	39.4809409539951	no
WBGene00231306	249.05073089566	2.03608292738114	0.356623311768787	5.709337724678	1.13416636746794e-08	9.77663410517868e-08	yes	Bm11045	tps-2	0	no	no	no	76.6155853997071	12.7502548597958	91.4551856193063	39.8911003734774	52.9488669365276	35.3698553120416	no	73.673212651847	29.3370701817716	no
WBGene00225711	27.7191224697735	-7.78143679978532	1.36299387163906	-5.70907687972784	1.13590576074706e-08	9.78127730131665e-08	yes	Bm5450	Bm5450	5	yes	no	no	0	34.1736490248823	0	63.6600371464316	0	36.5200467289781	no	0	44.7845776334307	no
WBGene00226075	570.798863348842	1.75052305439862	0.306696125493583	5.70767906370324	1.14527108037084e-08	9.8515081527992e-08	yes	Bm5814	ekl-6	0	no	no	no	153.120220773098	50.9162172092264	161.710294998125	76.2873347526699	126.760481620786	71.1285118121146	no	147.19699913067	66.1106879246703	no
WBGene00230097	1111.84474264108	-1.87417732810835	0.328394336378901	-5.70709394313649	1.14921360834765e-08	9.87499372742612e-08	yes	Bm9836	moag-4	0	no	no	no	908.17559082486	2414.06378594336	673.983692084947	4082.73911454394	470.728368400664	4771.24780516271	no	684.295883770157	3756.01690188334	no
WBGene00223135	67.9286051822694	-2.83676793881658	0.49709831628264	-5.70665368579452	1.15218874337171e-08	9.89012592571751e-08	yes	Bm2874a	Bm2874a	1	yes	no	no	36.6830835120046	170.502421912105	27.1166658137629	394.811955475884	13.7046515181261	270.222983729342	no	25.8348002812979	278.512453705777	no
WBGene00228818	47.0207672535334	-4.82676083130451	0.84621601938081	-5.70393459915393	1.17073011453864e-08	1.00387026452966e-07	yes	Bm8557a	Bm8557a	0	no	no	no	0	35.334550218969	2.17778100162427	61.2538629768405	2.54987444225101	87.8957441001683	no	1.57588514795843	61.4947190986593	no
WBGene00229519	18.7992987469765	8.14743811779398	1.42845041864827	5.70368982460297	1.17241337877083e-08	1.00425650719949e-07	yes	Bm9258	Bm9258	0	no	no	no	32.1867010545982	0	25.9693624070648	0	32.9255901229874	0	no	30.3605511948835	0	no
WBGene00230443	222.255730134775	1.79263340304506	0.314365832272735	5.70237989951089	1.18146151034253e-08	1.01094385118175e-07	yes	Bm10182	Bm10182	1	yes	no	no	173.505897147804	52.3406574340124	141.058557777704	82.215619997472	176.992731040984	83.2262480114068	yes	163.852395322164	72.5941751476304	no
WBGene00223038	42.6206037974005	-7.46358844431205	1.31063647894311	-5.69462895640645	1.23640506297649e-08	1.05684739171107e-07	yes	Bm2777	aspm-1	0	no	no	no	0	19.5513564454632	0.416661005635314	50.0296021543865	0	33.7908979701292	no	0.138887001878438	34.4572855233263	no
WBGene00255379	73.3122961732428	-2.92580297984756	0.514367391707309	-5.68815797233203	1.28417003524336e-08	1.09537686985261e-07	yes	NA	NA	NA	NA	no	no	38.7105448126619	571.877873993402	189.642338899832	1977.74920392074	173.951181397726	2349.64346427779	no	134.10135503674	1633.09018073064	no
WBGene00227525	176.520959996469	-2.07280246380646	0.364400838107005	-5.68824834370383	1.28349078517283e-08	1.09537686985261e-07	yes	Bm7264b	sec-8	0	no	no	no	23.6306357107808	73.3317242391937	28.704155627922	235.414666981557	15.9282353838316	165.885744473221	no	22.7543422408448	158.210711897991	no
WBGene00222606	810.704140267452	1.64956643147898	0.290095791074427	5.68628184976241	1.29835051018118e-08	1.10631414811045e-07	yes	Bm2345a	Bm2345a	4	yes	no	no	901.800384100908	312.822648192858	1218.86628068408	647.679754586699	1019.43824357367	606.710301818153	yes	1046.70163611955	522.404234865903	no
WBGene00229254	27.105132543617	-7.7637796891973	1.36550955559588	-5.68562823847054	1.30332640445491e-08	1.10939361449213e-07	yes	Bm8993	Bm8993	0	no	no	no	0	70.4165743249878	0	194.02988978827	0	202.240345800396	no	0	155.562269971218	no
WBGene00231210	118.685107000432	-2.12867167358248	0.374529774892733	-5.68358463407119	1.3190040333342e-08	1.12156647761382e-07	yes	Bm10949	Bm10949	9	yes	no	no	14.5503984592083	53.4181180575027	11.1690178419139	111.153837206955	12.8571588086525	101.829037122081	no	12.8588583699249	88.8003307955127	no
WBGene00220954	1089.58998938919	1.62365336328314	0.285736497560335	5.68234501768644	1.32860293568646e-08	1.12855052284691e-07	yes	Bm693	Bm693	1	yes	no	no	5714.26429768633	1352.56894125134	2590.35325030829	2267.89941831801	4274.34377983653	2335.69189722863	yes	4192.98710927705	1985.386752266	no
WBGene00226633	148.746090981718	-2.11992012194279	0.37323647084736	-5.67983111920955	1.3482779895525e-08	1.14407005238486e-07	yes	Bm6372	lst-4	0	no	no	no	24.7221268132668	125.14749876999	24.1252825253121	168.849315291229	18.416462741875	149.893908046235	no	22.4212906934846	147.963574035818	no
WBGene00224796	40.8214650978995	-6.64527031603008	1.17013213954398	-5.67907682513521	1.35423648765615e-08	1.14793032554079e-07	yes	Bm4535	egl-15	3	yes	no	no	0.483932558119486	18.4558749375906	0	32.470005079741	0	38.5178695536482	no	0.161310852706495	29.8145831903266	no
WBGene00223620	43.3571778018811	-3.93131038619179	0.692473301678307	-5.67720138330777	1.36916251363674e-08	1.1593760744371e-07	yes	Bm3359a	Bm3359a	0	no	no	no	9.30252878690638	81.2261288355765	4.35293600058097	106.327585745506	2.02219392307624	130.132106030143	no	5.22588623685453	105.895273537075	no
WBGene00222944	113.656038310168	-2.19034151197126	0.386210892501852	-5.67136130672638	1.41667265755834e-08	1.19836090015268e-07	yes	Bm2683	elo-4	7	yes	no	no	59.0223601216369	249.694802962773	44.9474115317603	490.269940805893	39.2277742317722	274.500698350839	no	47.7325152950565	338.155147373168	no
WBGene00228821	27.7956412007893	-7.73346619754815	1.3641480341339	-5.66908136363525	1.43565181928394e-08	1.21315557260239e-07	yes	Bm8560a	Bm8560a	0	no	no	no	0	47.5599633624107	0	49.7784761490837	0	42.8567557472837	no	0	46.731731752926	no
WBGene00230571	96.0824958231465	2.49530105463393	0.440266228581209	5.66770942816855	1.44719114861918e-08	1.22163928462714e-07	yes	Bm10310	Bm10310	0	no	no	no	127.221004266253	28.3942536928809	119.067447702802	50.0588902758528	156.580805172289	29.2128315174765	no	134.289752380448	35.8886584954034	no
WBGene00224727	179.700167678738	-2.69382861898878	0.475575216229467	-5.6643587114283	1.47575400589166e-08	1.24446088322913e-07	yes	Bm4466	Bm4466	9	yes	no	no	12.8810945217054	64.4903126671551	8.68105065627382	62.4480281575151	3.60809548380363	91.9772613365541	no	8.39008022059429	72.9718673870748	no
WBGene00228315	26.6074691027044	-7.74363883175739	1.36790052240914	-5.6609663531083	1.50522941008348e-08	1.26800400977663e-07	yes	Bm8054	Bm8054	12	yes	no	no	0	21.997668797199	0	39.6114180159723	0	29.0934471057933	no	0	30.2341779729882	no
WBGene00228930	26.4221424649152	-7.74574927562781	1.36846087968949	-5.66019050349863	1.51205050169127e-08	1.27243423417119e-07	yes	Bm8669	Bm8669	0	no	no	no	0	66.5855089124802	0	151.57548021857	0	116.587505797101	no	0	111.582831642717	no
WBGene00229621	29.8213193391657	-7.68795304200122	1.35968373354706	-5.65422153131551	1.56554186483369e-08	1.31608916727918e-07	yes	Bm9360	Bm9360	insdc=CDQ0	yes	no	no	0	137.337916983477	0	270.035812231763	0	793.805717759529	no	0	400.39314899159	no
WBGene00223404	59.873942469832	2.70633675603693	0.479669318863818	5.64208851724635	1.67999683926667e-08	1.41085095388313e-07	yes	Bm3143a	Bm3143a	3	yes	no	no	91.768546449997	17.2429643436378	124.571840918421	29.8265333616038	94.7678129437242	25.9401821534635	yes	103.702733437381	24.3365599529017	no
WBGene00230123	429.625280187786	-10.1241030474786	1.79619491278366	-5.6364167248357	1.73624935723396e-08	1.45658983151677e-07	yes	Bm9862	Bm9862	0	no	no	no	0	519.37930490821	6.02488454074093	1808.40523227698	0	2900.05436020477	no	2.00829484691364	1742.61296579665	no
WBGene00223036	47.4913830049927	2.89852244452597	0.514336837818931	5.63545566134693	1.74596063029617e-08	1.46322996855891e-07	yes	Bm2775	ptr-4	12	yes	no	no	24.0214198348937	2.32225703296799	31.9338970518444	8.3647998924477	22.7987537896168	6.88408290903259	yes	26.2513568921183	5.85704661148276	no
WBGene00232819	44.6711753701599	-3.91176316861874	0.694857001302569	-5.62959452273749	1.80633760390924e-08	1.51227401042597e-07	yes	Bm12558	Bm12558	0	no	no	no	6.63380307231628	68.3494900382847	4.64137950742728	374.38219918882	9.60543832279567	175.639844572576	no	6.96020696751308	206.123844599894	no
WBGene00227226	36.299789302444	-5.76716314690801	1.02559209931456	-5.62325231518691	1.87395379231967e-08	1.56727182671828e-07	yes	Bm6965	Bm6965	1	yes	no	no	0.156206538972318	6.75108209900618	0.321731596484378	14.7802689430848	0	10.5914629837215	no	0.159312711818899	10.7076046752708	no
WBGene00268860	26.8350158142189	-7.69360737550237	1.36910851865678	-5.61942846068221	1.91590189072241e-08	1.60071146685382e-07	yes	Bm17718	Bm17718	1	yes	no	no	0	68.2009687648421	0	104.428057582404	0	200.893180192979	no	0	124.507402180075	no
WBGene00225722	38.9531243337725	-6.16907910600489	1.09818850860181	-5.61750469767638	1.93734908686731e-08	1.61697189155954e-07	yes	Bm5461a	mbr-1	0	no	no	no	0	11.5767489656922	0	11.4189547263343	0.4642471278002	21.1162545570001	no	0.154749042600067	14.7039860830089	no
WBGene00222000	452.013814224498	2.88456006803435	0.513681274817831	5.61546665110055	1.96032464131441e-08	1.63447333962612e-07	yes	Bm1739a	lat-2	7	yes	no	no	54.5869297272344	17.4927204304102	277.092745637141	31.3010217628185	205.732343013036	47.9308597696086	yes	179.137339459137	32.2415339876124	no
WBGene00230215	83.0501019096792	2.35028780803186	0.419356691697229	5.60450770087805	2.08847705758056e-08	1.73954336513816e-07	yes	Bm9954	Bm9954	0	no	no	no	66.9631791999728	10.9220933173986	48.7712324716711	26.0042861526691	72.6921212368148	19.3219885437971	no	62.8088443028196	18.7494560046216	no
WBGene00231921	83.7655510126684	2.47033066268158	0.440813176358169	5.60403090282036	2.0942334458336e-08	1.74255624614509e-07	yes	Bm11660	Bm11660	6	yes	no	no	35.5872905756505	4.16928100790727	29.2911041742731	16.5959236162717	63.6207818645855	18.4071116256762	yes	42.8330588715031	13.0574387499517	no
WBGene00227556	182.917469525119	-1.84344086517749	0.329098004280278	-5.60149512060704	2.12510771135616e-08	1.76525919267247e-07	yes	Bm7295a	ssl-1	3	yes	no	no	8.87107811731403	28.7480019309686	9.77025279573514	70.8493457826264	8.03981318603559	51.4241970213843	no	8.89371469969492	50.3405149116598	no
WBGene00226030	401.149400855641	1.71644844043063	0.306430159640326	5.60143440986787	2.1258522808884e-08	1.76525919267247e-07	yes	Bm5769a	pis-1	0	no	no	no	60.4759249944816	19.6015817535228	53.8211808755176	35.7684057956271	54.5682959266163	23.2887550342281	no	56.2884672655385	26.219580861126	no
WBGene00227782	494.604266309685	1.66385194418871	0.297112513662659	5.60007360066242	2.14260814926168e-08	1.77736109815536e-07	yes	Bm7521a	ufm-1	0	no	no	no	1663.35853858428	531.250618958268	1643.94726452348	864.403510743312	1517.81739517206	934.159210797184	no	1608.37439942661	776.604446832921	no
WBGene00222945	129.820270063326	3.01355451696554	0.538564089431893	5.59553556596097	2.19941752499714e-08	1.82263022976874e-07	yes	Bm2684	Bm2684	1	yes	no	no	334.54372204578	35.5336960904991	792.669586310639	88.3263045444433	195.35382230891	108.558003987306	yes	440.855710221776	77.4726682074162	no
WBGene00229976	73.6982065523463	-3.51051734960409	0.627811593027184	-5.591673343713	2.24891618247622e-08	1.86175520553367e-07	yes	Bm9715a	Bm9715a	0	no	no	no	22.2781164144196	102.857480141967	13.3987906109252	238.936989587179	6.52178800667276	436.309469659905	no	14.0662316773392	259.36797979635	no
WBGene00220360	38.6616793875768	-7.1720554637811	1.28354769699149	-5.58768129972239	2.30121462399197e-08	1.90311617533387e-07	yes	Bm99	Bm99	3	yes	no	no	0	42.659577973009	1.23125210545603	59.4392143239929	0	167.098497447525	no	0.410417368485343	89.7324299148424	no
WBGene00233940	800.12683412533	1.5414100513128	0.275912677323003	5.58658654712092	2.31576164984641e-08	1.91320430016723e-07	yes	Bm13679	Bm13679	0	no	no	no	584.939043917532	200.115727112922	733.671052600627	453.083947457044	603.144753821907	378.796789034145	no	640.584950113355	343.99882120137	no
WBGene00222744	492.453826484936	1.53989142606586	0.2756600736669	5.58619681690512	2.3209618807881e-08	1.91361897579958e-07	yes	Bm2483	rpn-3	1	yes	no	no	578.213276560702	183.58969344056	466.121513047534	312.719379771904	436.985929030066	278.446101235055	yes	493.773572879434	258.25172481584	no
WBGene00221999	26.8658727815377	-7.65662581052204	1.37060638569446	-5.5863053685122	2.31951232204796e-08	1.91361897579958e-07	yes	Bm1738	mnp-1	1	yes	no	no	0	7.09288510691142	0	35.3281087143955	0	35.4486629730526	no	0	25.9565522647865	no
WBGene00268527	726.146022236249	1.56741757237487	0.280681201078572	5.58433399298481	2.34597480121457e-08	1.93228622150595e-07	yes	Bm17384	Bm17384	0	no	no	no	2204.178162142	786.783763041283	1778.46716654707	1088.43875076951	2374.09025837001	1408.27139474825	no	2118.91186235303	1094.49796951968	no
WBGene00231263	282.730114166967	1.80031596020065	0.32270338627786	5.57885673579672	2.421045336407e-08	1.9921045768052e-07	yes	Bm11002a	pes-8	2	yes	no	no	348.153912684681	112.664929739788	413.464134995003	223.390942876004	423.081919509737	186.933879128875	yes	394.89998906314	174.329917248222	no
WBGene00225215	52.5512817998054	-4.72028460659752	0.846475005252376	-5.57640163892396	2.45544646931732e-08	2.01633739305029e-07	yes	Bm4954a	Bm4954a	0	no	no	no	4.76800336903383	30.6582769124526	0	91.002762164091	1.45724455037863	89.3318442598981	no	2.07508263980415	70.3309611121472	no
WBGene00226434	296.730222009086	1.76803671111277	0.317050259557291	5.57651873107293	2.45379503985284e-08	2.01633739305029e-07	yes	Bm6173	Bm6173	1	yes	no	no	338.217929314901	89.407119493452	329.800175501707	162.05063103746	235.846283779914	152.107350727083	yes	301.288129532174	134.521700419332	no
WBGene00230708	75.6258509979899	2.84000464753314	0.509477953754234	5.57434257283511	2.48466374512388e-08	2.03827501186094e-07	yes	Bm10447	Bm10447	insdc=CRZ25015.1	yes	no	no	99.9287493164553	16.9849324475733	73.8914808203411	10.6962714762282	75.0267784867673	27.0667354372435	yes	82.9490028745213	18.2493131203483	no
WBGene00227415	39.0966931699565	3.29662750350801	0.591502778099474	5.57330857193982	2.49946276001283e-08	2.04835247918154e-07	yes	Bm7154a	clp-1	0	no	no	no	36.0242694312655	5.09867273897955	29.3047095327306	6.10466747861973	36.2948174317218	3.98020411814618	no	33.8745987985726	5.06118144524849	no
WBGene00224248	385.081104352356	1.87220800144441	0.335936055721824	5.57310824353643	2.50233981219298e-08	2.0486492572989e-07	yes	Bm3987	Bm3987	0	no	no	no	400.335543440387	121.329234036747	304.573401363423	203.840794617869	334.712367646907	110.962522350631	no	346.540437483572	145.377517001749	no
WBGene00222351	163.379660346973	1.89481486433821	0.34006360490492	5.5719425337151	2.5191452359946e-08	2.06033705747108e-07	yes	Bm2090a	spe-6.2	3	yes	no	no	271.035859268265	70.1778598765208	223.221412629281	136.127223639012	239.218875137461	96.1265177229617	yes	244.492049011669	100.810533746165	no
WBGene00221332	24.317948197436	6.13612286233553	1.1013331408518	5.57154110298513	2.52495776557092e-08	2.06301965479846e-07	yes	Bm1071a	Bm1071a	6	yes	no	no	7.67007790709911	0.285289854709811	19.1220056573024	0.735009833617768	22.4724202546571	0	yes	16.4215012730195	0.340099896109193	no
WBGene00234665	245.759364481454	1.80529231353053	0.324444335447498	5.56425900005477	2.63268687956623e-08	2.14888450109684e-07	yes	Bm14404	Bm14404	0	no	no	no	1217.77882260455	244.270816698567	1035.83151904866	645.863574864842	916.335172149867	574.027196302821	no	1056.64850460103	488.053862622077	no
WBGene00235062	25.5388955301968	-7.65066769696999	1.37514826234617	-5.56352206264436	2.64383419645921e-08	2.15582315959527e-07	yes	Bm14727	Bm14727	0	no	no	no	0	55.0922367904873	0	62.225796124223	0	77.0605760190216	no	0	64.7928696445773	no
WBGene00230488	50.7710510843209	-4.61178651329263	0.830180926773939	-5.55515835712332	2.77360195034211e-08	2.25937614874868e-07	yes	Bm10227	hxk-1.3	0	no	no	no	2.80197773965831	72.8896522502283	4.54803236113826	84.6953785981529	0	71.7177989255086	no	2.45000336693219	76.4342765912966	no
WBGene00227417	56.4957043088357	-3.00276410740908	0.540662935190537	-5.55385603851476	2.79435644050172e-08	2.27400874768502e-07	yes	Bm7156	zyg-8	0	no	no	no	4.67849662058113	34.1267243001459	5.88665112200014	63.573216953331	3.23302611842214	67.6132162949339	no	4.59939128700114	55.1043858494703	no
WBGene00225000	104.617574811125	2.3053651456687	0.41514976393097	5.55309275341905	2.80659054516482e-08	2.28168528751623e-07	yes	Bm4739a	Bm4739a	0	no	no	no	143.809331118766	29.0421960548796	109.871741356382	63.0957551250055	145.643451486343	33.3261394048363	no	133.10817465383	41.8213635282405	no
WBGene00227936	28.5832919947219	-7.60501377480939	1.36969963820778	-5.55232224837292	2.81899307857392e-08	2.2894833118707e-07	yes	Bm7675	Bm7675	0	no	no	no	0	58.9033304261533	0	105.302268582247	0	23.3997702328199	no	0	62.5351230804066	no
WBGene00222353	636.474869374483	-7.89062968294523	1.42168937304317	-5.55017842333243	2.85378191667449e-08	2.31426180914617e-07	yes	Bm2092a	unc-89	0	no	no	no	0.654972130906086	39.9795761143338	0.228020879953646	61.1334383260013	0	102.428807653517	no	0.294331003619911	67.8472740312841	no
WBGene00223041	121.843742019366	3.34124562376999	0.602016200949147	5.5500925365499	2.85518428454689e-08	2.31426180914617e-07	yes	Bm2780a	Bm2780a	1	yes	no	no	160.328009624994	3.23439989683602	117.040011472757	42.0794321595664	97.2000453114802	30.3464434093237	yes	124.85602213641	25.2200918219087	no
WBGene00229182	245.730063880581	-1.9332072469169	0.348417140346096	-5.54854231624933	2.88061168817675e-08	2.33255097533676e-07	yes	Bm8921a	Bm8921a	0	no	no	no	61.0954354310351	272.536517036681	83.6179496536426	588.525179428884	88.7901552868495	514.330786556425	no	77.8345134571757	458.46416100733	no
WBGene00222839	185.616081923123	-2.1038110122624	0.379236138156893	-5.54749613917868	2.89789557567063e-08	2.3442162223846e-07	yes	Bm2578	gop-3	0	no	no	no	60.4116532371912	156.666907355529	33.4439362315238	433.691651338714	44.9784354573761	360.609108441335	no	46.2780083086971	316.989222378526	no
WBGene00225496	315.713426710785	-1.71387922645924	0.309383933709978	-5.53965167456259	3.03073856884294e-08	2.44924567279708e-07	yes	Bm5235	zig-12	0	no	no	no	193.975779008636	525.182255901919	115.488202420139	716.795178578099	130.807478614967	927.055428335859	no	146.757153347914	723.010954271959	no
WBGene00224182	264.799187671244	1.90358666571525	0.343677780980182	5.53887033455043	3.04428928012466e-08	2.45775822357735e-07	yes	Bm3921a	che-2	0	no	no	no	155.81074796857	50.0211833398658	163.157942103067	65.3082604303252	166.002577598717	82.6901539379514	no	161.657089223451	66.0065325693808	no
WBGene00222722	164.586730337048	1.83377109053441	0.331320269540802	5.53473861733829	3.11692826021021e-08	2.51391065422499e-07	yes	Bm2461a	nrx-1	5	yes	no	no	14.1065423978915	3.50962175236468	13.1471778214801	7.04537993253934	13.6793190419814	7.4859485793111	yes	13.644346420451	6.01365008807171	no
WBGene00221009	202.298580329825	2.75628894603967	0.498082320215715	5.53380201257886	3.13362682231316e-08	2.52487874328022e-07	yes	Bm748	Bm748	1	yes	no	no	262.421939761189	19.6250538430573	201.975425627344	42.565190663879	221.524719300819	150.914295596293	yes	228.640694896451	71.0348467010764	no
WBGene00227895	81.4560811183863	-3.33047097916351	0.602029124141557	-5.53207618304593	3.1646239132685e-08	2.54733462425743e-07	yes	Bm7634a	gtf-2H3	1	yes	no	no	6.35741206640014	147.217622477719	14.8475315578719	147.135953620093	11.9346842390135	178.793166863654	no	11.0465426210952	157.715580987155	no
WBGene00226735	70.1561178193658	3.80276848815042	0.687463379459061	5.53159426636322	3.17333246206766e-08	2.55182292556793e-07	yes	Bm6474	Bm6474	6	yes	no	no	81.6262247915469	1.79712541996682	73.8105211031485	6.98345336425733	58.6230698233312	28.2587235458106	yes	71.3532719060089	12.3464341100116	no
WBGene00255710	175.64942390833	-10.3128321090164	1.86447019450927	-5.53123999481832	3.17974920223005e-08	2.55446124273827e-07	yes	Bm17068	Bm17068	1	yes	no	no	0	1492.00937708801	0	843.908770668528	0	1666.07605608005	no	0	1333.99806794553	no
WBGene00223919	24.6052507328309	-7.6223834782835	1.37894230338412	-5.52770297899853	3.24450742780672e-08	2.60391699575503e-07	yes	Bm3658	cfz-2	7	yes	no	no	0	18.0779475598322	0	60.5795999231145	0	41.0496990458601	no	0	39.9024155096023	no
WBGene00223160	176.554180029768	-1.89639399876634	0.343130703386395	-5.52673946123335	3.26236877446109e-08	2.61567480676772e-07	yes	Bm2899	znf-598	0	no	no	no	29.6209910474903	120.461253883546	25.1125643893142	173.7287187519	24.6011806408563	154.227587923373	no	26.4449120258869	149.472520186273	no
WBGene00230440	197.970122065361	2.10622507511491	0.381162467927018	5.52579346694281	3.27999805578869e-08	2.62722361479397e-07	yes	Bm10179	Bm10179	0	no	no	no	275.61388955775	51.0530361103512	370.655483690615	130.804887458321	240.566946804932	157.935356419515	no	295.612106684432	113.264426662729	no
WBGene00227071	267.403414333354	-1.95058371412675	0.353108032259645	-5.52404232111168	3.31287608501978e-08	2.65095172775748e-07	yes	Bm6810a	ceh-44	0	no	no	no	27.6433571568888	66.300998044554	14.78716211055	166.251705122595	19.0354415168574	139.399095129236	no	20.4886535947654	123.983932765462	no
WBGene00223301	34.2249481029022	-5.92057574514443	1.07221134413544	-5.52183650875132	3.35474574003059e-08	2.68182127559265e-07	yes	Bm3040a	Bm3040a	1	yes	no	no	0	51.3255851207527	0	43.5553991052267	3.9724997203724	272.780472203448	no	1.32416657345747	122.553818809809	no
WBGene00223852	51.5785384675586	-2.88859591859054	0.523393016698664	-5.51898062532541	3.40971781128016e-08	2.72309424418512e-07	yes	Bm3591a	clsp-1	0	no	no	no	5.98533370282953	35.04144597855	4.8963866910202	79.3676087457831	4.85779142607814	66.7214058885233	no	5.24650393997596	60.3768202042855	no
WBGene00227005	398.076995804185	1.67140046595516	0.302906690355963	5.51787239823263	3.43128421758364e-08	2.7376338135589e-07	yes	Bm6744a	rga-2	1	yes	no	no	137.306934820875	45.9135901172236	131.54435202002	89.3563428965923	87.8977848211625	39.7870378416076	yes	118.916357220686	58.3523236184745	no
WBGene00222469	76.4961338059493	-2.55605379133822	0.463312438177884	-5.51691165769404	3.45008751466181e-08	2.74994255327154e-07	yes	Bm2208a	zipt-13	7	yes	no	no	13.3066486976114	93.6662089611054	14.4753166374508	126.686506085251	15.500278821438	177.938864262049	no	14.4274147188334	132.763859769468	no
WBGene00222209	32.2561551272593	-6.97222487849957	1.26416797145505	-5.51526777764714	3.48249304662552e-08	2.77305849049966e-07	yes	Bm1948	sid-1	13	yes	no	no	0.305259125540441	28.9205701432171	0	20.3788158841584	0	29.0250204759661	no	0.101753041846814	26.1081355011138	no
WBGene00223682	631.059031881309	-1.9304314933474	0.350150884596961	-5.5131418433211	3.52483925860988e-08	2.80403716803087e-07	yes	Bm3421a	eef-1G	0	no	no	no	187.075315227653	1000.4651326082	198.848116084744	1095.90788096121	156.631804053954	986.154053381726	no	180.851745122117	1027.50902231705	no
WBGene00222278	136.798803966731	-9.93289034350467	1.80290654375253	-5.5093761670145	3.60107621299009e-08	2.86188944692851e-07	yes	Bm2017	Bm2017	0	no	no	no	0	332.863796339767	0	633.827852747112	0	1750.88268674033	no	0	905.858111942404	no
WBGene00230108	30.9983728216454	5.02315743185878	0.91209042134604	5.50730203310954	3.64374802242284e-08	2.89297966770531e-07	yes	Bm9847	Bm9847	0	no	no	no	14.2392672948409	1.37430179106431	7.96244190131907	0	15.1405476624252	0.646821936944105	no	12.4474189528617	0.673707909336137	no
WBGene00227742	47.6907824354945	-6.82656792954099	1.24257519554394	-5.49388717400933	3.93181736886033e-08	3.11865475041249e-07	yes	Bm7481a	ced-11	4	yes	no	no	0.346809240260752	12.3910143081655	0	43.0532928911876	0	24.51586152732	no	0.115603080086917	26.6533895755577	no
WBGene00223698	267.923284232812	-1.69698504995847	0.309196225326164	-5.48837570112107	4.05646564194277e-08	3.21439388319706e-07	yes	Bm3437a	scc-3	1	yes	no	no	42.872353492513	102.964610805874	39.1405050909778	276.037786314063	32.748634105967	214.173059281175	no	38.2538308964859	197.725152133704	no
WBGene00225969	119.300597781597	-2.83602525317861	0.517022751474419	-5.48530068568739	4.12766715710004e-08	3.26763621591224e-07	yes	Bm5708	ztf-4	1	yes	no	no	11.0566308818694	108.241038300192	30.604081619566	198.274223744	14.0846857909095	253.346692250642	no	18.5817994307816	186.620651431612	no
WBGene00224091	23.758036338016	-7.58969564453379	1.38405610384955	-5.4836618424818	4.16610782303704e-08	3.29486546858833e-07	yes	Bm3830	Bm3830	11	yes	no	no	0	12.1150230649496	0	31.8198077054368	0	23.9158752192862	no	0	22.6169019965575	no
WBGene00226833	32.5840148520776	-7.01821605853955	1.28033998706366	-5.48152532096975	4.21674356915445e-08	3.33167731467819e-07	yes	Bm6572	Bm6572	1	yes	no	no	0.420705410436661	36.8180499457982	0	31.5524495422709	0	44.1627158966886	no	0.14023513681222	37.5110717949192	no
WBGene00222138	140.29432871977	-2.2040879526774	0.402447819357427	-5.4767049208928	4.33318904701123e-08	3.42036414505363e-07	yes	Bm1877a	Bm1877a	0	no	no	no	52.2010986877671	138.872344407756	25.1110957101599	278.354657601904	30.4656217068194	336.844421380791	no	35.9259387015821	251.35714113015	no
WBGene00228623	70.8772648768921	-2.63008682508485	0.480530569506584	-5.47329762555057	4.41737286848237e-08	3.48343846918271e-07	yes	Bm8362a	Bm8362a	12	yes	no	no	2.22855969915941	13.7762352078148	4.91659397609879	76.5568545193503	5.35443120559581	43.3524124763635	no	4.166528293618	44.5618340678429	no
WBGene00229199	26.6451573839234	-7.56662693209063	1.38269213659682	-5.47238733179908	4.44013048917932e-08	3.49799835250046e-07	yes	Bm8938	Bm8938	6	yes	no	no	0	67.6785517172282	0	42.3335557882378	0	120.761915456561	no	0	76.9246743206757	no
WBGene00233006	23.9926110777558	-7.56897352188166	1.38366655758815	-5.47022942801699	4.49453377703688e-08	3.53743692248719e-07	yes	Bm12745	Bm12745	0	no	no	no	0	33.5314677031994	0	46.461577951843	0	36.8445168312994	no	0	38.945854162114	no
WBGene00234520	63.5639443783136	-5.01323136911132	0.916986674560018	-5.46707112348904	4.57532503998302e-08	3.59754804784766e-07	yes	Bm14259	Bm14259	1	yes	no	no	3.23810311696091	267.78366841119	0	307.374979442503	21.84555773195	248.152671293076	no	8.36122028297029	274.437106382256	no
WBGene00226787	23.7689918209666	-7.56417039413594	1.38474732756311	-5.46249141888391	4.69498235434065e-08	3.68475182497339e-07	yes	Bm6526a	osm-5	0	no	no	no	0	13.91979320934	0	26.3295286601944	0	16.1658738340791	no	0	18.8050652345378	no
WBGene00229499	36.3912599578493	-6.07803021827542	1.11268689158873	-5.46248029362241	4.69527669325113e-08	3.68475182497339e-07	yes	Bm9238	Bm9238	0	no	no	no	3.16192115692277	77.8527210827016	0	111.039103930847	0	147.311030032728	no	1.05397371897426	112.067618348759	no
WBGene00221080	41.0900449859073	-6.54373508357063	1.19809876178951	-5.46176600149117	4.71421207291079e-08	3.69605115937741e-07	yes	Bm819	Bm819	0	no	no	no	0	29.1164260709023	2.38663957316626	135.18384958711	0	132.423397442664	no	0.795546524388754	98.907891033559	no
WBGene00234268	5657.32725711127	1.40298951623598	0.256995409950739	5.45920067796115	4.78282923944837e-08	3.74624297928331e-07	yes	Bm14007a	Bm14007a	0	no	no	no	16672.1055620226	4997.16917161831	9990.90135444671	9278.79320189525	15350.2168012713	9849.98041701448	no	14004.4079059135	8041.98093017602	no
WBGene00226500	149.26446158863	-2.16714794511793	0.396990296741331	-5.45894436943881	4.78973792686741e-08	3.74805044690316e-07	yes	Bm6239	Bm6239	2	yes	no	no	69.2301505655753	233.25632210999	53.3710821713413	784.433290632789	69.9772492248589	425.222795101601	no	64.1928273205918	480.970802614793	no
WBGene00233113	152.391468547786	1.86914694784371	0.34248130634115	5.45766123065948	4.82447008085108e-08	3.77160588086496e-07	yes	Bm12852a	Bm12852a	1	yes	no	no	226.029727433447	60.465348337247	104.365450356811	60.9265302167854	173.972729660798	73.0724254094538	yes	168.122635817019	64.8214346544954	no
WBGene00223010	241.223780485859	-9.56388625834181	1.75343141508039	-5.45438286099335	4.914321754285e-08	3.83816538930064e-07	yes	Bm2749	ost-1	0	no	no	no	0	168.249232487674	1.64813809291055	405.916534862873	0	602.781017531328	no	0.549379364303518	392.315594960625	no
WBGene00224983	73.2633507585259	-2.95255866770712	0.542242461228633	-5.44508938126518	5.1779378402249e-08	4.0401802343364e-07	yes	Bm4722	Bm4722	5	yes	no	no	10.9967355511442	53.7703055625777	11.6998236921454	146.557630627239	2.6869921240163	88.4070084415751	no	8.46118378910197	96.2449815437974	no
WBGene00225035	72.3525926540504	-2.81887144575545	0.51790992573874	-5.44278320546696	5.24544712955756e-08	4.08893897773932e-07	yes	Bm4774	dnj-14	1	yes	no	no	46.3600801164993	141.653125565885	22.2289222125551	387.789389917905	13.8347018613186	276.761168204212	no	27.4745680634577	268.734561229334	no
WBGene00234109	603.50789062398	1.49042888376415	0.274048510947464	5.43855859173004	5.37133462061774e-08	4.18306805158242e-07	yes	Bm13848	gdi-1	0	no	no	no	650.143490917359	232.018686477115	678.848937339441	492.784309870481	707.038168003433	421.029738856604	no	678.676865420078	381.944245068066	no
WBGene00222160	23.1834184885128	-7.54953656805697	1.3882198415919	-5.43828602780936	5.37955641721188e-08	4.18546958687755e-07	yes	Bm1899	Bm1899	0	no	no	no	0	20.2864647440716	0	32.8428307927049	0	33.0160925395948	no	0	28.7151293587904	no
WBGene00227124	1233.02427899556	1.50250483846712	0.276369663754448	5.43657656942437	5.43140045260801e-08	4.2217736724184e-07	yes	Bm6863	Bm6863	0	no	no	no	2170.44838806827	737.447550711515	1475.43264187648	1254.81882018753	2538.59849173388	1290.52007310152	no	2061.49317389288	1094.26214800019	no
WBGene00222597	52.250390356079	2.9962100849892	0.551386549306642	5.43395570449964	5.51182689098261e-08	4.2802041805476e-07	yes	Bm2336	ptr-1	12	yes	no	no	54.9963876491412	4.9970562529332	13.6320212234214	2.5559951992804	9.38525314077262	3.8409413490665	yes	26.0045540044451	3.7979976004267	no
WBGene00228225	35.9393242846389	-7.20949626297449	1.32680190493521	-5.43373975885762	5.5185048359521e-08	4.28130860892055e-07	yes	Bm7964	grk-2	0	no	no	no	0	15.3998921453867	0.400645963743048	29.0857303756468	0	37.9427054545471	no	0.133548654581016	27.4761093251936	no
WBGene00223177	32.3890881060108	-7.0388806445173	1.29621164815736	-5.43034824175781	5.62441904168049e-08	4.35932611927015e-07	yes	Bm2916a	Bm2916a	0	no	no	no	0	32.7624164596887	0	101.187100966549	0.897409103146695	121.385049583845	no	0.299136367715565	85.1115223366943	no
WBGene00222678	36.9482819779566	-4.5672955366929	0.841159829310533	-5.42975945538975	5.64300591395132e-08	4.36957473146839e-07	yes	Bm2417	rpl-22.1	0	no	no	no	1.66101401787952	20.0041795532484	5.40441552002091	372.175729394333	5.77584925523057	248.032639926828	no	4.280426264377	213.404182958137	no
WBGene00226502	176.073839619321	-2.16864041492029	0.399639302941559	-5.42649433866473	5.74716472282101e-08	4.44600226325736e-07	yes	Bm6241	Bm6241	2	yes	no	no	111.951343625864	280.96170068827	61.9340189165933	885.334223634212	84.1281386465262	723.88849384383	no	86.0045003963279	630.061472722104	no
WBGene00222980	48.9865851772709	-6.8490122261224	1.26295029436152	-5.4230259549406	5.85984799871846e-08	4.52887303582169e-07	yes	Bm2719a	nab-1	0	no	no	no	0	27.0236539102738	0	59.4805985982632	0.609577890397026	30.1694245391834	no	0.203192630132342	38.8912256825735	no
WBGene00225873	106.129900737214	2.1696565615169	0.400367756193432	5.41915908050462	5.9880018591334e-08	4.62353205161144e-07	yes	Bm5612	plpr-1	5	yes	no	no	77.6869687209426	20.6093391042367	147.129294388328	51.5676246983117	85.1151939465149	35.4827601442511	yes	103.310485685262	35.8865746489332	no
WBGene00227679	253.037844593463	1.64591825373981	0.303996801451543	5.4142617484157	6.15420860009528e-08	4.74736583867199e-07	yes	Bm7418	rpn-12.2	0	no	no	no	348.284419162697	112.029032552918	252.176899493769	163.968821574593	308.509826184598	162.958025709098	no	302.990381613688	146.318626612203	no
WBGene00222727	47.7417824579634	-3.48446848866158	0.643672686978998	-5.41341672429122	6.18333580146963e-08	4.76532199042304e-07	yes	Bm2466a	let-653	0	no	no	no	2.85259620974629	24.3895592709783	1.46574703733566	76.6570947325687	2.44664710541491	26.3385406201839	no	2.25499678416562	42.4617315412436	no
WBGene00229930	113.232779469029	-2.05760193963138	0.380128853289182	-5.41290649690848	6.20098749241345e-08	4.7744087063516e-07	yes	Bm9669a	Bm9669a	0	no	no	no	15.1807875902933	66.3886273665889	23.3448049361407	187.966621188664	18.7380639228348	135.762649819338	no	19.0878854830896	130.039299458197	no
WBGene00226725	1332.21030603407	1.42858415975939	0.264134843431835	5.40854111179793	6.35402028235872e-08	4.88761560151975e-07	yes	Bm6464a	pro-3	1	yes	no	no	958.029579139325	355.354358215521	972.099534683711	687.497081376103	734.590276851666	475.185113472455	yes	888.239796891567	506.012184354693	no
WBGene00234102	167.053203621937	2.06081954570116	0.381720517247037	5.39876546475354	6.71010246007919e-08	5.15665043771746e-07	yes	Bm13841	sec-61.A	12	yes	no	no	199.616249673333	32.7556242513983	212.661589132686	89.3705579712128	146.125787008546	98.615833613209	yes	186.134541938188	73.5806719452734	no
WBGene00230763	607.569577561966	1.44891971142058	0.268423816767867	5.39788059370903	6.74327197366127e-08	5.17725669155935e-07	yes	Bm10502	Bm10502	0	no	no	no	62.7402088837415	19.3086912302669	46.4383158655126	38.0524321380927	55.0124398196317	35.1684199434533	no	54.7303215229619	30.8431811039376	no
WBGene00234280	3261.81048523343	1.38234863079244	0.256150818814158	5.39661999595385	6.79080011090582e-08	5.20883782518256e-07	yes	Bm14019	Bm14019	0	no	no	no	5396.56602518924	2002.71971472869	6159.41623870899	4378.11589849665	6167.86872884182	4409.61415568793	no	5907.95033091335	3596.81658963776	no
WBGene00224619	112.80623980516	2.06682599942185	0.383103516345455	5.39495439545414	6.85409588895087e-08	5.25244262571908e-07	yes	Bm4358a	Bm4358a	1	yes	no	no	47.5355023466505	12.262686702774	36.161949016686	18.5136612491494	37.101183445863	12.2349704826775	yes	40.2662116030665	14.3371061448669	no
WBGene00233914	8901.93349481253	1.33743747402733	0.248095213995208	5.39082335563782	7.01355910814058e-08	5.36959139989786e-07	yes	Bm13653	hsp-90	1	yes	no	no	8842.55319125092	2809.9353394844	7318.23646958447	6537.95131648781	9360.24924689564	6790.32736810731	yes	8507.01296924367	5379.40467469317	no
WBGene00227649	209.675128568324	1.72942551635822	0.320855339309214	5.39004749019166	7.04390669192936e-08	5.38607982278378e-07	yes	Bm7388	Bm7388	1	yes	no	no	283.501329886703	84.5751714870912	249.966740905931	134.541574768463	216.132421495994	124.152079276623	yes	249.866830762876	114.422941844059	no
WBGene00223088	555.953291755822	2.47656085200088	0.459478802423489	5.38993494136928	7.04831953239321e-08	5.38607982278378e-07	yes	Bm2827	rom-2	6	yes	no	no	536.323030302921	217.439695778347	1114.09092480372	295.182034074175	1175.61437131381	224.588703236111	yes	942.00944214015	245.736811029544	no
WBGene00234119	1351.37756340202	1.59462779295038	0.29592111836852	5.38869210059061	7.09722752311155e-08	5.4183707032115e-07	yes	Bm13858a	arx-3	0	no	no	no	1146.76457311633	450.396619423944	1395.33327621388	803.915177540292	1353.47364565015	713.65912995627	no	1298.52383166012	655.990308973502	no
WBGene00269743	25.6267693957552	4.20043184311278	0.779912071566258	5.3857761615066	7.21326874061531e-08	5.50180591395621e-07	yes	NA	NA	NA	NA	no	no	714.00631399029	23.2517199995498	281.967630819731	60.8981348668136	357.758775561284	24.7360315981928	NA	451.244240123768	36.2952954881854	NA
WBGene00227861	1050.37098249864	1.41946122104849	0.263596743770031	5.38497251804776	7.24557180788952e-08	5.52127483134406e-07	yes	Bm7600a	anc-1.1	1	yes	no	no	942.13014122935	307.054472891339	679.479867678039	489.063451937888	828.794533114344	618.575125673593	yes	816.801514007244	471.564350167607	no
WBGene00232553	48.3856241165519	-4.18747982525163	0.778900398709924	-5.37614287036862	7.60984158814616e-08	5.79343640906903e-07	yes	Bm12292a	Bm12292a	14	yes	no	no	1.27877650544108	11.9472822091318	0.676161306419358	14.3516786167272	0.161194587412402	30.9426257464288	no	0.705377466424279	19.0805288574292	no
WBGene00233918	411.045492122951	1.64304397380442	0.306136596264939	5.36702894672052	8.00442143501907e-08	6.08814351164008e-07	yes	Bm13657a	sar-1	0	no	no	no	662.611882529493	202.850531778755	511.33400711405	400.754587797134	640.949748710359	284.776412090693	no	604.965212784634	296.127177222194	no
WBGene00228694	276.140418690497	1.81458003078131	0.338217824515218	5.3651224129959	8.08943376370747e-08	6.14706412678741e-07	yes	Bm8433a	gon-2	8	yes	no	no	20.1516084712507	7.31645785551054	56.595025594559	31.5187929075928	44.5366167271445	17.667762938012	yes	40.4277502643181	18.8343379003718	no
WBGene00226318	84.0460344817408	2.43359682825746	0.453641961548081	5.36457610744972	8.11395425366829e-08	6.15995073162925e-07	yes	Bm6057	Bm6057	0	no	no	no	250.362639926936	28.554946705895	125.071180722188	77.7375272580474	116.746993351908	31.6604800531154	no	164.060271333677	45.9843180056859	no
WBGene00233046	30.535116131768	-5.27866118042505	0.984276123864613	-5.36298814168038	8.18563819669674e-08	6.20858554471989e-07	yes	Bm12785	Bm12785	0	no	no	no	1.28222404825935	27.1097767884093	0	42.4056330267387	0.495409078394174	44.4601917941502	no	0.592544375551174	37.9918672030994	no
WBGene00268986	22.1143543657598	-7.48182923434428	1.39571997094242	-5.36055182279322	8.29681211761233e-08	6.28705409396e-07	yes	Bm17844	Bm17844	3	yes	no	no	0	24.8570021076479	0	54.7454551004545	0	60.4574823111674	no	0	46.6866465064233	no
WBGene00228340	126.077301250511	2.90607493717545	0.543134974285864	5.35055754970755	8.76836621791358e-08	6.63820736162863e-07	yes	Bm8079	Bm8079	0	no	no	no	51.6576793398056	15.5841355968939	156.67806055368	20.7281352611265	79.9612410479556	15.4062223814409	no	96.098993647147	17.2394977464871	no
WBGene00226050	408.582668616446	1.69784420601552	0.317440910746659	5.34853621110773	8.86684372279646e-08	6.70652822338904e-07	yes	Bm5789a	svh-2	1	yes	no	no	256.29241848329	50.7286134806895	165.418298265837	130.802887890696	189.157065388037	117.678070484248	yes	203.622594045721	99.7365239518777	no
WBGene00222471	99.4266370532081	2.029287857523	0.379484360751216	5.34748745246281	8.91835921601474e-08	6.73923508104416e-07	yes	Bm2210	Bm2210	1	yes	no	no	203.686240641305	51.7086690520913	188.910449144144	90.8342296533495	195.046075071964	79.0783365342459	yes	195.880921619138	73.8737450798956	no
WBGene00231147	34.3318945891034	-7.12021348217659	1.33159617080647	-5.34712673277237	8.93614481112995e-08	6.74641664795779e-07	yes	Bm10886a	mep-1.1	0	no	no	no	0	33.0519123260356	0.988224478345701	64.7309183767308	0	97.6043006899252	no	0.329408159448567	65.1290437975639	no
WBGene00232585	192.685898496787	2.09633483386893	0.392352155295583	5.34299303718525	9.14242765495282e-08	6.89576071085608e-07	yes	Bm12324	scav-3	3	yes	yes	no	100.074625544926	12.5636089862303	59.018523012853	43.1196048378651	85.7043105635275	38.8635522024768	yes	81.5991530404353	31.5155886755241	no
WBGene00224708	32.5761566927202	-3.97173205534061	0.743428389711683	-5.34245410897065	9.16965901456182e-08	6.90990215842929e-07	yes	Bm4447	dyf-3	0	no	no	no	1.06006419435493	19.1626244134221	0.958714324049687	23.6882556913101	1.36613956841469	36.6232468740124	no	1.12830602893977	26.4913756595815	no
WBGene00233166	389.628310733112	1.51671080842319	0.283944251957974	5.34157954585986	9.21401676977838e-08	6.9369113314801e-07	yes	Bm12905	Bm12905	4	yes	no	no	431.065132005168	137.650840620123	320.975507318494	217.923533609292	306.846814457403	198.122417201143	yes	352.962484593689	184.565597143519	no
WBGene00226156	21.8768487021585	-7.46454809016719	1.39756637018103	-5.34110454389387	9.23819580377533e-08	6.94869279940478e-07	yes	Bm5895	Bm5895	0	no	no	no	0	35.4756809456143	0	63.2888390555575	0	74.0087345979395	no	0	57.5910848663704	no
WBGene00226087	324.106658238621	1.96716946619327	0.369051607381039	5.33033707711833	9.80306435770963e-08	7.36676773596888e-07	yes	Bm5826	gck-1	0	no	no	no	128.462478908633	26.0733735132378	71.6776386434414	62.7007370856156	121.31459857993	38.0114333254509	no	107.151572044001	42.2618479747681	no
WBGene00224434	40.0253348286053	-4.03520299296772	0.757191820287306	-5.3291687586332	9.86632879695747e-08	7.40747597972493e-07	yes	Bm4173a	Bm4173a	4	yes	no	no	12.1297325473227	82.6107421825057	2.12165975768331	160.553870905945	4.43005676064217	219.653061099003	no	6.22714968854941	154.272558062485	no
WBGene00268805	21.60083068274	-7.45128887079352	1.39930437791384	-5.32499503925107	1.00955794730469e-07	7.5726142161547e-07	yes	Bm17663	Bm17663	0	no	no	no	0	32.3299610336339	0	66.1306670143396	0	47.650962063365	no	0	48.7038633704462	no
WBGene00229668	70.8705437157203	-3.06437335234154	0.575676521908297	-5.3230820360426	1.02023705905342e-07	7.64567716931847e-07	yes	Bm9407	arrd-10	0	no	no	no	3.05646192555359	40.5651675620057	7.01138373939052	53.0151823211002	4.46516022150305	95.6909520740415	no	4.84433529548238	63.0904339857158	no
WBGene00221840	55.9500190872902	-3.18572075601491	0.598788800244004	-5.3202744518881	1.03610828827552e-07	7.75747988629813e-07	yes	Bm1579	ptr-5	12	yes	no	no	4.7196758597285	22.682924254642	0.955116222709286	30.6494930758336	1.29970129570799	30.3520388609509	no	2.32483112604859	27.8948187304755	no
WBGene00223880	588.180907616631	2.0214623871352	0.37999394095468	5.3197226830948	1.0392554030624e-07	7.7738976247441e-07	yes	Bm3619	Bm3619	3	yes	no	no	328.789607053304	129.334920211155	448.259788799618	186.80259269164	436.276465269135	133.212622276402	yes	404.441953707353	149.783378393065	no
WBGene00223647	174.792310865639	1.80339773215301	0.339104117476753	5.31812396019238	1.04842634204702e-07	7.83530365350001e-07	yes	Bm3386	nstp-2	9	yes	no	no	209.570618456018	42.1915145392041	118.985283951235	87.4482395874999	132.783813593177	67.9789384978957	yes	153.779905333476	65.8728975415332	no
WBGene00224252	117.864150661495	2.13766953526863	0.402188267498234	5.31509670474913	1.06600698405593e-07	7.95938853539836e-07	yes	Bm3991a	Bm3991a	1	yes	no	no	228.0771683792	35.1822624315921	215.708256117382	86.1412896476671	143.133706077568	87.7559250554166	yes	195.639710191383	69.6931590448919	no
WBGene00226724	73.7408912727475	-2.55226219084968	0.480256439126771	-5.31437370312066	1.07024780107277e-07	7.98373497027362e-07	yes	Bm6463	dyf-17	0	no	no	no	14.3479734516838	120.076946410813	30.7632731231792	269.390531083172	19.1125866260741	187.608219430921	no	21.4079444003124	192.358565641635	no
WBGene00233047	31.1236670683015	3.33360083177769	0.627363949733535	5.31366335791783	1.0744302802433e-07	8.007602070322e-07	yes	Bm12786	Bm12786	0	no	no	no	25.7421324441532	1.88059596612264	29.2428421773221	6.48021144492476	11.4628627101484	2.27038531219737	no	22.1492791105412	3.54373090774826	no
WBGene00229500	12450.3350339185	1.36280517782473	0.256814034571894	5.30658373128443	1.11698863713849e-07	8.31717498915003e-07	yes	Bm9239a	rpl-7A.3	0	no	no	no	17657.8831512195	7077.55542497814	17395.8934250363	13142.5005813757	19181.9442792883	12356.1092187725	no	18078.5736185147	10858.7217417088	no
WBGene00223691	32.6799641291433	-5.03252367311059	0.948416522246742	-5.30623787657014	1.1191089637326e-07	8.32535307631579e-07	yes	Bm3430	Bm3430	1	yes	no	no	11.7053792401649	376.266114784382	0	348.050224504636	14.8650910230217	464.137156465441	no	8.85682342106221	396.151165251486	no
WBGene00223390	57.3957085867252	-4.53847658340711	0.855390215286308	-5.30573824940005	1.12217889999504e-07	8.34057419649598e-07	yes	Bm3129	Bm3129	0	no	no	no	0	81.5458020727917	5.61156381865791	90.2005804934457	11.6967236086371	417.080113542327	no	5.76942914243167	196.275498702855	no
WBGene00227118	54.3263933151323	-2.79379479810941	0.5266555137395	-5.30478600380001	1.12805251279938e-07	8.37658684527233e-07	yes	Bm6857a	dcap-1	0	no	no	no	12.1313150112849	75.9434380579761	12.7359630378363	138.31220069762	7.07466084335285	123.37670728929	no	10.647312964158	112.544115348295	no
WBGene00227708	219.370601633571	-9.50639757661478	1.79244610854026	-5.30358906263388	1.13547765991902e-07	8.42404464271432e-07	yes	Bm7447	Bm7447	1	yes	no	no	0	516.12683380531	3.91639357909035	734.304394276732	0	1140.75299141675	no	1.30546452636345	797.061406499597	no
WBGene00222339	21.25402656212	-7.43295100935982	1.40190769592331	-5.3020259685959	1.14524545248036e-07	8.48878021465423e-07	yes	Bm2078	nhr-67	0	no	no	no	0	16.6276146393521	0	39.001646473546	0	32.1979510826151	no	0	29.2757373985044	no
WBGene00268900	52.238637951522	-6.8036301933945	1.28493146220819	-5.29493626197172	1.19057929801642e-07	8.81678087421976e-07	yes	Bm17758	Bm17758	0	no	no	no	3.60773803101587	75.3120605041452	0	496.593018708295	0	392.582019242208	no	1.20257934367196	321.495699484883	no
WBGene00227754	33.7295506912834	-3.87214520894534	0.731752968979733	-5.29160163756382	1.21249774874282e-07	8.97094156335966e-07	yes	Bm7493	mdt-4	0	no	no	no	4.00593756843585	37.5483856749487	5.37275518753105	221.00864526966	3.73946393550346	101.738547162226	no	4.37271889715679	120.098526035612	no
WBGene00230026	379.239511804871	-1.73721659179406	0.328357240817657	-5.29062976491134	1.21895899475112e-07	9.01056258733449e-07	yes	Bm9765	gap-3	2	yes	no	no	66.3414987151676	259.096379154062	57.7159786929217	355.949312998501	52.2016646136325	254.567542499122	no	58.7530473405739	289.871078217228	no
WBGene00268425	22.564963276834	-7.38534273460824	1.39668287202519	-5.28777354010182	1.23814127911187e-07	9.14406061617886e-07	yes	Bm17282	Bm17282	1	yes	no	no	0	50.961383330214	0	73.8631329802609	0	183.807682482769	no	0	102.877399597748	no
WBGene00229889	21.8249048435366	-7.39919553114674	1.39967121959568	-5.28638113548131	1.24759818525228e-07	9.20555689951544e-07	yes	Bm9628	Bm9628	0	no	no	no	0	34.7910253732689	0	79.475921319828	0	127.861227559988	no	0	80.7093914176949	no
WBGene00223740	131.537404049315	2.54629018436322	0.481710977643524	5.28592932803688	1.25068175138506e-07	9.21995796088934e-07	yes	Bm3479	Bm3479	0	no	no	no	75.4491854035939	25.4774596975543	171.730337056673	38.7220688136148	110.210325239112	25.5259307212296	no	119.129949233126	29.9084864107996	no
WBGene00269164	31.8365802170616	-7.05123025947445	1.33419397469156	-5.28501132011524	1.25696984354596e-07	9.25793521295243e-07	yes	Bm18022	Bm18022	1	yes	no	no	0	6.04477274825135	0.172042704909397	12.5250558199022	0	12.0453816307512	no	0.0573475683031324	10.2050700663016	no
WBGene00220669	607.377601420369	1.46211200518959	0.276924247760097	5.27982658440309	1.29306209883333e-07	9.51516156919271e-07	yes	Bm408	rpl-33.2	0	no	no	no	1452.29375994571	523.447131860433	1154.69346212131	775.82915205668	1405.10526463919	933.074109365389	no	1337.3641622354	744.116797760834	no
WBGene00223013	29.9548446490594	-4.41534654785704	0.836506559902887	-5.27831670366056	1.30375990627393e-07	9.58522400406808e-07	yes	Bm2752	Bm2752	6	yes	no	no	2.0503435412126	51.9656983180724	2.59729746227912	70.8969862645689	1.78282372212366	73.6751213093627	no	2.14348824187179	65.5126019640013	no
WBGene00230267	21.331369367734	-7.4018095712066	1.40243371335006	-5.27783202924118	1.30721203871372e-07	9.59328762825404e-07	yes	Bm10006a	cyk-4.1	0	no	no	no	0	22.7499655643666	0	44.5039602238833	0	23.7620370493048	no	0	30.3386542791849	no
WBGene00230777	539.582804536642	-3.06060682398337	0.579886719647595	-5.2779391565362	1.3064482555393e-07	9.59328762825404e-07	yes	Bm10516	Bm10516	1	yes	no	no	27.5104655915725	531.748756910403	29.6761915479122	687.50556213702	52.8174828615255	202.43483998899	no	36.6680466670034	473.896386345471	no
WBGene00226472	194.163435120125	-1.8743745506046	0.355399528140471	-5.27399279456489	1.33487150232706e-07	9.78745567772838e-07	yes	Bm6211	rad-54.L	0	no	no	no	25.729718444202	91.526497628513	16.6287526402936	161.107592123491	28.022459814449	135.721267165811	no	23.4603102996482	129.451785639272	no
WBGene00225941	21.5747252447447	-7.38947523728178	1.40185235883563	-5.27122217308206	1.35518305229456e-07	9.92744707193477e-07	yes	Bm5680	unc-29	5	yes	no	no	0	18.3480349315474	0	26.3507334333166	0	49.0859629625717	no	0	31.2615771091452	no
WBGene00227896	129.582044573384	-2.32484059228804	0.441066360613382	-5.27095421436115	1.35716324995587e-07	9.93302051584952e-07	yes	Bm7635	Bm7635	0	no	no	no	29.3383572381093	115.598826866387	20.4409061165855	396.807435644017	36.3094383564531	218.746310799637	no	28.6962339037159	243.717524436681	no
WBGene00224159	168.003117719398	-1.94866652889446	0.369794537363494	-5.26959252234437	1.36726939576588e-07	9.99800403762016e-07	yes	Bm3898a	mus-101	0	no	no	no	8.70063127385472	40.1383971100932	15.9386042058651	130.899615649074	18.6031073245466	95.9713081045593	no	14.4141142680888	89.0031069545755	no
WBGene00223794	62.7184967072756	2.88013822826335	0.547435860397183	5.26114278698095	1.43162800111167e-07	1.04592302215746e-06	yes	Bm3533	flp-1	0	no	no	no	108.054520835279	10.7696920152954	149.377031233357	24.8282098668738	76.7252528625215	37.8324097607423	no	111.385601643719	24.4767705476372	no
WBGene00227647	128.578424227883	-9.80908717343934	1.86466466778424	-5.26051002247786	1.43656373095843e-07	1.04858854412073e-06	yes	Bm7386	Bm7386	10	yes	no	no	0	468.696996505654	0	252.761762551674	0	328.915550372488	no	0	350.124769809938	no
WBGene00225297	20.7918578303141	-7.3921407006606	1.4061221397855	-5.25711137852382	1.4633569450541e-07	1.06718940684071e-06	yes	Bm5036	nlp-12	1	yes	no	no	0	34.0566759492473	0	66.4234753240597	0	76.6205968742586	no	0	59.0335827158552	no
WBGene00225659	449.014974444401	-1.82341934215147	0.346947476865686	-5.25560629125823	1.47537612366423e-07	1.07499229904909e-06	yes	Bm5398a	Bm5398a	1	yes	no	no	46.3212840187152	198.26306064713	36.4995136593033	174.724529996248	119.240581582538	878.082069875687	no	67.3537930868521	417.023220173022	no
WBGene00228230	263.494193363	-7.41978970749246	1.41292458787101	-5.25136993947607	1.50972117592976e-07	1.09903384263841e-06	yes	Bm7969	Bm7969	0	no	no	no	0	75.1929341952319	0.964886750762334	96.8883172019301	0.228292488063151	41.1205740590252	no	0.397726412941828	71.0672751520624	no
WBGene00221839	88.7722894489993	2.31118633814106	0.440309493070396	5.2490041085068	1.52923665446098e-07	1.11224658814635e-06	yes	Bm1578	Bm1578	0	no	no	no	63.2996045837454	11.3243371394621	36.2042541802211	23.1700717133909	87.9401618260311	20.8949655983747	no	62.4813401966659	18.4631248170759	no
WBGene00268891	29.4700573817183	-6.49388575177523	1.23745553732043	-5.24777299541366	1.53948825140097e-07	1.11870395146408e-06	yes	Bm17749	Bm17749	1	yes	no	no	2.40758047036563	143.980441651904	0	188.91800749251	0	23.3205889733018	no	0.802526823455211	118.739679372572	no
WBGene00226110	30.6010605990411	4.25028407643359	0.810595326241189	5.24341053894621	1.57635257116606e-07	1.14447130523339e-06	yes	Bm5849	Bm5849	11	yes	no	no	36.1214840956637	0.338273744819357	21.9956902514018	5.26521996010244	15.151090545024	1.61940601313954	yes	24.4227549640298	2.40763323935378	no
WBGene00224249	36.9965890256516	-6.43991666056618	1.22889075363924	-5.24043056023898	1.60202364243903e-07	1.16207342754304e-06	yes	Bm3988	unc-6	1	yes	no	no	0	17.4984249341457	0.753841120607031	38.8917350177874	0	22.1677659196378	no	0.251280373535677	26.1859752905236	no
WBGene00269099	59.6456197858675	-3.02209362560845	0.576842721994888	-5.23902531899368	1.61426892820235e-07	1.16991411825056e-06	yes	Bm17957	Bm17957	0	no	no	no	14.3809810009069	69.3291050902756	4.37330061344918	191.322943756794	17.2423101180255	197.917583620898	no	11.9988639107938	152.856544155989	no
WBGene00221934	20.6900933821391	-7.36961819149875	1.40716521511632	-5.23720890221803	1.63023136491298e-07	1.18043241765166e-06	yes	Bm1673a	Bm1673a	7	yes	no	no	0	15.7411543383577	0	26.6632501133179	0	18.3309478451985	no	0	20.2451174322914	no
WBGene00227290	29.9150136235849	-5.5530950345148	1.06037174493298	-5.23693229383984	1.63267551533747e-07	1.18115228667309e-06	yes	Bm7029a	lgc-46	4	yes	no	no	0.571784007641797	19.2813519500604	0.459824401014636	26.847339493015	0	26.9489366016689	no	0.343869469552144	24.3592093482481	no
WBGene00231130	46.7301144010121	2.66537856525534	0.509220903449237	5.23422849926474	1.65675397096849e-07	1.19750823846578e-06	yes	Bm10869	Bm10869	2	yes	no	no	97.3046235875905	13.9855570149551	59.4133236423901	15.4031551175573	51.3552313764659	18.7441236731829	yes	69.3577262021488	16.0442786018985	no
WBGene00226324	144.160228936142	1.8715338963232	0.357574309538621	5.2339719224741	1.65905665308596e-07	1.19810952979062e-06	yes	Bm6063a	Bm6063a	0	no	no	no	36.3035576529528	7.06838092074841	39.3128800935769	22.6561412344185	22.2702420963291	13.6091692891398	no	32.6288932809529	14.4445638147689	no
WBGene00222448	45.6820354456203	-3.43720002162284	0.656895864609509	-5.23248844573877	1.67243110236161e-07	1.20669829582265e-06	yes	Bm2187	Bm2187	14	yes	no	no	13.6355198377296	65.8601900714268	3.37695948563788	89.8149353646854	2.2739547665931	92.8114794256666	no	6.42881136332018	82.8288682872596	no
WBGene00231231	35.0550852056706	3.02576064509105	0.578510955862225	5.23025642717758	1.69275073101419e-07	1.22027853582669e-06	yes	Bm10970	rps-2.3	0	no	no	no	60.9964829715348	8.90999050808466	70.2251291992923	17.4639264172896	70.3824688432982	11.8857217902706	no	67.2013603380418	12.7532129052149	no
WBGene00220544	28.8963945725715	-4.96689988024519	0.95008386129568	-5.22785417433737	1.71488679081055e-07	1.23514304137425e-06	yes	Bm283a	Bm283a	0	no	no	no	4.17350569008665	61.9182293024223	2.64341938796723	184.192839169566	1.76669605473239	186.070878739656	no	2.86120704426209	144.060649070548	no
WBGene00225379	31.0047865907197	-7.00222761698061	1.33951481436223	-5.22743574158567	1.71877103918424e-07	1.23684707466385e-06	yes	Bm5118a	nphp-1	0	no	no	no	0	29.3235011937694	0.732808926857324	53.4798182204666	0	39.5541231984874	no	0.244269642285775	40.7858142042412	no
WBGene00230160	31.9688529918645	-4.62786291797573	0.88580098212008	-5.22449513083557	1.74630922745337e-07	1.25555471904988e-06	yes	Bm9899	Bm9899	0	no	no	no	0.615075572070022	43.9515983391472	0.989278303435913	64.0266668703919	2.8517389551285	58.6072539509423	no	1.48536427687815	55.5285063868272	no
WBGene00233208	171.160393129379	-2.0917443057273	0.400648672972888	-5.22089413202386	1.78061316495557e-07	1.27908949221588e-06	yes	Bm12947a	Bm12947a	0	no	no	no	27.9667644817041	68.1349713571908	23.7181074971108	231.425132744201	11.7056155884149	133.546252093243	no	21.1301625224099	144.368785398212	no
WBGene00222047	31.7458836603814	-6.15611414923648	1.1792698879542	-5.22027587757382	1.78656795321554e-07	1.28223634774395e-06	yes	Bm1786	Bm1786	2	yes	no	no	0.224551063059993	12.8645824572593	0.226060488345301	13.7947161189229	0	9.25873813531439	no	0.150203850468431	11.9726789038322	no
WBGene00221854	227.055590003278	1.81745831364938	0.348382285650234	5.21685053606331	1.81990993539836e-07	1.30501640261928e-06	yes	Bm1593	Bm1593	0	no	no	no	55.188873060782	19.5410046087642	131.480190361643	61.5617537256834	137.006518505735	64.5975573999362	no	107.89186064272	48.5667719114613	no
WBGene00225440	72.5599075242305	2.57928800587258	0.494492602373309	5.21602950882041	1.82799067007028e-07	1.30965804735202e-06	yes	Bm5179	Bm5179	2	yes	no	no	163.250624869055	27.8255561940249	52.1710631680721	28.3969079581812	249.663368926967	42.211028258075	yes	155.028352321365	32.8111641367604	no
WBGene00222197	1897.20381809105	1.44539953485302	0.277237968033246	5.21356993454695	1.85240648579192e-07	1.32571448859984e-06	yes	Bm1936a	Bm1936a	0	no	no	no	1596.88174847483	543.243676637861	1549.87004563026	956.952641697135	1546.76999473172	1209.63598839878	no	1564.50726294561	903.277435577925	no
WBGene00230502	36.6726151833482	-3.56567943793935	0.683939229081619	-5.21344483007252	1.85365676714365e-07	1.32571448859984e-06	yes	Bm10241a	Bm10241a	1	yes	no	no	1.96272933979222	22.6863160875977	0.987961372787037	31.6583312415719	2.75659375512431	37.0638365804866	no	1.90242815590119	30.4694946365521	no
WBGene00233874	350.845845059435	2.11691432946442	0.40607989434858	5.21304885793547	1.8576194516843e-07	1.32738316258073e-06	yes	Bm13613	sec-6.1	0	no	no	no	107.42727271454	16.0038045152989	28.7547712604261	27.5553876745246	94.001861047064	27.697807135229	no	76.7279683406767	23.7523331083509	no
WBGene00226670	436.653167756051	1.46648859125533	0.281346220173299	5.21239841200648	1.86414655863679e-07	1.33087974291457e-06	yes	Bm6409	ndx-4	0	no	no	no	953.746370441933	333.523615107659	1304.7264085866	919.715131962931	1407.65249287229	907.079051403255	no	1222.04175730027	720.105932824615	no
WBGene00229455	49.2918866297422	3.20872485654276	0.615827085028896	5.21043152298539	1.8840190940932e-07	1.34388962701254e-06	yes	Bm9194	Bm9194	2	yes	no	no	113.553358221705	21.2155994460221	123.162985929548	34.5301003190734	187.740305296716	14.5974646679705	yes	141.48554981599	23.4477214776886	no
WBGene00229157	178.170766546864	1.75700643142844	0.337244321431848	5.20989181958252	1.8895077135065e-07	1.34662553230305e-06	yes	Bm8896a	hum-1	1	yes	no	no	44.8777418938515	13.4773510425847	44.0138296052739	29.1689371233821	62.5429592845274	26.8710170948823	yes	50.4781769278842	23.1724350869497	no
WBGene00227980	244.290224423778	-1.65183544673808	0.31783992885506	-5.19706712963474	2.02457267854095e-07	1.44162316777925e-06	yes	Bm7719a	gmps-1	1	yes	no	no	26.0446294981138	67.9208576431294	22.1948571374345	175.982909967904	25.5037451287563	129.52407689841	no	24.5810772547682	124.475948169814	no
WBGene00234156	816.986611681232	1.35255197122361	0.260590552051841	5.19033388038773	2.09917329151687e-07	1.49343804652371e-06	yes	Bm13895a	tct-1	0	no	no	no	1458.63542681758	513.868161872664	1669.91673724838	1356.39896339069	1269.46332234581	905.11482889497	no	1466.00516213725	925.127318052775	no
WBGene00222175	182.372919736599	1.71603025998608	0.330742614874037	5.18841595492504	2.12090443397851e-07	1.50758180795715e-06	yes	Bm1914a	Bm1914a	1	yes	no	no	165.097101842664	37.9110617405696	96.5307942962228	72.6389278768154	126.75726421619	69.9051756172234	yes	129.461720118359	60.1517217448695	no
WBGene00269190	21.0609706216543	6.22244986341269	1.20026836023378	5.18421552176943	2.16925971885137e-07	1.54060938707613e-06	yes	Bm18050	Bm18050	0	no	no	no	86.4465959035934	0	82.310670584529	0	142.025244163464	11.4715147139281	no	103.594170217196	3.82383823797603	no
WBGene00223423	156.343247782031	-8.95831203812875	1.72820950577382	-5.18357988901211	2.17666929113311e-07	1.54452509107755e-06	yes	Bm3162a	unc-15	0	no	no	no	0	43.2940860852817	0.522461515830779	75.0295921827184	0	116.510386422068	no	0.17415383861026	78.2780215633559	no
WBGene00222106	643.156435649696	1.85530407203221	0.35823668252508	5.17898965274815	2.2309084180456e-07	1.58163446243686e-06	yes	Bm1845a	prdh-1	0	no	no	no	271.367065784559	105.862100939651	545.194247900473	203.996324732344	651.406291066867	316.893952329371	no	489.3225349173	208.917459333789	no
WBGene00226211	22.7474920047299	-7.25079559393732	1.40018868482258	-5.17844178611976	2.23746869597518e-07	1.58490608673164e-06	yes	Bm5950a	Bm5950a	1	yes	no	no	0	4.459675485432	0	6.85578113552105	0	25.1901272314679	no	0	12.168527950807	no
WBGene00226022	168.438105828897	-1.95709888999353	0.378593403151419	-5.16939511809396	2.34852892011289e-07	1.66213002460813e-06	yes	Bm5761a	sut-1	0	no	no	no	70.2149956226922	323.572602938365	59.0142066078051	459.107760159463	99.0829434790796	515.471277740173	no	76.104048569859	432.717213612667	no
WBGene00222674	19.6749623836761	-7.3167111555513	1.41563281766251	-5.16850913899596	2.35968751637182e-07	1.66857764829556e-06	yes	Bm2413a	syg-2	0	no	no	no	0	11.7414539346471	0	21.2581514630691	0	17.9851445754889	no	0	16.994916657735	no
WBGene00231883	34.7252545020577	-4.99973706707403	0.967733276206663	-5.16644119821123	2.38593217247232e-07	1.68567246114133e-06	yes	Bm11622	Bm11622	0	no	no	no	0	38.9237370390902	3.89344932774026	87.797777053655	1.7951063519695	127.062363170922	no	1.89618522656992	84.5946257545557	no
WBGene00225345	19.9316476102695	-7.30309033544163	1.41416600586597	-5.16423836038228	2.41419898528029e-07	1.70416507227844e-06	yes	Bm5084	Bm5084	0	no	no	no	0	10.0895974216486	0	33.101268397053	0	32.9528374061751	no	0	25.3812344082923	no
WBGene00225627	109.429655441278	2.45949919965811	0.4763234731956	5.16350618447924	2.42366570025474e-07	1.70936630253464e-06	yes	Bm5366	Bm5366	4	yes	no	no	82.2176156003499	22.8946711156616	198.227442416762	37.8174363956387	180.56331170928	72.3965870676199	yes	153.669456575464	44.3695648596401	no
WBGene00235502	54.2149668317463	-3.4007709563536	0.658671483927512	-5.16307603917443	2.42924400395711e-07	1.71181848237324e-06	yes	NA	NA	NA	NA	no	no	87.0118930165183	382.343229696037	53.4287057459719	1430.10714521983	56.6123365140729	2275.96855027888	no	65.6843117588543	1362.80630839825	no
WBGene00224762	105.880201870015	2.43909282415921	0.472461476331264	5.16252212370654	2.4364456834355e-07	1.71540938092183e-06	yes	Bm4501	Bm4501	1	yes	no	no	61.4003114660619	5.18643472569941	35.7637187616642	14.8268496479064	39.3409371807915	21.7489062988852	yes	45.5016558028392	13.9207302241637	no
WBGene00223122	27.8213314718539	-6.1009619378359	1.18243112718804	-5.15967636300705	2.47377095660777e-07	1.74018464702305e-06	yes	Bm2861a	unc-36	2	yes	no	no	0.428599010000864	16.5176625075754	0	9.60415482833768	0	21.7429132224461	no	0.142866336666955	15.9549101861197	no
WBGene00225981	32.2797144423564	-5.22808989305152	1.01442616030345	-5.15374119638993	2.55340281487974e-07	1.79465222864628e-06	yes	Bm5720	scd-2	3	yes	no	no	1.42994345272927	15.835342360113	0	24.6232698565201	0	18.7140252721948	no	0.476647817576422	19.724212496276	no
WBGene00226161	92.7828450121193	-3.50078611763599	0.679413896306977	-5.15265604172195	2.56822759445674e-07	1.80351568831419e-06	yes	Bm5900	asd-2	0	no	no	no	18.0897381847538	53.3376150386112	2.08839425714537	96.3539381122391	1.82175625048083	85.6401674800637	no	7.33329623079334	78.4439068769713	no
WBGene00227789	35.2705964939761	-4.20758342045089	0.816655967792387	-5.1522104611872	2.57433891592723e-07	1.80625019889261e-06	yes	Bm7528	Bm7528	0	no	no	no	0.851271524279396	44.9193158882758	2.57098123523426	57.2463241651252	2.43871366053371	50.3485688389187	no	1.95365547334912	50.8380696307732	no
WBGene00224848	37.8954589286943	-4.01771385554431	0.780076083840164	-5.15041281071698	2.59913739861296e-07	1.82208031403625e-06	yes	Bm4587	Bm4587	0	no	no	no	1.23047918444515	85.9507580356692	3.95816844393398	165.479533443747	12.6898552028766	141.371862977038	no	5.95950094375192	130.934051485485	no
WBGene00269225	153.468005175401	-1.96830260271826	0.382294735508074	-5.14865212596339	2.62364952797478e-07	1.83768263584545e-06	yes	Bm18085	Bm18085	1	yes	no	no	13.6047400733949	49.8678630468725	13.3577458346695	76.3439468848946	13.1315686984592	120.486577670193	no	13.3646848688412	82.2327958673202	no
WBGene00222735	29.6421721820605	-6.10597313116625	1.18613393271093	-5.14779399086148	2.63567721231239e-07	1.84452118311828e-06	yes	Bm2474	rgs-3	0	no	no	no	0.648944665515807	19.8935930676899	0	45.3694340315437	0.470813064290802	46.416155195897	no	0.373252576602203	37.2263940983769	no
WBGene00228763	38.9697649578788	-4.62202001409956	0.897939175916155	-5.14736425146367	2.64172046737594e-07	1.84716351306819e-06	yes	Bm8502	Bm8502	2	yes	no	no	2.48374643856665	28.995537240051	3.83071567608039	88.3028704753285	0	97.4141888619508	no	2.10482070488234	71.5708655257768	no
WBGene00227748	20.4361824663608	5.89460255602461	1.14613551474058	5.14302408416234	2.70350948715648e-07	1.88874685097571e-06	yes	Bm7487a	spe-4	8	yes	no	no	17.2560976930509	0.801725612045359	28.492948688633	0.516383775122286	14.808857816459	0	yes	20.1859680660477	0.439369795722548	no
WBGene00225168	416.823530782408	1.57929021851626	0.307232319749241	5.14037787367311	2.74186490740739e-07	1.91390158832396e-06	yes	Bm4907a	Bm4907a	1	yes	no	no	606.195579394533	225.41215845967	935.873306515486	536.49601401202	754.843607911235	443.263247931706	yes	765.637497940418	401.723806801132	no
WBGene00223270	19.3390115927847	-7.29063248800134	1.41870055648506	-5.13895089042922	2.76276584608807e-07	1.92683994710903e-06	yes	Bm3009	smp-2	1	yes	no	no	0	3.40090333984633	0	9.27088064595395	0	6.68007941626509	no	0	6.45062113402179	no
WBGene00226195	261.743435786967	1.8087385875465	0.352198637030436	5.13556384771074	2.81299356197506e-07	1.96019209203155e-06	yes	Bm5934	gei-3	0	no	no	no	56.5913546574261	20.8195588573319	53.1930888655141	29.0412566798025	54.5323581391826	20.9459298455142	no	54.7722672207076	23.6022484608829	no
WBGene00229599	214.926172855331	1.62285808575414	0.316052409422712	5.13477523781068	2.82481409771258e-07	1.96674663589459e-06	yes	Bm9338	Bm9338	0	no	no	no	368.270163672575	94.2246603598938	227.867535587984	145.063442618742	253.603398911581	170.369324306628	no	283.247032724047	136.552475761754	no
WBGene00226158	1833.29115764728	1.32639147538132	0.258478009976676	5.13154475114155	2.87373879637372e-07	1.99910130104699e-06	yes	Bm5897a	dhc-1	0	no	no	no	264.593601052489	94.2101122431873	234.059136444993	218.948778047959	241.901318276815	154.61404684019	no	246.851351924766	155.924312377112	no
WBGene00230059	33.1002865811317	-5.29056677404745	1.03157162386689	-5.12864705818055	2.91831882857052e-07	2.02838098784433e-06	yes	Bm9798	Bm9798	1	yes	no	no	2.3221371483388	21.0056487690179	0	79.3032165124277	0.561574591594236	53.0067204935376	no	0.961237246644344	51.1051952583277	no
WBGene00226815	28.6646900939785	-6.89979894927638	1.34560802509951	-5.12764402454134	2.93390518679845e-07	2.0374758441313e-06	yes	Bm6554a	Bm6554a	4	yes	no	no	0.847747401133805	26.4139824404576	0	65.3324259002929	0	49.6512797342036	no	0.282582467044602	47.1325626916514	no
WBGene00223467	5738.54936724723	1.64350624490322	0.320562485394163	5.12694504125263	2.94481433536395e-07	2.04330984462306e-06	yes	Bm3206a	Bm3206a	0	no	no	no	25207.5190257521	5627.22772865385	15331.1329354162	16018.537172746	29860.4513300975	14064.2001684195	no	23466.3677637553	11903.3216899398	no
WBGene00230600	28.9030638517675	-6.90377367808897	1.34696916747051	-5.12541329439164	2.96885770246955e-07	2.05823956121847e-06	yes	Bm10339	Bm10339	0	no	no	no	0	39.2039582355725	1.03335642333281	69.6916716958597	0	56.1502005295036	no	0.344452141110936	55.0152768203119	no
WBGene00231043	41.4328583431184	-6.2088794664545	1.21202780306443	-5.12272032931611	3.01158869292872e-07	2.08608856229569e-06	yes	Bm10782a	Bm10782a	0	no	no	no	0	69.7069725335544	3.69852205446007	98.3026038161525	0	101.377488432566	no	1.23284068482002	89.7956882607577	no
WBGene00234231	102.162524903231	-2.13049476512696	0.416027167288384	-5.12104721192434	3.0384355604862e-07	2.10289686284797e-06	yes	Bm13970	Bm13970	0	no	no	no	38.6001705836602	114.812486634625	24.037593042478	262.052987279229	20.6580103514623	187.445901225497	no	27.7652579925335	188.103791713117	no
WBGene00269006	23.1310097659358	5.16273396680235	1.00906634026214	5.11634742019158	3.11509054099162e-07	2.154119486156e-06	yes	Bm17864	Bm17864	0	no	no	no	100.12929466034	0	29.6172354381411	6.33779407696693	140.49830522608	5.17680521188097	no	90.0816117748535	3.8381997629493	no
WBGene00231249	290.793121330363	-1.71254971097191	0.334738317629809	-5.11608507534484	3.11942403692776e-07	2.15528653136671e-06	yes	Bm10988	mig-38	0	no	no	no	58.3123173744456	145.525795495602	20.4149538603851	199.028201496426	48.2940040474525	236.069772624301	no	42.3404250940944	193.541256538777	no
WBGene00227741	234.919326568493	1.85891498730623	0.363425893402911	5.11497672854408	3.13779638879451e-07	2.16614316806102e-06	yes	Bm7480	Bm7480	1	yes	no	no	209.366007603845	47.7491727865407	269.913750841635	109.486208454861	161.812134606651	116.643780322161	yes	213.697297684044	91.2930538545211	no
WBGene00229465	669.272008748435	-1.45145576726868	0.283777032933921	-5.11477532999178	3.14114604078352e-07	2.16661944523476e-06	yes	Bm9204	Bm9204	0	no	no	no	363.850170732841	749.409689197108	208.791009293308	1217.42408858989	273.324528491612	1575.92335891266	no	281.98856950592	1180.91904556655	no
WBGene00227409	100.697593609754	1.93501078330199	0.378375423157908	5.11399701162528	3.15412347934073e-07	2.17373010682822e-06	yes	Bm7148	Bm7148	2	yes	no	no	97.692950857729	24.985913345192	85.4165195488375	50.8337585955859	100.395050774813	41.4611607417711	yes	94.5015070604599	39.093610894183	no
WBGene00227857	87.8303781613999	2.11147314157852	0.412920055514747	5.11351559067858	3.16217643788442e-07	2.17743780752379e-06	yes	Bm7596	clpp-1	3	yes	no	no	206.362049047978	41.4520173791508	262.1158418992	99.2267216257544	205.177011375903	111.530246247765	yes	224.551634107694	84.0696617508901	no
WBGene00231172	37.4296441468412	-5.48374503073886	1.07325771021001	-5.10943921350058	3.23116424130017e-07	2.22306283020534e-06	yes	Bm10911	Bm10911	0	no	no	no	2.65180266196387	71.9632370058009	1.33481399862882	12.1592067462738	0	166.24370622887	no	1.32887222019756	83.4553833269816	no
WBGene00224530	19.0285108254965	-7.25950545992298	1.42178817067952	-5.10589805825534	3.29227151922595e-07	2.26319356925018e-06	yes	Bm4269	strl-1.1	0	no	no	no	0	38.3538444238051	0	117.013843663811	0	78.8969112339301	no	0	78.0881997738489	no
WBGene00229686	30.1962399853798	3.61036838548823	0.707264109071676	5.1046961653788	3.31326420788631e-07	2.27570406723794e-06	yes	Bm9425a	Bm9425a	0	no	no	no	107.025021251507	5.24260479235133	109.406708468012	38.4933565154805	133.255850618892	12.6584690519684	no	116.56252677947	18.7981434532667	no
WBGene00222337	59.4308065742321	-2.45328814718864	0.480821998008678	-5.10227934110527	3.3558691886073e-07	2.30302530837364e-06	yes	Bm2076a	Bm2076a	1	yes	no	no	6.42608648068123	38.040090725454	6.67202341726421	87.5974141665601	7.87308621109988	67.5466593411051	no	6.99039870301511	64.3947214110397	no
WBGene00269751	21.8369009637029	5.56014813928344	1.089803678791	5.10197226114315	3.36132026694393e-07	2.30482448607115e-06	yes	NA	NA	NA	NA	no	no	496.334929016253	5.89932174086243	167.618787981198	0	276.677624410533	33.3185395512816	NA	313.543780469328	13.0726204307147	NA
WBGene00225675	827.092853569846	1.42879264672986	0.280115720320848	5.10072281945942	3.38358779243424e-07	2.3181418130504e-06	yes	Bm5414a	gst-1	0	no	no	no	813.371152624341	313.715090803044	698.918699929508	559.852644379715	893.783768342144	492.617064951436	no	802.024540298664	455.394933378065	no
WBGene00227379	1970.28047692002	-1.61867618207944	0.317479178747426	-5.09852705448501	3.42306614820075e-07	2.34321822212129e-06	yes	Bm7118a	ccg-1	1	yes	no	no	523.530670453245	1451.4042316377	534.374792072879	2397.82391765549	579.368069395697	4469.79817487258	no	545.75784397394	2773.00877472192	no
WBGene00230390	32.8013525052717	-3.97701143364489	0.780069987219734	-5.09827515325831	3.42762348870475e-07	2.34436783702678e-06	yes	Bm10129	Bm10129	0	no	no	no	2.18479968829039	38.5913963881417	1.75699948683149	149.357105522531	8.53850098642142	144.67733289466	no	4.16010005384777	110.875278268444	no
WBGene00223910	29.3822486539667	-6.43442881626137	1.26234567815435	-5.09720033712873	3.44713471576081e-07	2.35573484853922e-06	yes	Bm3649	Bm3649	0	no	no	no	1.21610217754199	7.94491301425286	0	65.9567791006475	0	160.914103813619	no	0.405367392513998	78.2719319761733	no
WBGene00227735	18.8844944534177	-7.25406171330079	1.42321099913714	-5.09696855750745	3.45135626067996e-07	2.35664275771157e-06	yes	Bm7474	mlt-7	0	no	no	no	0	4.79816907040806	0	9.30032269194892	0	6.72790457732268	no	0	6.94213211322656	no
WBGene00230343	243.735318929659	-1.96917180392072	0.386356602037872	-5.09677275743224	3.45492637609352e-07	2.35710471186414e-06	yes	Bm10082	rod-1	0	no	no	no	9.15139037228088	45.7523605594653	13.0687786568412	123.359894623454	22.2023293712996	94.9552180109195	no	14.8074994668072	88.0224910646128	no
WBGene00235032	19.3091984368812	-7.23790096377459	1.42062489218274	-5.09487128066144	3.48978281451524e-07	2.37889295456412e-06	yes	Bm14697	lin-11	0	no	no	no	0	6.59137998744651	0	7.60779538941658	0	6.96148239023603	no	0	7.05355258903304	no
WBGene00234285	89.2087398740081	2.10528791032819	0.413440344976923	5.09212014721424	3.54081598689353e-07	2.41166279508651e-06	yes	Bm14024	Bm14024	0	no	no	no	167.150744147313	44.8294577221153	119.970621235533	53.8236769651488	167.788940634198	56.3860265412993	no	151.636768672348	51.6797204095211	no
WBGene00234034	162.791965630273	1.88666097242426	0.370569411207136	5.09124853634959	3.55713397653687e-07	2.42075299689802e-06	yes	Bm13773a	bus-8	2	yes	no	no	120.989560060945	38.0650543752101	94.1305543834502	38.5316622765868	101.200179812786	51.2114654618869	yes	105.440098085727	42.6027273712279	no
WBGene00227883	1345.94009639852	1.43804792028442	0.282531455362041	5.08986837745795	3.58312138694047e-07	2.43640290634533e-06	yes	Bm7622	mrps-23	0	no	no	no	3196.74813300207	1218.00790792162	3933.70238353597	2403.83063405596	3607.98496058238	2585.97415315924	no	3579.47849237347	2069.27089837894	no
WBGene00230230	138.636660117375	-2.04691231436692	0.40219780634753	-5.08931745042445	3.59354604215578e-07	2.44145338276906e-06	yes	Bm9969	Bm9969	0	no	no	no	61.8616243906321	276.863791759022	37.0872402613171	381.478410946067	52.4593949656113	258.270487552359	no	50.4694198725202	305.537563419149	no
WBGene00230587	29.3615571967157	-4.18822276989195	0.823079731722898	-5.08847759028766	3.60949424484565e-07	2.45024500987605e-06	yes	Bm10326	cdk-1.2	1	yes	no	no	0.871279634001001	33.5780125673257	5.60541226010289	112.622499713279	2.01980226976719	88.5133066629865	no	2.83216472129036	78.2379396478636	no
WBGene00220744	42.9161258703918	-6.24830278294741	1.22802066244736	-5.08810883564042	3.61651813178647e-07	2.45092817816411e-06	yes	Bm483	Bm483	1	yes	no	no	0	390.175590476427	22.7655393631172	531.14212310392	0	863.60244715586	no	7.58851312103908	594.973386912069	no
WBGene00223582	29.094590160671	-5.76527498974249	1.13307917284258	-5.08814840826969	3.61576373719463e-07	2.45092817816411e-06	yes	Bm3321a	exp-2	4	yes	no	no	2.23667546262438	37.9362473791272	0	39.5754411689434	0	76.9865948880132	no	0.745558487541461	51.4994278120279	no
WBGene00229424	74.7401819693986	-4.2004442142707	0.825849433226495	-5.08621068838187	3.65288248889136e-07	2.47351460968487e-06	yes	Bm9163a	Bm9163a	0	no	no	no	0	153.125994171181	8.88493932722675	251.028630042759	27.1423589078971	272.417739361991	no	12.0090994117079	225.524121191977	no
WBGene00232504	56.5861912798415	2.70592381091486	0.532072667583224	5.08562829059739	3.66411053243623e-07	2.47905684362338e-06	yes	Bm12243a	Bm12243a	0	no	no	no	66.2343080419058	6.701141698406	41.5830342622775	24.8476925183429	68.3028027282049	12.9675887098997	no	58.7067150107961	14.8388076422162	no
WBGene00223514	27.4777797274363	-6.15464749555059	1.21085102372414	-5.08291059342803	3.71694685909306e-07	2.51271776881096e-06	yes	Bm3253	pch-2	0	no	no	no	0	28.3160885115881	0	46.2009731910743	1.44835846019107	85.1553485439981	no	0.482786153397022	53.2241367488869	no
WBGene00225502	131.898674967802	1.74865995812025	0.344221659241495	5.08004046570889	3.77354479798899e-07	2.5488636753249e-06	yes	Bm5241	agl-1	0	no	no	no	35.924158344243	9.61123912214541	31.9732303610313	19.9258671487872	38.2958595675369	20.2754785886493	no	35.3977494242704	16.604194953194	no
WBGene00232908	566.121569128607	1.81517734675401	0.357400689178016	5.07883001269171	3.79766306020129e-07	2.56302926995855e-06	yes	Bm12647a	cyk-1	1	yes	no	no	202.467019759824	36.0311053054783	175.772481632741	89.2937482471647	33.8239014289922	28.6645779108391	yes	137.354467607186	51.3298104878274	no
WBGene00269273	93.5247097567941	2.00260738262974	0.394321988336745	5.07860946602741	3.80207344206487e-07	2.56388164396196e-06	yes	Bm18133	blos-1	0	no	no	no	120.918859059316	29.6521463773292	132.754667460555	56.7313840219604	218.843478812412	109.958954357723	no	157.505668444095	65.4474949190044	no
WBGene00269733	22.0444858133148	6.27032605060618	1.23483933682537	5.07784767103911	3.81734549262191e-07	2.57205098286998e-06	yes	NA	NA	NA	NA	no	no	581.33032280129	16.1077132750504	65.2759404983395	0	668.093886903704	0	NA	438.233383401111	5.36923775835015	NA
WBGene00229810	1584.45613446819	1.33574550648403	0.263170375289606	5.07559220909309	3.86290966345969e-07	2.60060017508617e-06	yes	Bm9549a	Bm9549a	0	no	no	no	1491.67265965414	490.566001980947	908.997503547253	696.967983465477	1021.50812106598	837.081877495941	no	1140.72609475579	674.871954314121	no
WBGene00234350	71.1324559415176	2.6602930278952	0.52458756389824	5.07120871895325	3.95296940217711e-07	2.65736387285538e-06	yes	Bm14089	Bm14089	0	no	no	no	123.551436012174	9.88818697489752	121.565459900366	33.3294170032324	56.7337218540654	33.1537734029318	no	100.616872588869	25.4571257936873	no
WBGene00226284	38.4238698980132	-4.77571987977184	0.941739049100829	-5.07117113210044	3.95375032396357e-07	2.65736387285538e-06	yes	Bm6023	Bm6023	1	yes	no	no	3.21019129591558	23.4829078692943	0	91.4784854018007	1.26123566223997	96.8316506878137	no	1.49047565271852	70.5976813196362	no
WBGene00233176	26.1834294099635	-6.03129874937262	1.18972219099793	-5.06950176689031	3.98858435290921e-07	2.67856621094794e-06	yes	Bm12915	Bm12915	1	yes	no	no	1.92149861204374	55.8269895810501	0	33.1384304588636	0	66.2552692469429	no	0.640499537347914	51.7402297622855	no
WBGene00223087	287.517220542225	1.84771727498595	0.364629565092039	5.06738194561801	4.03324484546978e-07	2.70632722497503e-06	yes	Bm2826a	pitr-1	10	yes	no	no	182.850083226349	57.6118786016315	240.719875378329	88.1242955100204	183.64570423857	109.363038532444	yes	202.405220947749	85.0330708813654	no
WBGene00226226	48.5882145119532	-2.75209099111418	0.543598906486805	-5.06272356009787	4.13308953054535e-07	2.77104093134341e-06	yes	Bm5965	pir-1	0	no	no	no	22.4396356426961	95.928898323708	15.6822551030734	211.714606254714	9.55206737185405	159.184377820294	no	15.8913193725412	155.609294132906	no
WBGene00225478	213.512457119868	1.70084834789321	0.336188189371975	5.05921505175576	4.20985867067321e-07	2.82018986277171e-06	yes	Bm5217a	Bm5217a	0	no	no	no	69.5633867421796	24.4310105378071	84.84199290523	52.6252323629492	82.6554734584876	36.1937224868428	no	79.0202843686324	37.749988462533	no
WBGene00230809	18.6235791084924	-7.21890391104341	1.42737860907452	-5.05745557986466	4.24887354975535e-07	2.84398717636048e-06	yes	Bm10548a	Bm10548a	0	no	no	no	0	25.7714265488101	0	36.2902762804986	0	45.9718407760471	no	0	36.0111812017853	no
WBGene00228888	26.2058257743795	-6.73959578408846	1.33295761038048	-5.05612161377336	4.27868543632081e-07	2.8615904404162e-06	yes	Bm8627a	Bm8627a	0	no	no	no	0	77.2850216408877	0	108.375536896163	1.68011624807663	169.825647788285	no	0.560038749358875	118.495402108445	no
WBGene00228117	191.920823783908	-2.89664128468938	0.574545292444307	-5.04162391160861	4.61597805212349e-07	3.08463964008187e-06	yes	Bm7856	Bm7856	1	yes	no	no	24.8517435389949	164.656624589405	1.84616065481995	120.44007598	42.676036169303	225.550065213911	no	23.1246467877059	170.215588594439	no
WBGene00227706	1276.98202218626	1.98955474615821	0.394709725787053	5.04055161597812	4.64191904219992e-07	3.09943217358693e-06	yes	Bm7445a	sulp-8	11	yes	no	no	351.496411429531	134.968009332128	1045.98532995255	288.678386828403	442.109972012238	222.293107090762	yes	613.197237798106	215.313167750431	no
WBGene00222157	18.9513723263265	-7.18262926498355	1.42511511091311	-5.04003445755441	4.65448035401495e-07	3.10490003850874e-06	yes	Bm1896a	nhr-23	0	no	no	no	0	13.3917424903795	0	12.61020995093	0	14.2736670318444	no	0	13.4252064910513	no
WBGene00222572	1118.76063738679	-6.23657739688675	1.23744049717568	-5.03990083654209	4.65773121416361e-07	3.10490003850874e-06	yes	Bm2311a	Bm2311a	0	no	no	no	57.1086808614009	6996.04751864304	24.380108233125	12277.5830764298	617.910778550067	9439.57014287785	no	233.133189214864	9571.06691265021	no
WBGene00234009	708.23587010181	1.45376164780307	0.288834885040183	5.03319274470888	4.82377686090258e-07	3.21295881511957e-06	yes	Bm13748	Bm13748	0	no	no	no	512.671418221866	198.911083097736	500.031749905667	389.777166986279	671.594011281948	357.900288667409	no	561.432393136494	315.529512917142	no
WBGene00222821	272.582330486867	-1.7329541786439	0.34436063421654	-5.03238177205292	4.84423355623551e-07	3.22394824747504e-06	yes	Bm2560a	Bm2560a	0	no	no	no	54.8724928499165	210.832558981782	100.520954332005	520.462228187637	83.7450079180628	512.186936440029	no	79.7128183666615	414.493907869816	no
WBGene00224350	27.2397053895261	-4.04339860634317	0.803555039009132	-5.03188756221243	4.85674094809269e-07	3.22963361331944e-06	yes	Bm4089a	Bm4089a	2	yes	no	no	1.86210530333709	32.1439233838275	2.99498217610017	103.834835549753	3.23755230650333	95.2558797494574	no	2.6982132619802	77.078212894346	no
WBGene00227424	278.672618496134	-1.73325064500715	0.344498961677256	-5.03122168081001	4.87364224052334e-07	3.23822917547334e-06	yes	Bm7163	Bm7163	1	yes	no	no	140.532624138213	572.670770160934	133.624235895283	684.798365645822	141.208712127307	827.363068596194	no	138.455190720268	694.944068134317	no
WBGene00229973	613.706591732291	2.21369909673446	0.440129219370476	5.0296571990852	4.91357515469614e-07	3.26210132112101e-06	yes	Bm9712	Bm9712	2	yes	no	no	921.805614118902	120.602219180644	1351.28445114536	395.264423525024	615.889120404082	552.676564331463	yes	962.993061889447	356.181069012377	no
WBGene00231255	38.0460350173933	-4.54710354811166	0.904236175704274	-5.02866802975461	4.93898602988611e-07	3.27630131917364e-06	yes	Bm10994a	mks-1	0	no	no	no	1.42372630103959	44.5807430043821	0	124.065876424221	5.64881191745576	74.4907734878351	no	2.35751273949845	81.0457976388128	no
WBGene00222133	788.289507319139	1.77231649969715	0.35249316393888	5.02794573345105	4.95762118668076e-07	3.28598715921086e-06	yes	Bm1872a	Bm1872a	2	yes	no	no	779.300703993993	147.00290793843	255.434861525443	264.489130479795	693.518736847349	300.87081983636	yes	576.084767455595	237.454286084862	no
WBGene00224112	462.042823048739	1.73660286384563	0.345983336011259	5.01932516133991	5.18533149493657e-07	3.43412279331328e-06	yes	Bm3851	vha-5	8	yes	no	no	216.272166631547	91.2421119065358	240.821783892859	117.981831320602	282.483574780639	124.599743125401	yes	246.525841768349	111.274562117513	no
WBGene00230855	20.6879701130705	-7.10319910486011	1.41570856080969	-5.01741622640015	5.23710255065134e-07	3.46559198843264e-06	yes	Bm10594a	Bm10594a	0	no	no	no	0	12.9992072044267	0	55.2114027134553	0	117.675958750164	no	0	61.9621895560154	no
WBGene00234216	537.55152811829	-1.56223495226668	0.311400111393625	-5.01680922744416	5.25366878261034e-07	3.47373262200843e-06	yes	Bm13955a	nol-58	1	yes	no	no	149.63780493793	385.507310600193	148.360200592214	1206.1289171662	188.888168747377	761.166228349375	no	162.29539142584	784.267485371923	no
WBGene00223435	75.0413147219125	2.28999356063877	0.456574508362456	5.01559661938208	5.28691474598507e-07	3.49287976648778e-06	yes	Bm3174a	cht-1.2	1	yes	no	no	54.4185210796504	12.9900913508471	48.7196429624689	25.5376190209826	64.8453180821251	14.6866018469513	yes	55.9944940414148	17.738104072927	no
WBGene00269128	176.011637722838	-1.69154521216772	0.337273976871708	-5.01534458085733	5.29385028215745e-07	3.4946275849639e-06	yes	Bm17986	cas-1	0	no	no	no	20.9093305606033	63.1288072728706	26.8550589000777	204.022478632166	31.0637454698455	155.554702413208	no	26.2760449768421	140.901996106081	no
WBGene00222241	81.775771779914	2.67031193644544	0.532484074882733	5.01482027802149	5.30830604080222e-07	3.50133287517205e-06	yes	Bm1980	let-756	0	no	no	no	57.2870429918773	15.7918757598534	36.8158631592159	5.61956575347504	107.528792426132	27.8190023350236	no	67.2105661924084	16.4101479494507	no
WBGene00220491	170.359178087289	3.15513262400174	0.630069865635237	5.00759169115434	5.51152980270427e-07	3.63243703663665e-06	yes	Bm230	Bm230	1	yes	no	no	22.8354590191152	3.25220416798976	160.490602631705	9.57639332526441	13.457673200179	7.04645958178875	yes	65.5945782836666	6.62501902501431	no
WBGene00224269	576.21453932357	1.53354171754843	0.306309910683257	5.00650375342965	5.5427581405602e-07	3.65006530420399e-06	yes	Bm4008	elo-5	7	yes	no	no	1566.37034893745	361.441371049913	1245.51701735523	946.8196481744	1135.92951050092	893.507365951858	yes	1315.9389589312	733.922795058723	no
WBGene00225290	178.337142998906	-1.80842728477613	0.361557747488727	-5.00176610053837	5.68074872318103e-07	3.73494607967558e-06	yes	Bm5029a	clip-1	1	yes	no	no	9.00882312350929	23.7881160576634	5.84889084677412	35.2590167443188	4.49790469739366	39.3985002466235	no	6.45187288922569	32.8152110162019	no
WBGene00222755	42.9304357227062	-6.06186881659294	1.21194628812649	-5.00176358967508	5.6808227261454e-07	3.73494607967558e-06	yes	Bm2494	zmp-3.2	0	no	no	no	0	51.1419896482852	3.3008262966269	56.5573320185619	0	70.6929235024586	no	1.10027543220897	59.4640817231019	no
WBGene00226323	17.8711840604167	-7.17004025369545	1.43414527722492	-4.99952157397159	5.74727417174192e-07	3.77558833895239e-06	yes	Bm6062a	ins-18	0	no	no	no	0	205.236062609663	0	396.104744143786	0	473.755583440642	no	0	358.36546339803	no
WBGene00225460	26.7934543531862	-6.72806040195128	1.34638175348092	-4.99714169815256	5.81863140354988e-07	3.81938528713274e-06	yes	Bm5199	Bm5199	4	yes	no	no	0	60.120747348277	1.36889658893651	67.5767962926586	0	54.9156937547491	no	0.456298862978836	60.8710791318949	no
WBGene00229350	36.9278500043487	-3.60722820876185	0.722054804997439	-4.99578173816687	5.85979056638969e-07	3.84330547132129e-06	yes	Bm9089	fhod-1.2	0	no	no	no	1.50250277893653	10.9399664445744	0	12.1178012980369	1.41310504349046	18.4341196875764	no	0.97186927414233	13.8306291433959	no
WBGene00231838	20.1823842662909	-7.09007168138532	1.41968851882269	-4.99410369766526	5.91096333232275e-07	3.87374958206767e-06	yes	Bm11577	anmt-3	0	no	no	no	0	9.78481096932744	0	57.0995380417424	0	91.1188409751341	no	0	52.6677299954013	no
WBGene00225337	129.486026233513	-2.23336149209798	0.447482363174633	-4.99094864041913	6.00834734807049e-07	3.93440494351947e-06	yes	Bm5076a	gei-15	0	no	no	no	4.30997705600671	32.4202366665376	9.54483647526206	64.9887531351758	10.616111818168	70.3705768231479	no	8.15697511647892	55.9265222082871	no
WBGene00231875	37.1233124157343	3.7452059576913	0.750613447782192	4.98952685800809	6.05273588319854e-07	3.96028807265344e-06	yes	Bm11614	Bm11614	2	yes	no	no	26.6361380160391	0.474200962530285	5.09541735290904	2.03956485443202	10.1690624338059	1.60410479136483	yes	13.966872600918	1.37262353610904	no
WBGene00234310	495.59645936214	1.3607284369121	0.272817622917839	4.98768526152686	6.11070122705226e-07	3.99500579418681e-06	yes	Bm14049	rps-7	0	no	no	no	1088.57488236835	374.497434281727	921.48588931855	728.210695023522	777.747050594201	562.835690353539	no	929.269274093699	555.181273219596	no
WBGene00230577	186.45544236287	2.13096115818693	0.427309539668891	4.98692624517147	6.13474710482479e-07	4.00751001731377e-06	yes	Bm10316a	Bm10316a	0	no	no	no	190.267079452714	19.6954074325548	68.9933392785786	42.2911681563439	125.949425779257	76.1917411556152	no	128.403281503517	46.0594389148379	no
WBGene00224554	26.9318712461591	-5.88290559987631	1.18008460998185	-4.98515576774344	6.19119139850514e-07	4.04114143687683e-06	yes	Bm4293	hum-4	0	no	no	no	0.0755204082106269	6.54853678808925	0	5.749827836294	0.0875357841300083	3.4191339335229	no	0.054352064113545	5.23916618596872	no
WBGene00268870	19.6518745923913	-7.10236684449291	1.42488206199635	-4.98452962102845	6.21127303474742e-07	4.05100321385528e-06	yes	Bm17728	Bm17728	1	yes	no	no	0	67.1703160831394	0	34.3458084694026	0	84.0499217050503	no	0	61.8553487525308	no
WBGene00222974	494.746201707551	1.54249503805247	0.309471038979087	4.98429527732547	6.21880498643111e-07	4.05267083355742e-06	yes	Bm2713	apl-1	1	yes	no	no	204.017840333182	56.7450994556672	249.127845004496	146.448355292957	160.897387544519	132.45267683229	yes	204.681024294066	111.882043860305	no
WBGene00231034	132.38009665607	-2.7896862547233	0.560018213318768	-4.98142058307554	6.31191877215606e-07	4.11006317489875e-06	yes	Bm10773	Bm10773	0	no	no	no	22.4113265578774	87.558354259116	10.0374674167963	77.4835908080535	22.8025490975961	730.66096078717	no	18.4171143574233	298.56763528478	no
WBGene00227131	1204.13110469327	-1.51815691679615	0.304774549939527	-4.98124570144515	6.31762648539484e-07	4.11049403754204e-06	yes	Bm6870	mif-1	0	no	no	no	925.430741288605	2398.13622279696	874.782846249531	3838.74923233915	938.181418690517	6250.25336555103	no	912.798335409551	4162.37960689571	no
WBGene00230093	18.700329210639	-7.10458218373561	1.42789820091499	-4.975552304207	6.50618629146867e-07	4.22642691629217e-06	yes	Bm9832	Bm9832	0	no	no	no	0	5.58588850649725	0	37.9811770602379	0	20.3216779253422	no	0	21.2962478306925	no
WBGene00234226	889.619061864589	1.471238889366	0.295688506733297	4.97563772640316	6.50331752503432e-07	4.22642691629217e-06	yes	Bm13965	enol-1.2	0	no	no	no	673.483913491685	157.823049260595	433.853151699652	385.205481081174	844.155622114146	627.434386054246	no	650.497562435161	390.154305465338	no
WBGene00233163	30.7865437769599	-4.8320670497347	0.971245442481679	-4.97512455490966	6.52056991387142e-07	4.23239541979256e-06	yes	Bm12902	Bm12902	0	no	no	no	4.80593836697826	40.4692299760453	0	156.565793456565	2.58748447853399	142.498696837058	no	2.46447428183742	113.177906756556	no
WBGene00234254	23.7186050311002	6.09593026291769	1.2262230617245	4.97130616214694	6.65033331569406e-07	4.31318592274234e-06	yes	Bm13993	Bm13993	7	yes	no	no	33.0517882455139	0	19.516639217738	2.70668038207814	20.7665601457284	0	yes	24.4449958696601	0.902226794026045	no
WBGene00269243	475.465756538706	1.54387474224197	0.31061691317204	4.97034989651985	6.68321842666138e-07	4.33106581571866e-06	yes	Bm18103	Bm18103	1	yes	no	no	252.769507188413	97.6776586547315	363.400425245403	201.372772549834	288.683688846133	182.114090781502	yes	301.617873759983	160.388173995356	no
WBGene00224015	152.661356807111	-2.19347732199517	0.441401707392449	-4.96934489663167	6.71794833242349e-07	4.3501118534119e-06	yes	Bm3754	cpz-1	1	yes	no	no	37.7345461004597	130.28297501879	49.1560993406126	295.988531127864	29.8121856245237	455.20123989627	no	38.900943688532	293.824248680975	no
WBGene00234039	146.615857739506	2.25258724820587	0.45376763202747	4.96418670970674	6.89895509858256e-07	4.46377190095739e-06	yes	Bm13778	Bm13778	0	no	no	no	212.196862850709	67.3440290399601	305.7079156739	68.6477400098541	229.65458581799	97.0097881822977	no	249.186454780866	77.6671857440373	no
WBGene00225860	489.488348967328	1.38076102756077	0.278257864642153	4.96216352891396	6.97122629206457e-07	4.50695312501254e-06	yes	Bm5599	Bm5599	3	yes	no	no	377.359482247272	141.764313262561	291.688556774458	220.940149177069	446.72795026258	290.882401905677	yes	371.925329761436	217.862288115102	no
WBGene00226803	101.801810006724	1.92324036475882	0.387630376789092	4.96153160309532	6.99394879585657e-07	4.51805764401647e-06	yes	Bm6542	Bm6542	2	yes	no	no	117.422833744758	32.9085733116408	138.817258525253	84.7795561200343	171.136904498512	62.3348195985605	yes	142.458998922841	60.0076496767452	no
WBGene00227081	53.8693371060703	2.43784781140631	0.491571042638696	4.95929906350917	7.07479824935876e-07	4.56666454352428e-06	yes	Bm6820a	atln-1	2	yes	no	no	71.1772784444139	8.70741056555795	37.1225867939753	20.8189981099482	48.2624093431073	13.5579807171853	yes	52.1874248604988	14.3614631308972	no
WBGene00223545	71.1955378036131	-2.26461227490233	0.456724602143672	-4.95837593217706	7.10849113493693e-07	4.58477979296882e-06	yes	Bm3284	Bm3284	0	no	no	no	15.0631228523626	71.0230754317405	18.0856236437738	137.174447103475	13.3202907293119	146.632807983311	no	15.4896790751494	118.276776839509	no
WBGene00230406	26.1083416918684	-4.87754407539918	0.98385155327793	-4.95760164137415	7.1368707390147e-07	4.59580624822243e-06	yes	Bm10145	Bm10145	2	yes	no	no	0.594625894545013	13.6064510976747	0.967362520271784	41.3157588299158	0	16.4994211330644	no	0.520662804938933	23.8072103535516	no
WBGene00228624	93.5916246275191	2.91414865109494	0.587799999347369	4.95772142621725	7.13247321239533e-07	4.59580624822243e-06	yes	Bm8363	Bm8363	0	no	no	no	739.117206116593	50.2497097236469	110.758687932072	101.258048658154	592.68188420936	84.4040538350999	no	480.852592752675	78.6372707389668	no
WBGene00235054	37.4711838839571	2.94648101819968	0.59449784407357	4.95625181415301	7.18660635995487e-07	4.62417815230588e-06	yes	Bm14719a	Bm14719a	2	yes	no	no	10.6406078456021	0.682111339130036	18.4491221058115	6.77542003397887	24.9798749468618	6.32703694515103	yes	18.0232016327585	4.59485610608664	no
WBGene00222310	28.5852625801103	-3.92489684264658	0.792418782594699	-4.9530588230063	7.30558783151062e-07	4.69702592545268e-06	yes	Bm2049a	Bm2049a	0	no	no	no	0.58261325021077	11.2265880401867	0.947819843094577	20.3812015670603	1.29862939507056	41.9690001848099	no	0.943020829458637	24.5255965973523	no
WBGene00228533	52.1178190331562	-3.14956304570951	0.636912220485033	-4.94505042360625	7.61241577965302e-07	4.89043682500422e-06	yes	Bm8272a	Bm8272a	1	yes	no	no	7.70182649344265	32.3499632593078	0.704400705426748	56.2552261702479	6.82030856037738	101.258881356051	no	5.07551191974893	63.2880235952021	no
WBGene00225575	1660.25297489245	1.32173349907036	0.267317290665242	4.94443698640335	7.63642366021206e-07	4.90199425816292e-06	yes	Bm5314a	Bm5314a	2	yes	no	no	711.065117553564	214.16857911349	365.648488164221	308.351454756743	591.162719047185	494.012166149354	yes	555.958774921657	338.844066673196	no
WBGene00222413	165.214075290634	1.77804445014691	0.359853391617035	4.94102457158205	7.77131129395301e-07	4.98465368508198e-06	yes	Bm2152	Bm2152	2	yes	no	no	117.586830247298	27.3115441264553	119.670017913859	58.4918627681103	109.23954653122	78.2047592136	yes	115.498798230792	54.6693887027219	no
WBGene00226750	17.1485867378714	-7.12174216070108	1.44190266657218	-4.93912822675579	7.84726003463792e-07	5.0294083589426e-06	yes	Bm6489a	mcm-4	0	no	no	no	0	12.1071047492209	0	26.0938350062001	0	20.0717311022445	no	0	19.4242236192218	no
WBGene00224150	150.183479671982	1.75039849212385	0.354408206387888	4.93893329943972	7.85510728633244e-07	5.03047987063396e-06	yes	Bm3889a	gcs-1	0	no	no	no	120.713461525336	24.1484457572728	61.9581954724892	42.6345719975622	106.545928767336	67.844879947988	no	96.4058619217204	44.875965900941	no
WBGene00224494	310.295148827708	-9.92668026498312	2.01158522653982	-4.93475500516489	8.02514313729754e-07	5.13130423833797e-06	yes	Bm4233a	Bm4233a	0	no	no	no	0	427.26051238314	3.70522507857025	652.317745819952	0	2308.70139536048	no	1.23507502619008	1129.42655118786	no
WBGene00224273	164.604781331442	-2.25886202592099	0.457738565820569	-4.93483004184194	8.0220584896964e-07	5.13130423833797e-06	yes	Bm4012a	hrpa-1.2	0	no	no	no	49.0071147404039	102.281814810301	22.9359267356046	351.31030926092	24.8105684315117	294.266233509349	no	32.2512033025067	249.286119193523	no
WBGene00233114	66.6733538048555	2.22877595683756	0.451676939274669	4.93444708604487	8.03781320734696e-07	5.13537461859203e-06	yes	Bm12853	Bm12853	0	no	no	no	395.649831256531	68.6069269122519	194.829297473279	121.711537964834	337.338968717718	101.442835982822	no	309.272699149176	97.2537669533026	no
WBGene00268771	26.9796870029308	-6.703021955495	1.35875421751067	-4.93321151766168	8.08884766713809e-07	5.16393049345665e-06	yes	Bm17629	nhr-2.7	0	no	no	no	0	18.4641333642472	1.11285553829403	103.110566873188	0	62.7354376729503	no	0.37095184609801	61.4367126367951	no
WBGene00222063	17.7970275617193	-7.101655753798	1.4399297711786	-4.93194591565754	8.14144615434086e-07	5.19343934011438e-06	yes	Bm1802a	tmc-2	11	yes	no	no	0	5.88682317785212	0	6.20595831173591	0	11.6082362558478	no	0	7.90033924847859	no
WBGene00228329	165.960033203865	1.92899078648557	0.391662527069315	4.92513491377281	8.43021693745794e-07	5.37343874589455e-06	yes	Bm8068	pgal-1	0	no	no	no	125.262137705504	21.4372241746308	16.4020455883994	14.599164447961	207.838215553026	92.9782849276414	no	116.500799615643	43.0048911834111	no
WBGene00228233	58.3925549600825	-3.0423707681652	0.617791920495263	-4.92458814567571	8.45382158267594e-07	5.38427135359486e-06	yes	Bm7972	unc-13	0	no	no	no	0.746694181088857	3.66380863389054	0.464983615937868	4.61043453074851	0.206102606374127	8.45865241083025	no	0.472593467800284	5.57763185848977	no
WBGene00268537	48.5198454117007	4.24753262570373	0.86280256588545	4.92294853266309	8.52498791308619e-07	5.42535558906251e-06	yes	Bm17394	Bm17394	0	no	no	no	213.581174143644	14.9506620389895	100.071709510088	32.9960375042658	200.28191659124	0	no	171.311600081657	15.9822331810851	no
WBGene00233049	17.1980035000282	-7.09945200627826	1.44231692396361	-4.92225521889347	8.55525399079129e-07	5.44036682349616e-06	yes	Bm12788	Bm12788	2	yes	no	no	0	150.276430968393	0	195.482920458801	0	236.833839865591	no	0	194.197730430928	no
WBGene00229578	17.1580589357723	-7.0991371561778	1.44240679763273	-4.92173024130838	8.57824029650983e-07	5.45072897467778e-06	yes	Bm9317	Bm9317	6	yes	no	no	0	8.9030862486424	0	15.0844230277922	0	10.2456637242888	no	0	11.4110576669078	no
WBGene00228290	17.0110759935941	-7.09729354588472	1.44400011192076	-4.91502285027122	8.87721049700356e-07	5.63630215967194e-06	yes	Bm8029	Bm8029	3	yes	no	no	0	11.4643675145628	0	17.1960501757937	0	18.9109393346168	no	0	15.8571190083245	no
WBGene00226141	257.922715887995	1.53683352858517	0.312703316753095	4.91466974045123	8.89322462287103e-07	5.64207225684637e-06	yes	Bm5880	set-17	0	no	no	no	254.383842409179	88.6135340393503	289.074070870297	206.69883599164	317.835798300739	168.197300502377	no	287.097903860071	154.503223511122	no
WBGene00228893	40.733168581409	-2.87596397336637	0.585414366291163	-4.91269797765089	8.98316000888657e-07	5.69469427489416e-06	yes	Bm8632	hmg-1.1	0	no	no	no	17.358332773479	92.1213978297576	10.08969510391	200.446199947211	15.9902409310441	227.356446919128	no	14.4794229361444	173.308014898699	no
WBGene00224980	32.9626698155157	3.5341967525427	0.719737279428316	4.91039835445219	9.08915607513282e-07	5.75740788398382e-06	yes	Bm4719	spe-41.2	6	yes	no	no	49.3815065930769	2.03290937953336	28.0662786762626	3.1859279965936	16.6304155470791	7.53775681152136	yes	31.3594002721395	4.25219806254944	no
WBGene00231051	73.7625316522033	-2.18025524814849	0.44404239778614	-4.91001593320497	9.10689931879911e-07	5.76416486798272e-06	yes	Bm10790	Bm10790	0	no	no	no	12.199328637906	42.660607198768	10.7238451355699	131.923047235717	10.8058927398435	81.3001025536893	no	11.2430221711065	85.2945856627246	no
WBGene00227787	177.287891602046	1.60285661305139	0.326517725694041	4.90894210917457	9.15690013934239e-07	5.79131277446298e-06	yes	Bm7526a	dbt-1	0	no	no	no	102.041408737026	26.8743442073687	95.3755313347837	67.2333997874408	116.521774283955	75.6041366320576	no	104.646238118588	56.5706268756224	no
WBGene00225404	24.5783426488543	-5.34098927178135	1.08848317832978	-4.90681838554161	9.25656721162022e-07	5.84980578012865e-06	yes	Bm5143	Bm5143	12	yes	no	no	0.952201171109697	20.013078775166	0	27.4792660833235	0.403078413504243	30.1100277576704	no	0.45175986153798	25.8674575387199	no
WBGene00228148	99.3899744589676	-2.65816762232468	0.542172174209634	-4.90281085745446	9.44749420209176e-07	5.96583626125888e-06	yes	Bm7887	Bm7887	7	yes	no	yes	9.6322748930784	27.3512248272075	3.27482941094863	116.230663291949	7.31948622919399	72.9934601912089	no	6.74219684440701	72.1917827701219	no
WBGene00223595	19.5200378091983	-6.98942296346725	1.42571281854958	-4.90240592111515	9.46699576351261e-07	5.97352033226752e-06	yes	Bm3334	unc-96	0	no	no	no	0	17.6543914856402	0	76.7232168043333	0	11.5774158246751	no	0	35.3183413715495	no
WBGene00233633	47.6025426393306	3.01193967972149	0.614523607222684	4.90125951927842	9.52241638484068e-07	6.00383930889413e-06	yes	Bm13372a	Bm13372a	11	yes	no	no	19.5496196577527	2.29452418734639	9.70074491765628	0.913235252982213	24.2781822359506	10.0034231887732	yes	17.8428489371198	4.40372754303393	no
WBGene00230083	29.0614055065338	-6.11235713957271	1.24796788498689	-4.89784810418975	9.68918859395948e-07	6.10426374991445e-06	yes	Bm9822	Bm9822	0	no	no	no	0	61.6299512940568	4.76578812444562	212.947375110239	0	125.241576467826	no	1.58859604148187	133.272967624041	no
WBGene00230767	31.0676148590713	-3.87361797250406	0.791155605684785	-4.89615183747734	9.77315631745747e-07	6.15240582395738e-06	yes	Bm10506	Bm10506	0	no	no	no	1.78049737699478	17.610334180685	0.551215525280468	53.9580403924189	1.54818590010917	23.6121312295386	no	1.29329960079481	31.7268352675475	no
WBGene00226016	16.7052602486453	-7.08396135330076	1.44734259663727	-4.89446062719325	9.85757087740317e-07	6.20075462295956e-06	yes	Bm5755	Bm5755	1	yes	no	no	0	17.2137152707044	0	38.4649648731701	0	36.805094080068	no	0	30.8279247413142	no
WBGene00225932	105.30498864297	-2.46750291337142	0.504294944006	-4.89297571331999	9.9322667183987e-07	6.24292011482066e-06	yes	Bm5671	sftb-1	5	yes	no	no	6.11835783493722	28.0664701004667	4.30086534773255	107.403699461045	13.7637280735814	73.9012657455868	no	8.06098375208372	69.7904784356995	no
WBGene00268616	16.7259741732981	-7.07968406866534	1.44720862954289	-4.89195816286798	9.98376699296534e-07	6.27045226867353e-06	yes	Bm17473	ttr-31	1	yes	no	no	0	50.3708232938355	0	88.2426238462789	0	101.828666090121	no	0	80.1473710767452	no
WBGene00225507	26.3343744176476	-5.28897072581962	1.0821533663598	-4.88745023601498	1.02150304314351e-06	6.41075792715489e-06	yes	Bm5246a	trp-2	6	yes	no	no	0	13.7075963052343	0.346788803318193	12.49458218061	0.46354385795646	19.3281570275443	no	0.270110887091551	15.1767785044629	no
WBGene00223961	125.508309260263	2.122382907291	0.434334841341548	4.88651313520118	1.02637482928701e-06	6.43637364077907e-06	yes	Bm3700a	fos-1	0	no	no	no	84.1573865900413	9.61798556013996	32.6776649630427	18.0080406077969	28.488653438622	17.3244427269953	no	48.4412349972353	14.983489631644	no
WBGene00222950	124.966784988032	2.31715216668395	0.474836660440365	4.87989315006768	1.06143331121876e-06	6.65110442552922e-06	yes	Bm2689a	unc-105	2	yes	no	no	53.8294783823187	7.74902939427228	60.2351035309272	15.5392068795248	26.5122120258833	20.1361309560256	yes	46.8589313130431	14.4747890766076	no
WBGene00222450	50.4603679208893	-2.49252818246633	0.510803776696292	-4.87961972126982	1.06290585859899e-06	6.65521223992877e-06	yes	Bm2189a	cgef-1	0	no	no	no	1.07954193656239	5.1957022696986	0.768292066065478	8.16230554533899	0.866341455511294	9.59524370076093	no	0.904725152713054	7.65108383859951	no
WBGene00224386	5292.64137067188	1.35487473103425	0.277778432418131	4.87753753680487	1.07418410948136e-06	6.72066340693945e-06	yes	Bm4125	Bm4125	0	no	no	no	14057.7729348492	5414.17543776739	15811.2006858954	10078.8205189864	14684.1381237906	11986.448821298	no	14851.0372481784	9159.81492601725	no
WBGene00229948	26.0013652436381	-4.9681107632657	1.01872305077814	-4.8768021489951	1.07819482473919e-06	6.74057946456291e-06	yes	Bm9687	Bm9687	0	no	no	no	7.76454877623862	110.900626477429	3.55093567925251	150.926084050272	0	225.499424414334	no	3.77182815183038	162.442044980678	no
WBGene00231728	26.0263234327844	-5.71178297784566	1.17167435043518	-4.87488949102981	1.08869382800881e-06	6.80099687343542e-06	yes	Bm11467	ift-139	0	no	no	no	0.209778911696186	8.0846133186287	0.34514913994553	10.0344724270744	0	31.201630766824	no	0.184976017213905	16.440238837509	no
WBGene00233253	40.5768867461327	2.88180333920714	0.591428555810054	4.87261447033118	1.10131005798315e-06	6.87453772592393e-06	yes	Bm12992	Bm12992	1	yes	no	no	97.9989401812464	9.50290156571316	26.0226747369626	14.1352193493299	57.9650327499961	9.24946877941466	yes	60.6622158894017	10.9625298981526	no
WBGene00226084	179.841699758736	1.65235970444352	0.339145510797658	4.8721261282723	1.10403646351369e-06	6.88627950366194e-06	yes	Bm5823a	inx-10	5	yes	no	no	86.9309949182687	30.6492740974422	121.192311235699	65.8441133278787	131.362167890966	77.3114520189993	yes	113.161824681645	57.9349464814401	no
WBGene00232565	232.717739645183	-1.60788748455711	0.330151666731117	-4.87014801553797	1.11514682288619e-06	6.95025709198996e-06	yes	Bm12304	Bm12304	1	yes	no	no	38.1365081647749	137.143953746142	52.2628730598864	294.790079165162	40.1349092326798	195.459130117873	no	43.511430152447	209.131054343059	no
WBGene00234012	103.110090865985	-1.9422030349616	0.398815246841771	-4.86993175497166	1.11636798594903e-06	6.95254863420551e-06	yes	Bm13751	swsn-6	0	no	no	no	41.3563365963649	118.250049577453	25.1718103460617	263.451622036562	26.2627381013951	173.697044587779	no	30.9302950146073	185.132905400598	no
WBGene00234992	41.8576253130121	-3.03992893057398	0.624415077820321	-4.86844254495844	1.1248121481596e-06	6.99978591207648e-06	yes	Bm14807	Bm14807	0	no	no	no	6.63493416610638	96.2471276826555	15.1035842371478	230.632515122821	30.9679027752325	318.535793708588	no	17.5688070594955	215.138478838022	no
WBGene00224549	36.3280339799475	-3.03036684162693	0.622502581393106	-4.86803899647329	1.1271109237323e-06	7.00873708757502e-06	yes	Bm4288	swip-10	0	no	no	no	7.91540750442641	41.6883073804977	6.6182602375071	98.1795021104966	3.12692631036748	63.6129685786844	no	5.88686468410033	67.8269260232262	no
WBGene00229096	16.8292219065228	-7.04199477577297	1.44764521051479	-4.86444794941765	1.14776706022032e-06	7.13173949088843e-06	yes	Bm8835	Bm8835	0	no	no	no	0	26.9466109443383	0	45.008083363935	0	77.4414823460004	no	0	49.7987255514246	no
WBGene00234001	63.4172544678312	-3.2095717147212	0.660118379950918	-4.86211536021742	1.16137902281774e-06	7.21081823161073e-06	yes	Bm13740a	Bm13740a	0	no	no	no	10.4366317421703	30.0075156961999	2.34739011390031	147.395318236401	5.38291298613941	98.2660248042391	no	6.05564494740335	91.8896195789467	no
WBGene00222188	86.9524816040695	-2.26991444285058	0.466883119458166	-4.86184731948521	1.16295310391923e-06	7.21509214358422e-06	yes	Bm1927a	aex-3	0	no	no	no	9.96281220904649	28.3708585087092	3.74292024122195	36.0350227464637	4.03605479258404	57.2089455034436	no	5.91392908095083	40.5382755862055	no
WBGene00222492	97.9681074343948	2.02339407063839	0.416725865555283	4.85545591930619	1.20110072002899e-06	7.44609320042322e-06	yes	Bm2231	rpoa-12	0	no	no	no	497.458474519003	107.504604224109	558.029744889466	204.050287314209	520.181113952601	325.209356799952	no	525.223111120357	212.25474944609	no
WBGene00269047	23.3423735174512	-5.91974642585893	1.2193033570069	-4.85502347864481	1.20372480683684e-06	7.45668614181966e-06	yes	Bm17905	Bm17905	1	yes	no	no	0	47.7302178641065	0	75.14601612307	3.28124933149908	179.879336977016	no	1.09374977716636	100.918523654731	no
WBGene00230139	16.899517457479	-7.02084296659973	1.44624877139429	-4.85451957192063	1.20678951412572e-06	7.46999041190588e-06	yes	Bm9878	Bm9878	0	no	no	no	0	33.2923620889792	0	164.53345851736	0	85.8854586307414	no	0	94.5704264123601	no
WBGene00225878	174.951952024322	-1.74335019099661	0.359277518076826	-4.85237762810369	1.2199005669713e-06	7.54541383336992e-06	yes	Bm5617	chaf-1	0	no	no	no	30.3304683324135	103.230370056201	39.5811525377973	338.959332770738	61.7131574871507	277.721867138987	no	43.8749261191205	239.970523321975	no
WBGene00234185	52.4482258421118	-2.57333804604241	0.530480528766587	-4.85095664496046	1.22867404303355e-06	7.59391407780826e-06	yes	Bm13924a	ruvb-1	1	yes	no	no	8.7640741773344	55.0971630063692	7.2476314274437	125.985986678733	11.5949539878457	81.2074230922894	no	9.20221986420794	87.4301909257971	no
WBGene00229656	643.05021573674	1.46572611309281	0.302180761559372	4.85049447069059	1.23154067249413e-06	7.60215631462331e-06	yes	Bm9395	Bm9395	0	no	no	no	937.8494787278	402.692831876261	1251.53719919754	863.115479262204	1194.60225360394	644.727722463928	no	1127.99631050976	636.845344534131	no
WBGene00223631	1442.16861343105	1.34705796587818	0.277718670589197	4.85044078246634	1.23187408977446e-06	7.60215631462331e-06	yes	Bm3370a	git-1	0	no	no	no	865.008447488015	366.038566599971	826.952424812632	662.118271994604	824.326880188933	487.187509174375	no	838.762584163193	505.11478258965	no
WBGene00229354	24.3760815578151	-6.59036232536006	1.35944968363434	-4.84781629264972	1.24827912644094e-06	7.69375805278342e-06	yes	Bm9093	Bm9093	4	yes	no	no	1.04065660647368	17.2582642232683	0	61.7972823293956	0	75.2869557236296	no	0.346885535491227	51.4475007587645	no
WBGene00227781	58.4125914043051	2.4438503093587	0.504119048605401	4.84776426544363	1.24860645050082e-06	7.69375805278342e-06	yes	Bm7520	tomm-7	1	yes	no	no	457.29871702804	43.0199172851416	179.173376968	98.4440957834131	305.093592886467	112.660832563961	yes	313.855228960836	84.7082818775053	no
WBGene00230476	695.277542575325	-11.0786863966515	2.28586515404851	-4.84660539884865	1.2559187845617e-06	7.73296630312894e-06	yes	Bm10215	Bm10215	0	no	no	no	0	1287.70587772072	13.0688617229619	1528.1241958192	0	1445.82481735221	no	4.35628724098729	1420.55163029738	no
WBGene00223707	86.7363566256099	-2.06329803966651	0.425749350864463	-4.8462740705936	1.25801699449624e-06	7.74003507338852e-06	yes	Bm3446a	grk-1.2	0	no	no	no	7.81195475433784	19.7237305408781	6.33154823929923	70.0586711789936	6.53442109224709	50.9362405274254	no	6.89264136196139	46.9062140824324	no
WBGene00225891	46.0114515556239	-2.62014183787038	0.540677415721864	-4.84603529143565	1.25953120696779e-06	7.74350280147899e-06	yes	Bm5630a	daf-18	0	no	no	no	7.08826379585184	33.0089931370269	3.97898348125884	66.0028270710923	4.57603273399954	46.1521918605425	no	5.21442667037007	48.3880040228872	no
WBGene00225192	151.305651265809	-1.96469647798007	0.406131104591107	-4.83759174259289	1.3142173037784e-06	8.07361550269896e-06	yes	Bm4931	let-19	0	no	no	no	10.6810112448527	26.1659845713641	4.240579395561	58.3592399036823	6.58016234703958	41.8314359911566	no	7.16725099581775	42.1188868220677	no
WBGene00222400	21.93074997627	-6.7543382062329	1.39639629926488	-4.83697801962712	1.31827999411185e-06	8.09247086061426e-06	yes	Bm2139	Bm2139	0	no	no	no	0	36.6809312204119	0	20.6324225789103	0	255.224062591094	no	0	104.179138796805	no
WBGene00226242	16.1570340809386	-7.03108559237294	1.45453422161553	-4.83390867528961	1.3387802173462e-06	8.212126242848e-06	yes	Bm5981	Bm5981	0	no	no	no	0	13.2227497033996	0	36.4051007399571	0	27.3504983563551	no	0	25.6594495999039	no
WBGene00226751	172.971917501599	-1.63709475721991	0.338854122522879	-4.8312670509398	1.35666887729151e-06	8.31559418691996e-06	yes	Bm6490a	sydn-1	2	yes	no	no	51.9934999383895	129.44154976986	24.4983200543058	186.730456960195	26.5463922887553	144.449912813842	no	34.3460707604835	153.540639847966	no
WBGene00226095	16.1873377870874	-7.02528474857812	1.45436863460938	-4.8304704745403	1.36210812661463e-06	8.34265624015248e-06	yes	Bm5834a	Bm5834a	1	yes	no	no	0	10.670432181053	0	29.0933529542176	0	29.6351915679153	no	0	23.1329922343953	no
WBGene00221140	38.739213387721	-3.20283931017588	0.663170324574325	-4.82958780194472	1.36815976025316e-06	8.37342554997912e-06	yes	Bm879	rsu-1	0	no	no	no	10.6575478618421	56.0598742195459	2.41508813289171	96.3860287478405	4.17250906070764	80.1194465172549	no	5.74838168514714	77.5217831615471	no
WBGene00227838	16.543225708585	-7.00832772274929	1.45129482796394	-4.82901722497107	1.37208540627494e-06	8.39114693657333e-06	yes	Bm7577a	syd-9	1	yes	no	no	0	5.5716473630363	0	12.208916753596	0	5.25909743152542	no	0	7.67988718271925	no
WBGene00222317	103.325170715674	-2.27629901012583	0.471656826856022	-4.82617632251656	1.39179298303098e-06	8.50528555121558e-06	yes	Bm2056a	Bm2056a	0	no	no	no	7.68410757123253	18.806560068597	3.58679188381448	65.525293407401	4.31698333097509	38.6398354326453	no	5.19596092867403	40.9905629695478	no
WBGene00233092	69.8578576959763	2.75722686508774	0.571848158756631	4.82160661508953	1.42406573601112e-06	8.69598162334826e-06	yes	Bm12831a	ptr-12	12	yes	no	no	41.80402745698	2.89920831445849	21.4236572189729	4.86368894094504	28.2168574289862	18.2791478260915	yes	30.4815140349797	8.68068169383167	no
WBGene00224556	65.512164198843	-4.46560865037398	0.927303717563007	-4.81569152133864	1.46690990358721e-06	8.94419766064478e-06	yes	Bm4295a	madd-4	0	no	no	no	0.333138127340025	8.72642360461732	1.89675369989019	12.9793911397893	0	17.0951352175605	no	0.743297275743407	12.9336499873224	no
WBGene00269133	18.0082080505081	-6.94193356688975	1.4414907408185	-4.81580170466307	1.46610061379728e-06	8.94419766064478e-06	yes	Bm17991	Bm17991	0	no	no	no	0	2.84176541791005	0	3.23536558162991	0	12.1664415683906	no	0	6.08119085597685	no
WBGene00230844	16.6941206751155	-6.98316667764844	1.45026801361732	-4.8150870129382	1.47135762949508e-06	8.96460676878602e-06	yes	Bm10583	cpg-4.3	0	no	no	no	0	45.6252962224335	0	47.4412051273447	0	35.2853324753094	no	0	42.7839446083626	no
WBGene00224758	16.5905510518515	-6.98270171018726	1.45058792265728	-4.81370456841795	1.48157787779889e-06	9.02012959084436e-06	yes	Bm4497	che-14	9	yes	no	no	0	23.4108944913845	0	66.8839745515043	0	23.3277139068512	no	0	37.87419431658	no
WBGene00220263	105.966725066897	-1.83297637168642	0.380822287129686	-4.81320666787082	1.48527548908915e-06	9.03588807626603e-06	yes	Bm2a	Bm2a	1	yes	no	no	5.82190441448944	17.5423348632455	2.9540691409024	23.2334150150541	3.33952570151067	20.8575939228772	no	4.03849975230084	20.5444479337256	no
WBGene00228999	26.421840186803	-5.07625888752579	1.05561890273033	-4.8087987761456	1.51839955371948e-06	9.23050952582007e-06	yes	Bm8738	Bm8738	0	no	no	no	0.364305774646242	21.3523216396729	0	30.8136078642638	1.24513057712604	29.6361926747688	no	0.536478783924094	27.2673740595685	no
WBGene00222884	1283.33412061583	1.70844280134313	0.355345847658076	4.80783105417639	1.52576620662565e-06	9.26837548036732e-06	yes	Bm2623a	Bm2623a	0	no	no	no	902.8851339849	208.795069475726	1002.73797568662	442.503903805624	662.482832204199	624.920212803595	no	856.035313958573	425.406395361648	no
WBGene00233059	121.696343263952	-9.63407365846022	2.00400617967284	-4.80740716080677	1.5290038486267e-06	9.28112172199188e-06	yes	Bm12798a	Bm12798a	0	no	no	no	0	155.555421708956	0	141.408590201433	0	760.487295552159	no	0	352.483769154183	no
WBGene00222050	30.8154488788768	-4.79218743912789	0.997159293852654	-4.80583941670207	1.54103555615401e-06	9.34718960568174e-06	yes	Bm1789a	kcnl-1	7	yes	no	no	0.230453666261702	6.04428076878932	0.24710547487435	4.72445268445191	0	8.11688380064562	no	0.159186380378684	6.29520575129562	no
WBGene00226121	192.810666473745	1.56661862673349	0.326006310187206	4.80548559269871	1.54376355307392e-06	9.35676927331856e-06	yes	Bm5860	Bm5860	0	no	no	no	1069.60583866679	358.526521283381	713.328168183622	542.766508082341	1087.94357169981	555.073789737422	no	956.959192850074	485.455606367715	no
WBGene00232469	166.791831276587	-8.62356396670782	1.79538711423305	-4.80317804352273	1.5616690542472e-06	9.45825733523994e-06	yes	Bm12208	unc-93	11	yes	no	no	0	44.709825455448	0	109.749025491891	1.05484162591701	82.769023652044	no	0.351613875305671	79.0759581997943	no
WBGene00268704	116.760365911166	1.85320194132968	0.38585896778466	4.80279608886507	1.56465203658878e-06	9.46928342500162e-06	yes	Bm17561	cal-2	0	no	no	no	131.310885317193	23.7105539408743	101.805408727629	79.3331679730177	165.46327330106	78.9776395932772	no	132.859855781961	60.6737871690564	no
WBGene00220580	35.8040730216991	-6.36000758450885	1.32456948014308	-4.80156585203959	1.57429719675078e-06	9.5205827503577e-06	yes	Bm319	Bm319	0	no	no	no	0	415.632546141537	20.5583541063053	566.453143768152	0	1046.52794320652	no	6.85278470210177	676.204544372071	no
WBGene00229883	16.5754521734179	-6.96873379788704	1.45208985366455	-4.79910646045798	1.59375066069596e-06	9.63107780565972e-06	yes	Bm9622	Bm9622	0	no	no	no	0	53.5114210870718	0	48.690813817577	0	48.9797488201527	no	0	50.3939945749338	no
WBGene00227467	17.1967910284067	-6.96756684540689	1.45215792847707	-4.79807788724057	1.6019548865283e-06	9.67347998936954e-06	yes	Bm7206	Bm7206	2	yes	no	no	0	36.6420605762363	0	23.8803212678496	0	55.4799297263759	no	0	38.6674371901539	no
WBGene00224673	26.1830044027044	-5.7997848013878	1.20961557382631	-4.79473390297188	1.62890904783385e-06	9.82895785455889e-06	yes	Bm4412	twk-24	4	yes	no	no	0	17.484387502463	0.479801256295333	33.5724548275718	0.328028902844027	17.7014966796654	no	0.26927671971312	22.9194463365667	no
WBGene00227522	1844.88296560412	-1.45407039821501	0.303664443476787	-4.78841177968261	1.68106434457998e-06	1.01361585129152e-05	yes	Bm7261	Bm7261	0	no	no	no	557.474345745584	958.893532930216	449.053517303519	2681.24014761398	610.278184707782	3989.04652625079	no	538.935349252295	2543.06006893166	no
WBGene00220935	23.454250147546	-5.85707885239508	1.22339946138032	-4.78754408293325	1.68834659956767e-06	1.01725380178094e-05	yes	Bm674a	Bm674a	4	yes	no	no	0	96.4067597503019	0	103.988177714632	3.97653264709554	141.2965794824	no	1.32551088236518	113.897172315778	no
WBGene00222658	17.2365158558453	-6.95315004410333	1.45424402502878	-4.78128149363773	1.74181259426252e-06	1.04820329970176e-05	yes	Bm2397a	glb-8	0	no	no	no	0	14.9955140251065	0	9.93577348817049	0	28.552525440549	no	0	17.8279376512753	no
WBGene00227182	23.3269133781405	-6.55846197092353	1.37171114415268	-4.78122671736019	1.74228734077607e-06	1.04820329970176e-05	yes	Bm6921	Bm6921	4	yes	no	no	0	12.6969840654575	0	50.9512619051606	0.495409078394174	34.2219437631209	no	0.165136359464725	32.623396577913	no
WBGene00226832	40.4405506415673	-3.73472040978756	0.781396535180669	-4.77954564889905	1.75691779597322e-06	1.05622526686331e-05	yes	Bm6571a	sorb-1	0	no	no	no	0.864541027808838	7.28271679253627	1.59688604838692	19.6090073761076	0.161750329956557	22.8189199056738	no	0.874392468717437	16.5702146914392	no
WBGene00225074	33.3509486968845	-3.24719777686596	0.679542448594745	-4.77850616040393	1.76602353293685e-06	1.06091649699879e-05	yes	Bm4813	Bm4813	0	no	no	no	9.06146576615621	106.168470412792	6.12309829339364	135.347006657406	6.99897398665643	78.9893412960611	no	7.39451268206876	106.83493945542	no
WBGene00223329	46.3220460076673	-2.67258631469835	0.559366329785662	-4.77788199322336	1.7715129013894e-06	1.06342992591879e-05	yes	Bm3068a	lec-12	0	no	no	no	3.18721608673948	28.3435329839856	12.9261592920281	129.99366325573	5.83816284176151	68.1715996347478	no	7.31717940684301	75.5029319581544	no
WBGene00269281	16.2850726273151	-6.94997243008867	1.45471880700905	-4.77753665973293	1.77455705048728e-06	1.06447288168405e-05	yes	Bm18141	Bm18141	0	no	no	no	0	20.4093009230046	0	113.713096678912	0	65.3802976935796	no	0	66.5008984318322	no
WBGene00228876	59.6131969431034	2.92736545886526	0.612795796481686	4.77706517517332	1.77872135157169e-06	1.06618573435636e-05	yes	Bm8615	Bm8615	1	yes	no	no	64.6747959552366	13.1446677653932	38.9500811445974	15.7165819982713	296.953472299309	28.4267219919189	yes	133.526116466381	19.0959905851945	no
WBGene00226212	16.5631309890127	-6.9398769841015	1.45292572536414	-4.77648434668757	1.78386432388139e-06	1.06848226340719e-05	yes	Bm5951	rocf-1	1	yes	no	no	0	2.70628409344976	0	8.86177292141006	0	14.7925960913872	no	0	8.78688436874901	no
WBGene00230016	15.7547981206058	-6.97487267402694	1.46056146571689	-4.77547356803874	1.7928483992486e-06	1.07307443499479e-05	yes	Bm9755	Bm9755	1	yes	no	no	0	14.2873580189498	0	22.5251376330363	0	16.7902052663157	no	0	17.8675669727673	no
WBGene00268634	19.6471903702309	4.90694243467839	1.02789989009538	4.77375518954775	1.80822169192932e-06	1.08145775504293e-05	yes	Bm17491	Bm17491	0	no	no	no	46.4761042103369	0	17.1651496691515	1.54147895661504	99.7965439349537	10.2342043113827	no	54.4792659381474	3.92522775599924	no
WBGene00223119	28.1822802254582	-3.60027167972147	0.754202859299834	-4.77361181455051	1.80951009099375e-06	1.08145775504293e-05	yes	Bm2858a	Bm2858a	0	no	no	no	2.01439039944818	38.8160261692135	2.15994349021427	42.650736883715	3.69175718072716	68.7843720343099	no	2.62203035679654	50.0837116957462	no
WBGene00224251	31.5910377500336	-3.45540062542641	0.724158221330893	-4.7716100206332	1.82759104452792e-06	1.09146309741381e-05	yes	Bm3990	tbc-18	2	yes	no	no	2.59384457556221	22.5759668870629	1.75273688648393	24.7437937835283	1.23209561639675	44.7128060065704	no	1.85955902614763	30.6775222257205	no
WBGene00228060	871.90837223203	1.42400143061772	0.29859220928222	4.76905085380777	1.85095935027162e-06	1.10460914778847e-05	yes	Bm7799	Bm7799	0	no	no	no	2826.73840451595	1198.18958304853	4306.38804142903	2589.12684892655	3732.45767782098	2554.36437355142	no	3621.86137458865	2113.89360184217	no
WBGene00227020	87.8768411136964	-1.93962593953462	0.406761094248016	-4.76846474985625	1.85635145564939e-06	1.10701602911566e-05	yes	Bm6759	Bm6759	0	no	no	no	27.0496878952879	82.175154301023	18.2985068186967	166.858030940933	26.6500497890481	178.944501591608	no	23.9994148343442	142.659228944521	no
WBGene00226199	304.547669646416	1.39807436036307	0.293267624558895	4.76723048603105	1.86775597635839e-06	1.11300220800406e-05	yes	Bm5938a	ckr-1	7	yes	no	no	205.782638189274	74.9063943248961	182.847365855082	141.502156398769	168.310756606579	107.931094171385	yes	185.646920216978	108.113214965017	no
WBGene00220502	22.4444844249965	-6.36420253458659	1.33507322071623	-4.76693145801575	1.87052909007977e-06	1.11383990992615e-05	yes	Bm241a	Bm241a	1	yes	no	no	2.04172431047314	62.2926610725402	0	95.796356011451	0	272.962657491229	no	0.680574770157714	143.683891525073	no
WBGene00223206	316.352814062659	-1.98070040520363	0.415799446738159	-4.76359557652546	1.9017347047311e-06	1.13159466068222e-05	yes	Bm2945	pmp-3	5	yes	no	no	24.8673694500342	155.265002148928	14.090623356222	67.6272455218201	25.7116251719883	165.801757757885	no	21.5565393260815	129.564668476211	no
WBGene00232721	104.897813063014	-2.13144896385929	0.447715991720661	-4.76071662231164	1.92906753195474e-06	1.14702073834331e-05	yes	Bm12460a	Bm12460a	27	yes	no	no	8.02984511445168	19.0986850593566	3.77417421785895	41.5617491678857	2.76265683756629	29.1186110507267	no	4.85555872329231	29.9263484259897	no
WBGene00228176	317.378277042935	-2.91317052841662	0.611962419169593	-4.76037488114003	1.9323369753241e-06	1.14812669591467e-05	yes	Bm7915	Bm7915	1	yes	no	no	2.68510805914969	64.763494220408	4.75662918114031	90.4287186936693	12.8355804915503	44.1968146949718	no	6.75910591061345	66.4630092030164	no
WBGene00224282	152.251128005636	2.01734665326268	0.424229117641697	4.7553234074954	1.98128984450601e-06	1.17635474295524e-05	yes	Bm4021a	Bm4021a	0	no	no	no	290.690043507761	76.3072864701644	415.520597317266	120.564244986693	278.899507102899	182.878963687695	no	328.370049309309	126.583498381517	no
WBGene00222620	340.586206819157	1.35477721880481	0.284976975808494	4.75398833523738	1.99442549569693e-06	1.18329133925326e-05	yes	Bm2359a	aha-1.1	0	no	no	no	350.626060395746	116.188071543628	383.021483814599	319.905006911098	351.108218536449	247.288599923826	no	361.585254248931	227.793892792851	no
WBGene00225661	144.110227526529	1.85156742284414	0.389527321024086	4.75336984829787	2.00053904736494e-06	1.18605466374343e-05	yes	Bm5400	flad-1	0	no	no	no	99.0224489812592	17.151731728063	92.1034728856925	80.977322241212	117.331094612892	52.7942753276694	no	102.819005493281	50.3077764323148	no
WBGene00222900	32.4815024955846	2.964996544611	0.623812617968307	4.75302432045651	2.00396231654488e-06	1.18722014767815e-05	yes	Bm2639	Bm2639	3	yes	no	no	36.942243722781	2.5856882002105	35.674148052518	8.7264433855525	36.1024971524718	13.2684658911394	yes	36.2396296425903	8.19353249230078	no
WBGene00226989	25.8717758044899	-5.4692186628496	1.15189787427239	-4.74800655943939	2.05431375461408e-06	1.21616568641616e-05	yes	Bm6728	Bm6728	0	no	no	no	0	37.0212967492237	7.94600196185891	250.307937406535	0	139.323393185174	no	2.64866732061964	142.217542446978	no
WBGene00224134	622.422983425464	-11.0665816710864	2.33089745590586	-4.74777714611454	2.05664464594386e-06	1.21666138604638e-05	yes	Bm3873	tax-2	4	yes	no	no	0	550.912286139336	5.07013684160652	493.007548287248	0	753.037660029295	no	1.69004561386884	598.985831485293	no
WBGene00269750	18.5463948687142	5.49874499214527	1.15832316141635	4.74715966606558	2.06293101026159e-06	1.2194946305944e-05	yes	NA	NA	NA	NA	no	no	404.788147470952	0	140.294052412348	11.9999629186238	77.6307226135379	8.69660965843925	NA	207.570974165613	6.8988575256877	NA
WBGene00233930	453.535558652331	1.30673056984352	0.275665505797207	4.74027595895445	2.13427332662145e-06	1.26075348213621e-05	yes	Bm13669	pas-5	0	no	no	no	744.212558774591	254.750567568346	672.466804522947	576.967788882281	820.787014243408	614.013820636579	no	745.822125846982	481.910725695735	no
[truncated: 6,767 more rows]
