# Supplementary material for: Spatial transcriptomics reveals antiparasitic targets associated with essential behaviors in the human parasite Brugia malayi
Source: PLoS Pathog. 2022 Apr 7;18(4):e1010399. doi: 10.1371/journal.ppat.1010399 (PMC9017939; doi:10.1371/journal.ppat.1010399)
Supplement: S2 File — Tree includes B. malayi and C. elegans sequences. (TXT) [file ppat.1010399.s006.txt]

(WBGene00000232:0.1529241514,Bm1710a:0.0920889402,(((WBGene00001591:0.2419340698,WBGene00000233:0.0374299330)99/100:0.2190115676,(WBGene00001593:0.1581962968,Bm8050:0.1717638675)79.3/99:0.0733018834)97.9/99:0.1979165416,((WBGene00001592:0.2300220858,Bm3578:0.2461359712)100/100:0.5238741364,((WBGene00001594:0.2180818785,Bm2442:0.1531461664)100/100:0.7585340514,((((((WBGene00017389:0.1160778885,Bm3317:0.2001480882)100/100:0.4865081343,((WBGene00006784:0.2613464464,Bm5890a:0.2346907082)100/100:0.3063359796,Bm5889:0.3344678556)92.1/100:0.1554044810)89.9/99:0.1408281698,((WBGene00001373:0.1900085648,Bm4689a:0.3333839411)80.4/100:0.0846053506,WBGene00012915:0.2098541386)100/100:1.4546931530)93.1/99:0.1885398980,(WBGene00001512:0.2453830554,Bm17332:0.3013176188)100/100:0.6770532853)32/87:0.0903083518,((WBGene00013914:0.1703110598,Bm7397a:0.4699625987)99.9/100:0.7041661412,WBGene00008551:1.3374707922)97.9/100:0.3368093744)96.9/98:0.2065883879,((((WBGene00001586:0.5409694887,WBGene00020767:0.5837660784)99.5/100:0.3294220910,(WBGene00017314:0.2262054463,Bm1592:0.2414864533)100/100:0.8190732598)87.3/99:0.1342395616,((WBGene00008022:0.4210887301,WBGene00021437:0.4929006283)100/100:0.4799698859,((WBGene00008076:0.3907753707,Bm13340:0.7346837379)100/100:1.0815411710,((WBGene00009790:0.5675167972,Bm4149:0.4040820330)99.7/100:0.3378883765,(WBGene00021146:0.1375237345,Bm6276:0.1356455306)99.7/100:0.2984862660)86.5/99:0.2476944787)99.8/100:0.5218047494)90/100:0.1451982739)100/99:0.4552683391,((((((WBGene00008223:0.5842938677,((WBGene00008280:0.3323154960,Bm9057:0.3430823783)61.8/86:0.0745559536,WBGene00010741:0.2296149272)94.4/100:0.1210872027)99.6/100:0.1859608042,(WBGene00018880:0.1395764934,Bm1077a:0.2393126503)100/100:0.3521427007)76.9/95:0.0719784321,(((WBGene00009799:0.3695053365,Bm4169a:0.3056359604)98.9/100:0.1938658993,(WBGene00010275:0.1038915599,Bm17893:0.1242527289)100/100:0.2412013320)100/100:0.2220654493,((WBGene00012099:0.2457322103,Bm11476:0.1644718533)100/100:0.6394226565,(WBGene00022106:0.1710474783,Bm7029a:0.1720299712)100/100:0.3401742871)66.8/68:0.0525435962)79/70:0.0376848494)99.8/100:0.2483956125,((WBGene00003386:0.1938835988,Bm17830a:0.2971907037)99.9/100:0.3535641630,(WBGene00020605:0.1793804365,Bm5859:0.2908477995)100/100:0.5193732281)98/99:0.2401266709)64.2/92:0.0813867790,(((WBGene00017399:0.5543180095,WBGene00013517:0.4399962874)97.5/100:0.2218706372,(WBGene00020657:0.1802258551,Bm5898a:0.1793107763)100/100:0.4223634827)88.5/97:0.1695150023,(WBGene00020528:0.6548795249,(Bm12502:0.4566193353,(WBGene00013746:0.2202776964,Bm7297:0.2864573231)100/100:0.4867229882)70.8/99:0.1173606628)91.5/99:0.1202285706)96.4/100:0.1928291333)100/99:0.6425263334,((((((((((WBGene00015412:0.2813029100,WBGene00022247:0.4481843622)100/100:1.1571518970,((((WBGene00011354:0.3325674359,(WBGene00013655:0.2543098581,(WBGene00011358:0.0442727327,WBGene00011359:0.0661517147)100/100:0.2321568386)77.5/98:0.0576414304)88.2/100:0.0590572856,(WBGene00011355:0.1923817172,WBGene00011356:0.2256679800)98.2/100:0.1284100860)94.2/100:0.1945909592,WBGene00011360:0.3257384596)100/100:1.0082266040,(WBGene00020236:0.6703004320,WBGene00044528:0.4608457975)99.9/100:0.7688713530)99.8/100:0.9499557952)44.9/92:0.1612892487,((WBGene00017543:0.1527506126,WBGene00017544:0.1757048140)100/100:1.0856761770,(WBGene00013300:0.0322773390,WBGene00013338:0.0781859320)100/100:0.9697883311)99.6/100:0.6412245973)82.3/98:0.1663315798,(WBGene00000061:0.1148666192,WBGene00020048:0.2191408293)100/100:1.0977485340)95/99:0.2938182550,(WBGene00017375:0.7987774742,WBGene00012857:0.5367434169)100/100:0.8800698136)74.9/91:0.1528857927,(((((((WBGene00000058:0.7045634712,((((WBGene00000048:0.2143224056,WBGene00000053:0.6678433436)34.8/63:0.0591254874,WBGene00001133:0.8697968628)98.5/96:0.1498973085,((WBGene00000050:0.3061422007,Bm2680a:0.2485287519)70.9/98:0.0592999561,(WBGene00000049:0.3410485768,WBGene00000046:0.4565546319)100/100:0.4584183205)73.7/59:0.0535550032)88.4/84:0.0564330374,(((WBGene00000055:0.1510509555,Bm13586a:0.1464255769)97.3/100:0.1345619351,(WBGene00000054:0.4533722971,Bm11643:0.2649178782)100/100:0.4861017591)96.4/100:0.1488895620,WBGene00043066:0.7504342216)73.8/91:0.0732338537)99.6/100:0.2051278374)100/100:0.2498811296,((((WBGene00002975:0.5706211339,(WBGene00000047:0.2666175944,Bm7399:0.1391742484)97.9/100:0.1211181966)97.1/100:0.1568479099,(WBGene00000051:0.1251957512,Bm5165:0.1537098039)99.9/100:0.2821567152)100/100:0.3471783647,(((WBGene00006797:0.1263711000,(Bm7276:0.1258751301,Bm8014:0.1573808664)84.9/98:0.0600259878)100/100:0.1961685112,(WBGene00006774:0.0627787996,(Bm3490:0.0785277064,Bm8694:0.1579871944)98.8/100:0.1022760269)100/100:0.3551963885)71.5/98:0.0670321133,WBGene00000045:0.8613211761)87.6/97:0.1087769563)98.1/100:0.1632881549,(((WBGene00002974:0.3047374311,(WBGene00006765:0.0754099064,Bm5680:0.1061477356)97.3/100:0.0933474226)99/100:0.1504761345,WBGene00000043:0.3430639714)93/100:0.1084305641,WBGene00000042:0.3704677531)100/100:0.5227972787)99.4/100:0.2214257111)52.8/96:0.1447047375,(Bm6554a:0.6016777917,Bm10632:1.0581697808)98.9/100:0.3273616189)88.4/84:0.1832718503,(WBGene00000060:0.5405857600,WBGene00017580:1.0120086370)94.1/100:0.2239319523)94.8/80:0.2874703363,(WBGene00000057:0.4299547399,WBGene00000056:0.4589616234)100/100:0.7590156496)67.1/73:0.2016514000,(((WBGene00000062:0.4995832265,WBGene00000059:0.2102593940)99.9/100:0.2941350089,(WBGene00000955:0.1910257540,Bm6030:0.2465535851)97.5/100:0.1966908459)100/100:0.5072321945,(((WBGene00000951:0.2184552520,Bm4782a:0.4575220830)98.6/100:0.1651454921,WBGene00013534:0.4773326325)23.7/78:0.0868182197,WBGene00000044:0.6207499440)92.4/98:0.2104877432)99.8/100:0.5766151540)74.8/75:0.1429337977,((WBGene00008997:0.2076278492,Bm3477:0.1260659025)100/100:0.8711715382,(WBGene00019069:0.3817342016,Bm4571:0.6707993301)98.9/100:0.5158603127)100/100:0.8801339061)79/73:0.1944737981)98.7/97:0.5573363095,((((WBGene00000845:1.3493150712,Bm17324:0.8863003918)96.3/100:0.4673839978,((WBGene00010994:0.2945254829,WBGene00021981:0.2997421701)99.8/100:0.5180740229,Bm6921:0.4251775229)100/100:0.8430157263)89.9/99:0.2911116399,(((WBGene00007191:0.8794790596,Bm1822a:0.7033073622)100/100:0.9492067619,((WBGene00022283:0.4350061731,Bm7129:0.6137111293)96.2/100:0.4979356996,(WBGene00007903:0.6591967643,Bm2541:0.6060151134)100/100:1.3586340200)85.7/99:0.4202501362)97.9/100:0.8935190606,WBGene00017483:2.1989402905)93.9/100:0.5953446979)90.9/99:0.3468829175,(Bm688:1.8550767864,(WBGene00007594:1.0415505956,(WBGene00045385:1.5648363769,WBGene00044301:0.7886126169)96.6/100:0.7072654937)99.7/100:1.0974406040)97.7/100:0.6668094001)96.9/99:0.4642640241)85.9/97:0.3981861843,WBGene00303021:4.2308516115)84.5/56:0.2234150680,Bm11556:2.4407103955)68.9/41:0.1452324580,(((WBGene00020836:0.5139255239,Bm6031:0.3611556302)100/100:1.4208879950,((WBGene00021941:1.5150809167,Bm6865a:1.5062702681)99.8/100:2.5192589010,WBGene00020569:2.7343675385)44.3/60:0.4715954176)0.4/27:0.0763602943,Bm8828:2.6133206314)86.8/71:0.3360262547)99.5/79:0.4492842509)55.9/71:0.1088892957)90.7/84:0.1305580247)100/100:0.4943112068)60.6/94:0.1519491292)94.4/99:0.1578853148)100/100:0.3548014544);
